# Supplementary material for: Glycogen phosphorylase inhibition improves cognitive function of aged mice
Source: Aging Cell. 2023 Jul 31;22(9):e13928. doi: 10.1111/acel.13928 (PMC10497847; doi:10.1111/acel.13928)
Supplement: Supplementary file 2 — Table S1. [file ACEL-22-e13928-s001.xlsx]

## Sheet: O-BAY vs. O-CTR. up-regulated 
O-BAY1	O-BAY2	O-BAY3	O-BAY4	O-BAY5	O-CTR1	O-CTR2	O-CTR3	O-CTR4	O-CTR5	Y-BAY1	Y-BAY2	Y-BAY3	Y-BAY4	Y-BAY5	Y-CTR1	Y-CTR2	Y-CTR3	Y-CTR4	Y-CTR5	Student's T-test Significant O-BAY_O-CTR	Student's T-test significant	x>=1.2	x<=0.8	Student's T-test Significant O-BAY_Y-CTR x>=1.2	Student's T-test Significant O-BAY_Y-CTR x<=0.8	Mol. weight [kDa]	Q-value	Score	O-BAY C(pmol/mg)	O-CTR C(pmol/mg)	Y-BAY C(pmol/mg)	Y-CTR C(pmol/mg)	O-BAY_x/y_O-CTR	-Log Student's T-test p-value O-BAY_O-CTR	Student's T-test Difference O-BAY_O-CTR	Student's T-test Test statistic O-BAY_O-CTR	Protein IDs	Majority protein IDs	Protein names	Gene names
-1.36315262317657	-0.932294368743896	-1.74979555606842	-0.816421568393707	-0.760226488113403	NaN	-3.38914585113525	NaN	-1.97643280029297	-2.27098321914673	-1.81439054012299	-1.40048456192017	-1.30174434185028	-0.873934328556061	-0.872926592826843	-0.68945437669754	-0.748108327388763	-0.851603448390961	-0.618425309658051	-0.53050422668457	+	OLD BAY_OLD control	Keep	Discard	+_Keep	+_Discard	68446	0	49086	2.69493e+07	1.04675e+06	2.26684e+07	6.23629e+07	25.7458	1.90768	1.42114	3.52995	Q3UCQ1;Q3UCQ1-2	Q3UCQ1;Q3UCQ1-2	Forkhead box protein K2	Foxk2
-0.297926187515259	-0.439384073019028	-0.283240556716919	-0.243775546550751	-0.271483331918716	-2.69640302658081	-1.47123038768768	-2.53159976005554	-2.68727087974548	-1.41705858707428	-0.475134879350662	-0.35039234161377	-1.04486620426178	-0.263843297958374	-0.354620188474655	NaN	-0.320115625858307	-0.270889818668365	-0.264787167310715	-0.743571937084198	+	OLD BAY_OLD control	Keep	Discard	+_Keep	+_Discard	67296	42961	70017	1.12676e+08	4.68841e+06	9.25142e+07	93444276	24.0329	3.61412	1.85355	6.25967	Q9DBY1;E9QQ99;D3Z1Y1;Q9DBY1-2;D3YZH4	Q9DBY1;E9QQ99;D3Z1Y1;Q9DBY1-2	E3 ubiquitin-protein ligase synoviolin	Syvn1
0.423120677471161	0.423959493637085	0.51065319776535	0.449463874101639	-0.8143070936203	-1.69625079631805	-1.09708213806152	-0.659980595111847	-0.893999934196472	-1.46654176712036	0.253215551376343	-0.535367131233215	-0.439820885658264	-0.700228154659271	-1.82560610771179	0.253838986158371	-0.684103488922119	-0.578544914722443	-0.669638752937317	-0.645034551620483	+	OLD BAY_OLD control	Keep	Discard	+_Keep	+_Discard	54073	29057	77562	4.34905e+08	24421552	1.1902e+08	129724764	17.8082	2.58929	1.36135	4.31174	Q8BH43;B1AUN0	Q8BH43	Wiskott-Aldrich syndrome protein family member 2	Wasf2
-0.185428783297539	0.779895007610321	-0.555522322654724	0.880536317825317	0.814585626125336	-1.39953470230103	-0.377615809440613	-0.379462599754333	-0.349774152040482	-0.449349969625473	-1.36228251457214	-0.292010188102722	-0.565465927124023	-1.59602999687195	-0.579516530036926	-0.532052516937256	-0.594692051410675	-0.405459403991699	-0.563161015510559	-0.499398797750473	+	OLD BAY_OLD control	Keep	Discard	+_Keep	+_Discard	95675	0	67182	7.2163e+08	7.54129e+07	5.78394e+07	8.5842e+07	9.56905	1.49734	0.937961	2.59596	Q9DBC3;E0CXC2;G3UZ59;D3Z491	Q9DBC3	Cap-specific mRNA (nucleoside-2-O-)-methyltransferase 1	Cmtr1
1.84517478942871	0.778853476047516	1.76230692863464	1.74639558792114	1.81602418422699	0.819577813148499	0.784846067428589	0.802397131919861	0.810154974460602	-0.306178599596024	0.839975357055664	0.803100943565369	0.857594430446625	1.85073494911194	0.831217467784882	0.884701550006866	0.858189105987549	0.924751102924347	0.883973062038422	0.966187238693237	+	OLD BAY_OLD control	Keep	Discard	+_Keep	+_Discard	72421	0	32331	6.82288e+09	8.7346e+08	2.71969e+09	1.42693e+09	7.81132	1.9929	1.00759	3.34437	P20029	P20029	78 kDa glucose-regulated protein	Hspa5
0.899786710739136	0.866120636463165	0.857772886753082	0.786309778690338	0.731263756752014	0.11895065009594	0.164270162582397	-0.930334985256195	-0.707952260971069	0.212895944714546	0.143941476941109	-1.24414956569672	-0.0728034228086472	0.654568076133728	0.16284941136837	0.164695084095001	0.33415874838829	0.159217342734337	-2.12020683288574	-0.951171219348907	+	OLD BAY_OLD control	Keep	Discard	+_Keep	+_Discard	35975	0	11309	1.15522e+09	187827410	3.26419e+08	232180292	6.15046	2.57918	1.05668	4.29452	Q8BJZ4	Q8BJZ4	28S ribosomal protein S35, mitochondrial	Mrps35
1.79238402843475	1.88085222244263	0.85387909412384	1.8257645368576	1.76259005069733	0.913124442100525	0.811989843845367	0.885005235671997	0.869717419147491	0.768502593040466	0.622987031936646	0.871665000915527	0.828646600246429	1.64010345935822	1.74195277690887	0.841840207576752	0.890354216098785	0.986133694648743	0.822270750999451	0.81201845407486	+	OLD BAY_OLD control	Keep	Discard	+_Keep	+_Discard	13777	0	32331	7113042432	1.17751e+09	3.28585e+09	1.34626e+09	6.04075	2.38215	0.773426	3.96496	P70349;B0R1E3	P70349;B0R1E3	Histidine triad nucleotide-binding protein 1	Hint1
-0.885550081729889	-0.944334983825684	-1.19477951526642	-1.84360384941101	-1.83915019035339	-3.12258768081665	-1.89426648616791	-1.88183879852295	-1.94706320762634	-1.96820485591888	NaN	-1.96307682991028	-3.20326924324036	-1.95234763622284	-1.80484068393707	-2.13781118392944	-2.19707274436951	-2.07370591163635	-1.70128905773163	NaN	+	OLD BAY_OLD control	Keep	Discard	+_Keep	+_Discard	2108	0	1198	1.84459e+07	3.17848e+06	3.06939e+06	3.80081e+06	5.80336	1.47938	0.821308	2.56937	E9PZM4;A0A0G2JEZ3;G3V014;A0A0G2JEP1;G3UXJ4	E9PZM4	Chromodomain-helicase-DNA-binding protein 2	Chd2
-0.0896775871515274	-0.206441462039948	0.0986069366335869	0.0103947427123785	-0.0348983407020569	-0.25613260269165	-0.802343964576721	NaN	-1.20524525642395	NaN	-1.14775931835175	-0.19828736782074	-1.12198030948639	-0.469413816928864	0.0140866758301854	-0.505708813667297	-0.199015513062477	-0.446990251541138	-0.159578427672386	-0.21749684214592	+	OLD BAY_OLD control	Keep	Discard	+_Keep	+_Discard	15792	0	34729	1.95381e+08	3.50611e+07	102421040	1.35279e+08	5.57259	1.81175	0.710171	3.34966	Q91W53;Q91W53-2	Q91W53;Q91W53-2	Golgin subfamily A member 7	Golga7
-0.835330069065094	-0.711132168769836	-0.976554155349731	-0.883492648601532	-0.921038150787354	-1.23757874965668	-1.58425354957581	NaN	-1.64191246032715	-2.03897428512573	-1.33752810955048	-0.937953948974609	-0.915074408054352	-0.92516428232193	-1.56628668308258	-1.20000267028809	-1.91728043556213	-0.977017879486084	-1.18502569198608	-1.11119604110718	+	OLD BAY_OLD control	Keep	Discard	+_Keep	+_Discard	67026	0	77952	3.64095e+07	6.62243e+06	2.58691e+07	2.20935e+07	5.4979	2.79076	0.76017	4.9701	Q91X84;Q91X84-2	Q91X84;Q91X84-2	CREB-regulated transcription coactivator 3	Crtc3
-0.29512757062912	-0.320221722126007	-1.0230804681778	-0.260638236999512	-0.260143637657166	-2.020348072052	-0.893116235733032	-0.905719101428986	-1.11730349063873	-2.14164710044861	-0.151445060968399	-0.159685596823692	-0.21107704937458	-1.18579578399658	-0.233016848564148	-3.07617259025574	-0.54781448841095	-0.708135962486267	-0.0936499908566475	-0.170865923166275	+	OLD BAY_OLD control	Keep	Discard	+_Keep	+_Discard	14571	0	17239	9.93281e+07	1.82223e+07	1.25937e+08	1.02049e+08	5.45091	1.86464	0.983784	3.14715	Q0V8T9	Q0V8T9	Contactin-associated protein like 5-1	Cntnap5a
-0.72457891702652	-0.69044291973114	-1.13945841789246	-1.03450977802277	-1.09935009479523	-1.8762845993042	NaN	NaN	-1.18476557731628	-1.38917469978333	-1.31228458881378	NaN	-1.40636563301086	-0.592691421508789	-1.43855798244476	-1.39439690113068	-1.40193295478821	-1.32487392425537	NaN	-1.31456506252289	+	OLD BAY_OLD control	Keep	Discard	+_Keep	+_Discard	26974	70304	62526	3.33991e+07	6.41746e+06	2.18274e+07	1.2786e+07	5.20441	1.49188	0.54574	2.77476	O35130	O35130	Ribosomal RNA small subunit methyltransferase NEP1	Emg1
0.223859369754791	-0.114297643303871	0.0428916364908218	-0.455876082181931	-0.117427386343479	-0.674863696098328	NaN	-0.65623939037323	-0.450244307518005	-1.68144333362579	-0.25841748714447	-0.325101971626282	-0.304519027471542	-0.186696201562881	-1.80008411407471	-0.530739903450012	0.197654619812965	-1.62685823440552	-0.666216313838959	-0.484301537275314	+	OLD BAY_OLD control	Keep	Discard	+_Keep	+_Discard	28489	0	3635	1.9467e+08	3.75e+07	1.05187e+08	121506895	5.1912	1.60765	0.781528	2.85023	O88630	O88630	Golgi SNAP receptor complex member 1	Gosr1
-1.3384804725647	-0.945516407489777	-0.782947540283203	-0.715800940990448	NaN	-1.48312866687775	-1.52379143238068	NaN	-1.56387162208557	NaN	-1.2758903503418	-1.21802318096161	-1.39258205890656	-0.86851179599762	-0.665435373783112	-0.963525354862213	-1.46366000175476	-2.10270547866821	-1.39448666572571	-0.966170728206635	+	OLD BAY_OLD control	Keep	Discard	+_Keep	+_Discard	55196	0	206	2.69813e+07	5.27567e+06	2.95942e+07	2.02125e+07	5.1143	1.75134	0.577911	3.47636	Q80YV2;H3BKM2;D3Z3D0;Q80YV2-2;D3Z0B2;D3Z5A4	Q80YV2;H3BKM2;D3Z3D0;Q80YV2-2	Nuclear-interacting partner of ALK	Zc3hc1
-1.45069420337677	-0.646197497844696	-0.635168373584747	-0.607721567153931	-0.52283501625061	-1.62891089916229	-1.58294188976288	-1.16240680217743	NaN	-1.05008625984192	-0.741613745689392	NaN	-1.45535266399384	-0.42232871055603	-0.776530563831329	-0.499887466430664	-0.621900022029877	-0.710867643356323	-0.660215079784393	-1.63593733310699	+	OLD BAY_OLD control	Keep	Discard	+_Keep	+_Discard	66031	0	42604	5.13311e+07	1.1317e+07	4.06573e+07	5.79247e+07	4.53573	1.39323	0.583563	2.50933	Q8N7N5;A0A0A6YWY2	Q8N7N5	DDB1- and CUL4-associated factor 8	Dcaf8
-0.37142613530159	-0.409222006797791	-0.562211275100708	-0.462282538414001	-0.952879011631012	-1.39810466766357	-0.922990262508392	-2.17051076889038	-0.866274535655975	-1.65253412723541	-1.95903050899506	-2.23343014717102	-0.621252238750458	-0.704397559165955	-1.47115540504456	-1.21929717063904	-0.167292729020119	-0.9478360414505	-0.358554571866989	-0.732502818107605	+	OLD BAY_OLD control	Keep	Discard	+_Keep	+_Discard	37436	0	22612	73484076	1.69393e+07	2.74332e+07	8.14462e+07	4.33809	1.91491	0.850479	3.22409	Q4FK66;Q4FK66-2	Q4FK66	Pre-mRNA-splicing factor 38A	Prpf38a
-0.609529972076416	-0.614924907684326	-1.06532752513885	-0.841600000858307	-1.21551382541656	-2.28204298019409	-1.41130542755127	-0.946642637252808	-2.5865650177002	-2.26239109039307	-0.919878721237183	-0.837199211120605	-0.823659837245941	-0.768008232116699	-1.09095025062561	-0.573560833930969	-0.928528010845184	-0.966258764266968	-0.528447866439819	-0.9154332280159	+	OLD BAY_OLD control	Keep	Discard	+_Keep	+_Discard	10743	0	66468	39862560	9.19524e+06	3.83516e+07	5.41638e+07	4.33513	1.83998	1.02841	3.10956	Q7TSK2;Q7TSK2-2;Q7TSK2-3;F6XNR8;F6SXT0	Q7TSK2;Q7TSK2-2;Q7TSK2-3	Seizure protein 6	Sez6
-0.886748433113098	-0.540291011333466	-0.627667486667633	-0.733459413051605	-0.640937566757202	-1.42853450775146	-0.964015960693359	-2.52641630172729	-1.95816016197205	-1.16250538825989	-0.569271624088287	-0.552796244621277	-1.70106410980225	-0.876766324043274	-0.761369824409485	-1.13411498069763	-0.324188798666	-0.572595536708832	-0.798679769039154	-0.562611103057861	+	OLD BAY_OLD control	Keep	Discard	+_Keep	+_Discard	60211	0	72088	53052536	1.23855e+07	4.74915e+07	7.1524e+07	4.28343	1.88673	0.922106	3.1809	Q811S7;Q811S7-2	Q811S7;Q811S7-2	Upstream-binding protein 1	Ubp1
-1.25968599319458	-1.12670934200287	-1.13238549232483	-1.41739189624786	-1.22487759590149	-2.08493065834045	-2.20390939712524	-1.42293560504913	-2.13033580780029	-2.339599609375	-1.4666405916214	-1.02852535247803	-0.932014882564545	0.688304543495178	-1.17184841632843	-0.520999252796173	-1.02013969421387	-0.986556053161621	-1.09718549251556	-1.12217807769775	+	OLD BAY_OLD control	Keep	Discard	+_Keep	+_Discard	36529	0	64582	17188125	4031524	1.94067e+08	4.01344e+07	4.26343	2.86222	0.804132	4.7898	E9QAH1;E9PVZ8	E9QAH1;E9PVZ8		Golgb1
0.801535189151764	0.789745211601257	0.83467823266983	0.863576591014862	0.768458068370819	-0.0198306627571583	0.0593638122081757	0.659481644630432	-0.378836125135422	-1.42544996738434	0.658771097660065	0.611816704273224	0.711008131504059	0.657623589038849	-0.471936285495758	-1.96351742744446	0.723865866661072	0.667505383491516	-0.450460642576218	0.651693046092987	+	OLD BAY_OLD control	Keep	Discard	+_Keep	+_Discard	10214	0	46976	1.1085e+09	2.6309e+08	6.83404e+08	5.79805e+08	4.2134	1.76526	1.03265	2.99628	Q8BGS2;Q8BGS2-2	Q8BGS2;Q8BGS2-2	BolA-like protein 2	Bola2
-0.20530965924263	-0.153920844197273	-0.104538425803185	0.0616873726248741	-0.113879464566708	NaN	-1.1751526594162	-0.0778214782476425	NaN	-1.25305068492889	-0.139786899089813	-0.0312088802456856	-0.162079498171806	NaN	-0.0318893492221832	NaN	-0.120972394943237	-0.0062969233840704	0.0820216983556747	-0.00851581525057554	+	OLD BAY_OLD control	Keep	Discard	+_Keep	+_Discard	11845	31128	34229	1.72833e+08	4.16686e+07	1.4892e+08	1.88684e+08	4.14779	1.3807	0.732149	2.58267	P62311	P62311	U6 snRNA-associated Sm-like protein LSm3	Lsm3
-0.851427793502808	-0.830121457576752	NaN	-0.969955623149872	-0.655957221984863	NaN	-1.68357765674591	-1.51971828937531	NaN	-1.04160761833191	-1.04939305782318	NaN	NaN	-1.59089803695679	-0.985011339187622	-1.99684548377991	-0.821462213993073	NaN	-0.834321618080139	-1.07158553600311	+	OLD BAY_OLD control	Keep	Discard	+_Keep	+_Discard	77256	5335	24451	3.19399e+07	7.73661e+06	13246900	2.55878e+07	4.12841	1.66634	0.588102	3.29641	P54818	P54818	Galactocerebrosidase	Galc
0.321854203939438	0.388345062732697	0.327613443136215	0.479618728160858	0.413282722234726	-1.17835688591003	0.0382638201117516	0.044339369982481	-0.48900231719017	-0.789387106895447	0.252553850412369	0.079465240240097	-0.830616474151611	0.337741166353226	0.222782701253891	-1.22220849990845	0.209972366690636	0.168377846479416	-0.107000894844532	0.111319296061993	+	OLD BAY_OLD control	Keep	Discard	+_Keep	+_Discard	19876	0	12559	4.65398e+08	1.15745e+08	2.90536e+08	2.43241e+08	4.0209	2.156	0.860971	3.6	E9PZB3	E9PZB3		Gm5093
0.784451007843018	1.12267673015594	1.03270900249481	0.899513423442841	1.10501778125763	-0.172992393374443	-0.0799658671021461	-1.37630462646484	1.02515316009521	-0.484784662723541	0.588403344154358	0.74722558259964	0.954618096351624	0.661793649196625	0.84391462802887	0.575029671192169	0.785285532474518	0.681600570678711	0.77532285451889	0.658051133155823	+	OLD BAY_OLD control	Keep	Discard	+_Keep	+_Discard	16062	0	10254	1.64015e+09	4.15402e+08	1.0515e+09	9.5356e+08	3.94836	1.82293	1.20665	3.08364	Q9CR86;A0A0A6YW52	Q9CR86;A0A0A6YW52	Calcium-regulated heat stable protein 1	Carhsp1;Gm9791
-0.753360033035278	NaN	-1.05440723896027	-0.868519067764282	-0.821326851844788	-2.01647877693176	-1.26307082176208	NaN	NaN	-1.1761029958725	-0.877938032150269	-0.7478306889534	-0.912697374820709	-0.716220378875732	-0.937182009220123	-0.568814337253571	-0.882156908512115	-0.980697095394135	NaN	-0.612792730331421	+	OLD BAY_OLD control	Keep	Discard	+_Keep	+_Discard	43247	14927	48884	2.84087e+07	7.22372e+06	4.20445e+07	44021676	3.9327	1.3108	0.610814	2.58915	Q9JJT9;G5E8V8;F6RPD4	Q9JJT9;G5E8V8;F6RPD4	Phosphorylated adapter RNA export protein	Phax
-0.4092937707901	-0.311730563640594	-0.416281133890152	-0.226420566439629	-0.16987356543541	-0.65787947177887	-0.826895475387573	-0.697449684143066	-1.86539173126221	-1.78861451148987	0.00771488435566425	-0.201408207416534	0.0919352918863297	-1.14126598834991	-0.0717340558767319	0.169164732098579	-0.156795755028725	-0.0207651574164629	-0.193052470684052	-0.857137441635132	+	OLD BAY_OLD control	Keep	Discard	+_Keep	+_Discard	33589	0	71513	1.14139e+08	2.96955e+07	1.71067e+08	187471416	3.84363	1.84966	0.860526	3.1243	E9Q137	E9Q137		Tex264
1.837611079216	1.84120047092438	1.82062017917633	1.85931015014648	1.81190848350525	0.824347674846649	0.857534408569336	-0.338911443948746	0.867687404155731	1.80538296699524	0.959455251693726	0.861861884593964	0.798656582832336	0.794111847877502	0.865276515483856	0.933481514453888	0.949897646903992	1.03808319568634	1.01117241382599	1.03601229190826	+	OLD BAY_OLD control	Keep	Discard	+_Keep	+_Discard	17718	0	21314	8980211200	2.46735e+09	1.24414e+09	1.70703e+09	3.63962	1.78649	1.03092	3.02838	P62270;F6YVP7;S4R1N6	P62270;F6YVP7;S4R1N6	40S ribosomal protein S18	Rps18;Gm10260
-0.501195907592773	-0.424874573945999	-0.40460729598999	-0.360035240650177	-0.742053687572479	-1.83197259902954	-0.761478304862976	-0.815722703933716	-1.07552206516266	-2.28004932403564	-0.686476528644562	-0.491353064775467	-0.483312368392944	-0.373781502246857	-0.397776454687119	-0.841077327728271	-0.570019841194153	-0.630327463150024	-0.405844211578369	-0.828794777393341	+	OLD BAY_OLD control	Keep	Discard	+_Keep	+_Discard	55464	0	16039	8.03484e+07	2.21433e+07	85734744	6.89589e+07	3.62857	1.64366	0.866396	2.81361	Q3UGP8	Q3UGP8	Putative Dol-P-Glc:Glc(2)Man(9)GlcNAc(2)-PP-Dol alpha-1,2-glucosyltransferase	Alg10b
-0.531204164028168	-0.486164122819901	-0.873736500740051	-0.652206599712372	-0.985026299953461	-0.882493376731873	-1.55639111995697	NaN	-0.917003750801086	-1.91854012012482	-0.510245501995087	-0.974546015262604	-0.365218639373779	-0.403476625680923	-0.372224777936935	-0.591658592224121	-0.926238834857941	-0.52862960100174	-0.51786595582962	-3.92904281616211	+	OLD BAY_OLD control	Keep	Discard	+_Keep	+_Discard	42189	0	39136	5.35319e+07	1.48587e+07	8.44248e+07	5.6131e+07	3.60274	1.37004	0.61294	2.47285	Q99JY4;E9Q8R5;E9Q7A5	Q99JY4;E9Q8R5;E9Q7A5	TraB domain-containing protein	Trabd
-0.0597954653203487	-0.0202431119978428	-0.225081756711006	-0.0819211825728416	-0.0598222576081753	-0.928369104862213	-0.859884023666382	-0.872041165828705	-0.746474087238312	-0.242424249649048	0.119743295013905	-0.959042847156525	-0.148819848895073	-1.969890832901	-0.0547364726662636	-0.996590435504913	-1.37260758876801	-1.28624558448792	-0.559425413608551	-0.866055488586426	+	OLD BAY_OLD control	Keep	Discard	+_Keep	+_Discard	47307	0	22439	1.76497e+08	5.25999e+07	136383287	3.77946e+07	3.35546	2.93213	0.640466	4.91651	Q8VEB4	Q8VEB4	Group XV phospholipase A2	Pla2g15
0.207272559404373	0.177899584174156	0.272523164749146	0.0923898816108704	0.0694580748677254	-0.453505545854568	-0.762538552284241	-0.584364533424377	0.112019129097462	-1.21302843093872	0.341684073209763	0.107349425554276	0.32468444108963	0.411108255386353	0.330210208892822	-0.163809671998024	0.0169736482203007	0.0296927951276302	-1.11406886577606	0.141506478190422	+	OLD BAY_OLD control	Keep	Discard	+_Keep	+_Discard	35796	0	14217	297267680	90427342	4.15388e+08	2.02597e+08	3.28736	2.03019	0.744192	3.40232	Q9CPX6	Q9CPX6	Ubiquitin-like-conjugating enzyme ATG3	Atg3
-0.452858477830887	-0.543701887130737	-0.360607147216797	-0.55808037519455	-0.231580749154091	-1.64341497421265	-1.51258528232574	-0.858591139316559	-0.910347640514374	-0.622384309768677	-0.60485178232193	-0.470651596784592	-0.511350214481354	-0.462610155344009	-1.63778281211853	-0.853510081768036	-0.704772710800171	-2.08710670471191	-1.85677850246429	-0.752643585205078	+	OLD BAY_OLD control	Keep	Discard	+_Keep	+_Discard	50469	0	66154	89547360	2.72733e+07	6.55842e+07	33115705	3.28334	1.94925	0.680099	3.27691	Q91W34;D6RDS0;Q91W34-2	Q91W34;D6RDS0;Q91W34-2	RUS1 family protein C16orf58 homolog	BC017158
-1.30737888813019	-1.23130691051483	-1.14442682266235	-1.30598294734955	-1.25484991073608	-2.01347517967224	-2.3617856502533	-1.45674324035645	-2.88275599479675	-1.45869302749634	-1.30402040481567	-1.57039213180542	-1.46019065380096	-1.3074414730072	-1.17372274398804	-2.64496922492981	-1.38567638397217	-1.44301164150238	-1.44537675380707	-1.68243396282196	+	OLD BAY_OLD control	Keep	Discard	+_Keep	+_Discard	40576	0	62477	1.63671e+07	5.05592e+06	1.49696e+07	1.0662e+07	3.23721	1.67454	0.785902	2.85982	Q80T79;E9PWJ0;Q80T79-1;F6TRD7	Q80T79;E9PWJ0;Q80T79-1;F6TRD7	CUB and sushi domain-containing protein 3	Csmd3
-0.648026823997498	-0.909962475299835	NaN	-0.946028113365173	-0.562611401081085	NaN	NaN	-1.1100949048996	-1.24188029766083	-1.07111573219299	-2.00464391708374	NaN	-0.769316136837006	NaN	-1.96009361743927	-1.04798567295074	-1.27961552143097	-1.15128231048584	NaN	-1.11819779872894	+	OLD BAY_OLD control	Keep	Discard	+_Keep	+_Discard	24074	0	12277	3.70397e+07	1.15502e+07	1.11814e+07	1.95073e+07	3.20685	1.57452	0.374373	3.10715	Q8VEL0;Q8VEL0-2	Q8VEL0;Q8VEL0-2	Motile sperm domain-containing protein 1	Mospd1
-0.762468934059143	-0.910227239131927	-0.876382231712341	-1.0939416885376	-0.815120100975037	-1.02997398376465	-2.45292925834656	-1.53954529762268	-1.30809497833252	-1.58713662624359	-1.26077449321747	-0.792971193790436	-0.895078182220459	-2.16829347610474	-1.08829569816589	-1.18092799186707	-3.54558801651001	-1.18037116527557	-0.818156898021698	-0.948621869087219	+	OLD BAY_OLD control	Keep	Discard	+_Keep	+_Discard	67407	0	35211	3.45434e+07	1.08904e+07	2.56242e+07	2.58702e+07	3.17192	1.64783	0.691908	2.81985	A2AEV7	A2AEV7		Ccdc120
1.08336246013641	0.944075047969818	1.09307730197906	0.821764051914215	1.07719564437866	-0.139973387122154	1.116086602211	-0.135269358754158	-0.243312671780586	-0.0337287895381451	0.981838881969452	-0.111756540834904	-0.217603445053101	1.05295693874359	0.75915652513504	0.951889932155609	0.980527281761169	0.801514387130737	0.847964406013489	0.62991589307785	+	OLD BAY_OLD control	Keep	Discard	+_Keep	+_Discard	5612	0	32331	1.67789e+09	5.31028e+08	9.52482e+08	1.29788e+09	3.1597	2.05883	0.891134	3.44701	F6VQZ6	F6VQZ6		Shisa6
NaN	1.08957290649414	1.3123072385788	1.23604810237885	1.16121029853821	1.29536664485931	-0.615889728069305	-1.25428318977356	-0.641518533229828	-0.344224274158478	1.14683699607849	1.33260869979858	1.28772950172424	1.43369436264038	1.30628204345703	1.26348829269409	1.28652453422546	1.21379065513611	1.36523044109344	1.25337409973145	+	OLD BAY_OLD control	Keep	Discard	+_Keep	+_Discard	27706	0	17818	1.9872e+09	6.36097e+08	3053949184	2.98446e+09	3.12405	1.76112	1.51189	3.09955	O70456	O70456	14-3-3 protein sigma	Sfn
-0.535295188426971	-0.151753813028336	-0.20423986017704	-0.523686230182648	-0.221906080842018	-0.562535107135773	-1.31052076816559	-0.764760136604309	-0.614775002002716	-1.54835844039917	-0.3749098777771	-0.168687254190445	-0.140928164124489	-0.227363064885139	-0.21879754960537	-0.298424899578094	-0.590226709842682	-0.311075419187546	-0.691189169883728	-0.223165363073349	+	OLD BAY_OLD control	Keep	Discard	+_Keep	+_Discard	34155	0	29497	1.13448e+08	3.67179e+07	1.42887e+08	1.09042e+08	3.08972	1.73151	0.632814	2.94538	Q9DB43;E0CZD9;E0CXM9;E0CXR3;E0CXA3	Q9DB43;E0CZD9;E0CXM9;E0CXR3	Zinc finger protein-like 1	#REF!
-1.19467532634735	-0.995176494121552	-0.908778429031372	-1.09292197227478	-0.65173614025116	-1.41717219352722	-1.82425975799561	NaN	-1.51056480407715	-0.968919813632965	NaN	-1.5325413942337	-0.644393384456635	-2.23733139038086	-0.916165769100189	-0.804400265216827	-3.2807936668396	-0.875112473964691	-1.26621806621552	-1.01795017719269	+	OLD BAY_OLD control	Keep	Discard	+_Keep	+_Discard	97961	0	3047	3.10594e+07	1.01505e+07	2.2009e+07	2.79626e+07	3.05988	1.36428	0.461571	2.46381	A2ATK9;A2ATL0;A2ATL1;A2ATK8	A2ATK9;A2ATL0;A2ATL1		Fam171a1
0.434386819601059	0.316530704498291	0.356557726860046	0.437410920858383	0.389508694410324	-0.984776258468628	-0.52335798740387	-1.71408295631409	0.269270330667496	0.206043422222137	0.275204539299011	0.351592898368835	-0.906391680240631	0.307794600725174	0.42768457531929	-0.265589654445648	0.415815323591232	-1.03367257118225	-0.547227323055267	0.229206830263138	+	OLD BAY_OLD control	Keep	Discard	+_Keep	+_Discard	32373	0	38963	4.64925e+08	152091191	3.60815e+08	235916584	3.05688	1.43452	0.93626	2.50301	Q3TE80;A0A087WSJ7;A0A087WQ29;A0A087WPT9;D3Z520;D3Z276;D3Z7R5	Q3TE80;A0A087WSJ7		2410002F23Rik
-0.621560394763947	-0.609385371208191	-0.625182032585144	-0.352285385131836	-0.72619241476059	-0.571804046630859	-1.28695356845856	NaN	-1.29202556610107	-1.17987704277039	-0.718138515949249	-0.742175161838531	-0.795263826847076	-0.547588467597961	-0.466651618480682	-0.813338875770569	-0.632495224475861	-0.653601825237274	-0.538804292678833	-1.37643814086914	+	OLD BAY_OLD control	Keep	Discard	+_Keep	+_Discard	49126	29904	95256	6.54652e+07	2.14383e+07	61847980	5.59786e+07	3.05366	1.68132	0.495744	2.96926	Q9CWR2;D3YZ17;A0A0A6YWP2	Q9CWR2	Histone-lysine N-methyltransferase SMYD3	Smyd3
-0.946965873241425	-0.441494524478912	-1.15788602828979	-0.963898897171021	-1.03445136547089	-1.83427000045776	-1.30251336097717	-1.26155018806458	-1.02644526958466	-1.8036048412323	-0.974038422107697	-2.29565477371216	-1.48129773139954	-0.657023847103119	-1.56332015991211	-0.897196590900421	-0.345777422189713	-0.768017768859863	-1.3499048948288	-0.42352157831192	+	OLD BAY_OLD control	Keep	Discard	+_Keep	+_Discard	67755	0	1909	38254620	1.26169e+07	22732129	6.66215e+07	3.03202	1.54532	0.536737	2.66712	Q8BZM1;Q3T9A5;D6RGR3;D3Z0L3	Q8BZM1;Q3T9A5	Glomulin	Glmn
-0.556800007820129	-0.627064406871796	-0.995010435581207	-0.753592371940613	-0.769105732440948	-1.71923041343689	-1.64163553714752	-1.70492172241211	-0.884626746177673	-0.908636629581451	-0.897300362586975	-0.950404047966003	-0.746064722537994	-0.755694508552551	-0.691103518009186	-2.89367270469666	-0.36735001206398	-0.499339371919632	-0.718431055545807	-0.505712330341339	+	OLD BAY_OLD control	Keep	Discard	+_Keep	+_Discard	78747	0	19934	4.82771e+07	1.62127e+07	4.48177e+07	70772537	2.97773	1.78757	0.631496	3.03001	Q8JZM4;A0A087WSC4	Q8JZM4	Delta and Notch-like epidermal growth factor-related receptor	Dner
-1.20264101028442	-1.28586769104004	-1.17670798301697	-0.782838821411133	-1.23657763004303	-1.14399325847626	-2.31580686569214	-1.94308888912201	-1.81212437152863	-1.52160549163818	-0.885556221008301	-1.23543179035187	-1.42988812923431	-1.6000030040741	-0.950343310832977	-0.274843543767929	-0.821165502071381	-0.939482092857361	-0.962868094444275	-1.10875511169434	+	OLD BAY_OLD control	Keep	Discard	+_Keep	+_Discard	51827	0	24666	2.2205e+07	7.48832e+06	2.20686e+07	5.60102e+07	2.96528	1.64092	0.610397	2.80951	Q3UFK8;D3Z5B2	Q3UFK8	FERM domain-containing protein 8	Frmd8
-0.139500111341476	-0.451841056346893	-0.20742791891098	-0.364357858896255	-0.326192915439606	-0.309069186449051	-1.50121128559113	-1.67660284042358	-0.570880174636841	-1.24982738494873	-1.31037962436676	-1.59986138343811	-0.33889827132225	-1.95607852935791	-0.353261321783066	-1.52117085456848	-1.50306415557861	-0.306335598230362	-0.708625614643097	-0.431324541568756	+	OLD BAY_OLD control	Keep	Discard	+_Keep	+_Discard	37357	0	14027	1.16723e+08	3.95984e+07	5.04392e+07	6.28619e+07	2.94767	1.64181	0.763654	2.81084	A0A0F6AIX5;Q8BVA5;A0A0F6AIX6;Q8BVA5-2;Q8BVA5-3;Q8BVA5-4	A0A0F6AIX5;Q8BVA5;A0A0F6AIX6;Q8BVA5-2	UPF0554 protein C2orf43 homolog
-0.870047628879547	-0.634728074073792	-1.25160312652588	-0.815484523773193	-0.731704592704773	-1.28290581703186	-1.09838545322418	NaN	-1.15630912780762	-1.29272377490997	-0.936521887779236	-1.00374734401703	-1.39250731468201	0.271963179111481	-0.667719185352325	-0.635671615600586	-1.22551488876343	-0.893520653247833	-1.23606860637665	-1.29595363140106	+	OLD BAY_OLD control	Keep	Discard	+_Keep	+_Discard	57454	0	23637	3.9266e+07	1.35624e+07	103326892	33197630	2.89522	1.536	0.346867	2.73549	O88811;O88811-2;B0R0N7	O88811;O88811-2	Signal transducing adapter molecule 2	Stam2
-0.738024652004242	-0.778222799301147	-0.803988456726074	-0.513390243053436	-0.615872502326965	-2.66453814506531	-1.87010180950165	-0.826426684856415	-1.33751034736633	-0.824463784694672	-0.880769848823547	-0.87757408618927	-0.954721808433533	-1.85051465034485	-0.736395537853241	-1.02562153339386	-0.645860016345978	-0.830630540847778	-0.64121687412262	-0.816422402858734	+	OLD BAY_OLD control	Keep	Discard	+_Keep	+_Discard	6767	0	82161	5.24467e+07	18301993	3.29855e+07	51852424	2.86563	1.30328	0.814708	2.30932	Q8CA72;F6TZU3	Q8CA72;F6TZU3	Gigaxonin	Gan
0.0316637270152569	0.0169456843286753	0.0691813305020332	0.152242466807365	0.0299827959388494	-0.135361537337303	-1.16251754760742	-1.09420430660248	-1.19931697845459	0.0149973044171929	0.215570122003555	0.196993112564087	0.0652329623699188	0.15802937746048	0.0816312879323959	0.120482079684734	0.0165393371134996	-0.0415797866880894	-0.989772319793701	-0.0103729665279388	+	OLD BAY_OLD control	Keep	Discard	+_Keep	+_Discard	13697	0	32331	2.38399e+08	8.32746e+07	2.97831e+08	2.06162e+08	2.86281	1.68119	0.775284	2.86979	Q924C1;Q924C1-2;Q924C1-3	Q924C1	Exportin-5	Xpo5
-0.47597324848175	-0.251621127128601	-0.214265003800392	-0.291793316602707	-0.478830993175507	-1.61158752441406	-0.57157838344574	-0.607123732566833	-0.71296364068985	-1.44371664524078	-0.849707663059235	-0.498285919427872	-0.696721494197845	-1.4859060049057	-0.47940868139267	-0.98046749830246	-0.870054960250854	-0.518046736717224	-0.914958894252777	-0.631001174449921	+	OLD BAY_OLD control	Keep	Discard	+_Keep	+_Discard	47008	0	12798	106974960	3.73855e+07	5.47429e+07	5.38825e+07	2.8614	1.64626	0.646897	2.8175	Q8BQU6	Q8BQU6	Gap junction gamma-2 protein	Gjc2
-0.52848494052887	-0.460131198167801	-0.934024691581726	-0.572687983512878	-0.595916330814362	-1.26100194454193	-1.9962409734726	-0.823581397533417	-0.852001428604126	-1.12027442455292	-0.725707828998566	-1.45022523403168	-0.750943660736084	-1.86396276950836	-0.671693086624146	-1.86930656433105	-0.530983924865723	-0.462836295366287	-0.930390596389771	-1.07214069366455	+	OLD BAY_OLD control	Keep	Discard	+_Keep	+_Discard	61174	0	27641	62377428	2.19373e+07	3.51176e+07	5.08025e+07	2.84344	1.49713	0.592371	2.59565	Q8BFR4	Q8BFR4	N-acetylglucosamine-6-sulfatase	Gns
1.71891736984253	1.86605584621429	1.78147721290588	1.68102872371674	1.78218519687653	0.831557035446167	0.834833085536957	0.822884559631348	1.8820493221283	0.771345674991608	1.84930312633514	0.823214292526245	1.88288414478302	0.758800506591797	0.784502744674683	1.82027947902679	0.753244698047638	1.83491659164429	0.743983924388885	1.86822211742401	+	OLD BAY_OLD control	Keep	Discard	+_Keep	+_Discard	80641	0	32331	7.8732e+09	2.85857e+09	4.43881e+09	5.92757e+09	2.75424	2.03752	0.737399	3.41375	Q9QYB8;Q9QYB8-2;Q9QYB8-3	Q9QYB8;Q9QYB8-2;Q9QYB8-3	Beta-adducin	Add2
0.647196292877197	0.42110288143158	0.690560877323151	0.607058763504028	0.681122601032257	0.418452888727188	0.343540072441101	0.316485553979874	-0.533014953136444	-0.447632730007172	0.611575722694397	0.64768773317337	0.585427165031433	0.804601311683655	0.295990526676178	0.220424264669418	-0.963764727115631	0.441532790660858	-0.731485068798065	0.186009615659714	+	OLD BAY_OLD control	Keep	Discard	+_Keep	+_Discard	23242	0	29695	7.43579e+08	2.87219e+08	7.58016e+08	2.73285e+08	2.5889	1.59667	0.589842	2.74349	Q3TBL6	Q3TBL6	Tumor necrosis factor alpha-induced protein 8-like protein 3	Tnfaip8l3
0.0132468082010746	-0.257556229829788	0.049436878412962	0.0629064068198204	-0.260714054107666	-0.618137955665588	-0.870357871055603	-0.381574869155884	-0.967201232910156	-0.127661108970642	-0.532351076602936	-0.352123558521271	-1.11172807216644	-0.412651240825653	-0.0618665292859077	-0.515826284885406	-0.599587798118591	-0.432767391204834	-0.533601999282837	-0.488463342189789	+	OLD BAY_OLD control	Keep	Discard	+_Keep	+_Discard	20852	0	72834	1.86559e+08	73056964	1.00762e+08	8.64194e+07	2.55361	1.76648	0.514451	2.99812	Q9CZG3;A0A0G2JH18;A0A0G2JEX2	Q9CZG3;A0A0G2JH18	COMM domain-containing protein 8	Commd8
-1.61898136138916	-1.44263195991516	-1.33645844459534	-1.37027478218079	-1.64243137836456	-1.65139591693878	-1.59339761734009	-2.3053572177887	-2.56532263755798	-2.01944828033447	-1.41418540477753	-1.23995280265808	-1.44723427295685	-1.22520220279694	-1.25279664993286	-1.41235828399658	-1.47340333461761	-1.35254764556885	-1.51515221595764	-1.36023581027985	+	OLD BAY_OLD control	Keep	Discard	+_Keep	+_Discard	52745	0	17345	1.04274e+07	4086337	1.61927e+07	1.43116e+07	2.55177	1.61157	0.544829	2.7657	Q4U2R1;Q4U2R1-2	Q4U2R1;Q4U2R1-2	E3 ubiquitin-protein ligase HERC2	Herc2
-0.909933567047119	-0.903435409069061	NaN	-0.776757955551147	-0.956565499305725	-1.12402081489563	-1.23056709766388	-1.48397874832153	-1.53759241104126	NaN	-1.02659916877747	-1.01150822639465	-2.05683732032776	-1.26343977451324	-0.925534904003143	-1.40733230113983	-3.21355223655701	-0.705549955368042	-0.653815746307373	-0.703269183635712	+	OLD BAY_OLD control	Keep	Discard	+_Keep	+_Discard	57223	0	42381	2.78946e+07	1.09368e+07	2.26692e+07	3.97181e+07	2.55052	2.29036	0.457367	4.29435	Q9JLV6;G5E8N7;Q9JLV6-2;E9Q9A5	Q9JLV6;G5E8N7;Q9JLV6-2;E9Q9A5	Bifunctional polynucleotide phosphatase/kinase;Polynucleotide 3-phosphatase;Polynucleotide 5-hydroxyl-kinase	Pnkp
0.678524434566498	0.723575115203857	0.631080150604248	0.749564170837402	0.765142381191254	0.664575636386871	0.613119542598724	-0.449253797531128	-0.433117240667343	-0.484293222427368	0.59273636341095	0.740494132041931	0.666752099990845	0.793134689331055	0.722618758678436	0.559608101844788	0.616030275821686	0.556875705718994	0.720254898071289	-0.547959983348846	+	OLD BAY_OLD control	Keep	Discard	+_Keep	+_Discard	12381	0	32331	8.99801e+08	3.53237e+08	9.15406e+08	6.61308e+08	2.5473	1.56715	0.727371	2.69956	Q9EPK7;E9PUW7;Q9EPK7-2	Q9EPK7;E9PUW7;Q9EPK7-2	Exportin-7	Xpo7
-0.232989773154259	-0.239343047142029	-0.500025749206543	-0.118306666612625	-0.435805201530457	-0.544040501117706	-0.768266022205353	-0.934943556785583	-0.559555351734161	-0.9261474609375	-0.178962886333466	-0.568930745124817	-0.588063180446625	-0.818868041038513	NaN	-0.309696704149246	-0.560126900672913	-0.215596914291382	-0.840985178947449	-0.42850324511528	+	OLD BAY_OLD control	Keep	Discard	+_Keep	+_Discard	20153	0	28966	1.17219e+08	4.6085e+07	6.71517e+07	1.01489e+08	2.54355	2.40212	0.441296	3.99784	Q9CQG1;Q9CQG1-2	Q9CQG1;Q9CQG1-2	Putative glutathione-specific gamma-glutamylcyclotransferase 2	Chac2
-0.236968755722046	-0.228968515992165	-0.290746539831161	0.260470986366272	-0.236839219927788	-0.778041303157806	-0.398291975259781	-0.788425624370575	-0.292147487401962	-0.576857447624207	-0.288830310106277	-0.185577392578125	-0.472530841827393	-0.298076629638672	-0.22200246155262	0.0137569392099977	-0.0453540720045567	-1.18405961990356	0.0247336868196726	-0.310811191797256	+	OLD BAY_OLD control	Keep	Discard	+_Keep	+_Discard	70793	0	46259	1.72631e+08	6.85182e+07	1.25543e+08	1.72167e+08	2.51949	1.73079	0.420142	2.94429	Q60967;Q6NZM8;A0A0G2JFM1;A0A0G2JFK8	Q60967;Q6NZM8	Bifunctional 3-phosphoadenosine 5-phosphosulfate synthase 1;Sulfate adenylyltransferase;Adenylyl-sulfate kinase	Papss1
0.973422348499298	0.907432079315186	1.06274056434631	1.1745388507843	1.15251767635345	1.09430456161499	0.611834466457367	0.150511726737022	-0.546502888202667	0.60077303647995	0.948645710945129	0.499054491519928	1.04661214351654	1.12329959869385	1.03320610523224	0.966226696968079	1.08168911933899	0.507302820682526	0.49997216463089	-0.567054808139801	+	OLD BAY_OLD control	Keep	Discard	+_Keep	+_Discard	25378	0	64543	1.84954e+09	744367668	1554150336	1.00523e+09	2.48471	1.36046	0.671946	2.39367	Q60692	Q60692	Proteasome subunit beta type-6	Psmb6
-0.165007650852203	-0.247806876897812	-0.0815213546156883	0.128085762262344	0.0894376635551453	-0.155412927269936	-0.331577390432358	-0.924212336540222	-0.894899666309357	-0.446682721376419	-1.3458503484726	-0.344008445739746	-1.17430055141449	-0.524352729320526	-0.160350188612938	-0.026846706867218	-0.0814366787672043	0.143646597862244	-1.02254116535187	0.0865991711616516	+	OLD BAY_OLD control	Keep	Discard	+_Keep	+_Discard	34995	0	697	1.94995e+08	7.86156e+07	7.7584e+07	2.11463e+08	2.48035	1.71087	0.495195	2.91434	Q91V76	Q91V76	Ester hydrolase C11orf54 homolog
-0.297734797000885	-0.242197722196579	-0.263358771800995	-0.154926583170891	-0.213102281093597	-0.276826351881027	-0.52033543586731	-1.3070570230484	-1.40631484985352	-0.617971956729889	-0.570506453514099	-0.471226453781128	-0.433646708726883	-0.389163434505463	-0.322324931621552	-0.508326768875122	-0.333785057067871	-0.309151023626328	-0.568643271923065	-0.356819063425064	+	OLD BAY_OLD control	Keep	Discard	+_Keep	+_Discard	13353	69989	60578	1.30484e+08	5.31458e+07	9.37256e+07	1.06923e+08	2.45521	1.51444	0.591437	2.62129	Q6DFW5;A0A0G2JED0	Q6DFW5	Phospholipid-transporting ATPase	Atp11b
0.1791962236166	0.0427424684166908	0.0840286090970039	0.188092023134232	0.0826331898570061	-0.040170107036829	-0.228184908628464	-0.355638831853867	-0.202381998300552	NaN	-0.317440330982208	NaN	-0.240067183971405	-0.858927190303802	-0.0936186537146568	-0.0620031990110874	-0.776961982250214	-0.75399774312973	-0.609157860279083	-0.629057586193085	+	OLD BAY_OLD control	Keep	Discard	+_Keep	+_Discard	11365	0	25173	2.67403e+08	1.09327e+08	9.56039e+07	8.9759e+07	2.44591	2.75728	0.321932	4.9022	Q78T54;Q78T54-2;F2Z447;F2Z446	Q78T54;Q78T54-2;F2Z447	Vacuolar ATPase assembly integral membrane protein Vma21	Vma21
-0.74402129650116	-0.735604405403137	-0.37271973490715	-0.810231983661652	-0.580247581005096	-1.9397588968277	-1.21273589134216	-1.09609997272491	-0.698521137237549	-0.907295703887939	-1.16603982448578	-0.652843177318573	-2.04976391792297	-0.733912885189056	-0.736999928951263	-1.21050298213959	-0.646766722202301	-1.03262531757355	-1.03492271900177	-0.673465669155121	+	OLD BAY_OLD control	Keep	Discard	+_Keep	+_Discard	53571	0	20798	5.85317e+07	2.39834e+07	3.74443e+07	4.26665e+07	2.44051	1.30977	0.522317	2.31889	Q3U3Q1;Q3U3Q1-2;Q3U3Q1-3	Q3U3Q1;Q3U3Q1-2;Q3U3Q1-3	Serine/threonine-protein kinase ULK3	Ulk3
0.965611577033997	1.07103049755096	0.990558505058289	1.09404599666595	1.05691695213318	-0.150049105286598	-0.0996271818876266	1.04385602474213	-0.141537129878998	0.938151121139526	-0.140586048364639	1.0246479511261	1.03608310222626	1.05632555484772	0.951444804668427	1.05437850952148	1.05534720420837	1.06074571609497	1.06168270111084	1.03829431533813	+	OLD BAY_OLD control	Keep	Discard	+_Keep	+_Discard	79481	0	32331	1.75476e+09	7.21305e+08	1.39529e+09	1.91651e+09	2.43276	1.49709	0.717474	2.59559	P51660	P51660	Peroxisomal multifunctional enzyme type 2;(3R)-hydroxyacyl-CoA dehydrogenase;Enoyl-CoA hydratase 2	Hsd17b4
-0.321097910404205	-0.437101244926453	-0.328299969434738	-0.313745081424713	-0.384755432605743	-0.863614559173584	-0.983157515525818	-0.396243184804916	-1.27509212493896	-0.733150064945221	-0.477456748485565	-0.390257447957993	-1.00994908809662	-0.412755399942398	-0.469123750925064	-1.21601438522339	-0.850728094577789	-0.910103440284729	-0.945741474628448	-0.968794524669647	+	OLD BAY_OLD control	Keep	Discard	+_Keep	+_Discard	54177	29425	85105	1.01354e+08	4.20691e+07	7.9899e+07	3.54922e+07	2.40922	2.00718	0.493252	3.36654	Q3TQB2;Q3TQB2-2;F6UAF9;D6RG85;D3Z5V7;D6RJ42	Q3TQB2;Q3TQB2-2	FAD-dependent oxidoreductase domain-containing protein 1	Foxred1
0.0554646998643875	0.0366304256021976	-0.119189873337746	0.163260668516159	-0.168391302227974	-0.262961477041245	-0.0883899256587029	-0.605856776237488	-1.39375841617584	-0.422582477331161	0.00138235359918326	0.0408581607043743	0.0821959227323532	-0.08182293176651	-0.273124903440475	-0.150870278477669	-0.26798152923584	-0.405600398778915	-0.0915773510932922	-1.14640021324158	+	OLD BAY_OLD control	Keep	Discard	+_Keep	+_Discard	65804	0	73871	2.13764e+08	88968542	2.08166e+08	1.29026e+08	2.40269	1.32254	0.548265	2.33773	Q499X9	Q499X9	Methionine--tRNA ligase, mitochondrial	Mars2
0.972503781318665	1.09256541728973	1.03985059261322	1.19574630260468	1.06694734096527	1.11068224906921	-0.253208875656128	-0.0257813706994057	1.03595340251923	-0.306110918521881	0.874073207378387	-0.141320765018463	1.06486701965332	0.974873125553131	0.982830226421356	-0.15226237475872	0.972433745861053	0.998056471347809	0.642910957336426	0.993563771247864	+	OLD BAY_OLD control	Keep	Discard	+_Keep	+_Discard	35848	0	32331	1.90813e+09	8.30128e+08	1298119024	1.22677e+09	2.29859	1.36786	0.761216	2.40459	G5E895;D3Z494;S4R2G9	G5E895;D3Z494		Akr1b10
-0.273832023143768	-0.230934515595436	-0.239367604255676	-0.208288058638573	-0.204983368515968	-0.307245969772339	-1.22569370269775	-1.2645765542984	-1.25733327865601	-0.191910713911057	-0.269663363695145	-0.168033972382545	-1.29443228244781	-0.102675788104534	-0.0524585396051407	-0.154735937714577	-0.206144243478775	-0.138223975896835	-0.244977846741676	-0.304957151412964	+	OLD BAY_OLD control	Keep	Discard	+_Keep	+_Discard	92789	0	22689	130720296	5.753e+07	1.3692e+08	1.58101e+08	2.27221	1.44081	0.617871	2.51232	Q6NXL5;A2ADA6	Q6NXL5;A2ADA6		Acap3
-0.0318087376654148	0.239013493061066	0.128295138478279	0.280532330274582	0.300610303878784	-0.7247274518013	-0.196416646242142	-0.520068049430847	0.101401060819626	-0.00661530578508973	0.190865248441696	0.14107321202755	0.227069303393364	0.219438970088959	-0.931216597557068	0.269128113985062	-0.340751439332962	0.15692988038063	-0.365964740514755	0.102739699184895	+	OLD BAY_OLD control	Keep	Discard	+_Keep	+_Discard	33601	0	10736	3.14042e+08	1.3984e+08	2.69081e+08	2.50026e+08	2.24573	1.57456	0.452614	2.71058	Q9JKY0	Q9JKY0	Cell differentiation protein RCD1 homolog	Rqcd1
-0.411414504051208	-0.312550932168961	-0.5543492436409	-0.265966296195984	-0.719814002513885	-0.947537899017334	-0.594641983509064	-0.967783331871033	-0.625186145305634	-1.0046808719635	-0.366171449422836	-0.339795708656311	-0.748855412006378	-0.320075809955597	-0.331678926944733	-0.954243004322052	-0.790877938270569	-1.09013450145721	-0.678518950939178	-0.681476712226868	+	OLD BAY_OLD control	Keep	Discard	+_Keep	+_Discard	46347	0	53593	8.79802e+07	39568132	9.98156e+07	4.7543e+07	2.22351	1.81433	0.375147	3.07058	O35684;E0CYW0	O35684	Neuroserpin	Serpini1
1.46434187889099	1.42672598361969	1.41301012039185	1.42315316200256	1.40706086158752	1.42118680477142	0.218015223741531	0.219124183058739	0.338933110237122	1.42273783683777	1.41724967956543	1.48884201049805	1.4061404466629	1.4330335855484	1.49949932098389	1.49490988254547	1.47838532924652	1.44306671619415	1.43839371204376	1.50089716911316	+	OLD BAY_OLD control	Keep	Discard	+_Keep	+_Discard	3467	0	32331	3902836992	1.76002e+09	4.05952e+09	4.3841e+09	2.21749	1.40395	0.702859	2.45786	Q9D6M3;E9PV90;E9PY45;E9Q6M6;Q80X52;E9Q579;V9GWS2;G3UX09;G3UY41;V9GWV4	Q9D6M3;E9PV90;E9PY45;E9Q6M6	Mitochondrial glutamate carrier 1	Slc25a22
-0.611730098724365	-0.773033261299133	-0.270230174064636	-0.381166487932205	-0.492647409439087	-1.06226015090942	-0.496556401252747	-1.07821977138519	-1.04295539855957	-0.828387856483459	-0.405656158924103	-0.657469272613525	-0.727410018444061	-0.284436106681824	-0.25291320681572	-0.468160212039948	-0.435454070568085	-0.422846168279648	-0.440685749053955	-0.536142885684967	+	OLD BAY_OLD control	Keep	Discard	+_Keep	+_Discard	49276	0	12538	7.89958e+07	35861494	9.37154e+07	9.59532e+07	2.2028	1.63368	0.395914	2.79869	P61315	P61315	Galactose-3-O-sulfotransferase 3	Gal3st3
1.78745377063751	1.8204071521759	1.76495575904846	1.88072276115417	1.81377112865448	1.82158899307251	0.816624701023102	0.703391909599304	1.77653980255127	0.717042207717896	1.8261444568634	0.598668098449707	1.7498025894165	0.591777980327606	1.80578887462616	1.72120821475983	0.715365409851074	1.73813009262085	1.83674347400665	0.677706480026245	+	OLD BAY_OLD control	Keep	Discard	+_Keep	+_Discard	34127	0	32331	8.61225e+09	3.92619e+09	5.22866e+09	5.02988e+09	2.19354	1.4258	0.646425	2.49013	Q9DCN2;Q9DCN2-2;F2Z456;A0A0A0MQM3	Q9DCN2;Q9DCN2-2;F2Z456;A0A0A0MQM3	NADH-cytochrome b5 reductase 3;NADH-cytochrome b5 reductase 3 membrane-bound form;NADH-cytochrome b5 reductase 3 soluble form;NADH-cytochrome b5 reductase	Cyb5r3
1.50063228607178	1.58728563785553	1.31898546218872	1.63383674621582	1.48112821578979	1.06208407878876	1.14679658412933	1.22985601425171	1.12387156486511	1.13306748867035	1.44552433490753	1.33916807174683	1.49642956256866	1.3344339132309	1.49299073219299	1.56693553924561	1.48393654823303	1.31949162483215	1.52840447425842	1.52013754844666	+	OLD BAY_OLD control	Keep	Discard	+_Keep	+_Discard	16958	0	1846	4.65789e+09	2139349376	3.88134e+09	4.53729e+09	2.17724	3.51115	0.365239	6.04324	Q9CPU4	Q9CPU4	Microsomal glutathione S-transferase 3	Mgst3
-1.0216372013092	-0.809602677822113	-0.776704967021942	-0.741434574127197	-0.813497364521027	-0.997964978218079	-1.13844358921051	-1.22546684741974	-1.17921936511993	-1.42970740795135	-0.807712256908417	-1.08369886875153	-2.22128796577454	-1.80592787265778	-0.788859069347382	-0.773729979991913	-0.679493725299835	-1.00825977325439	-0.710386395454407	-0.755714237689972	+	OLD BAY_OLD control	Keep	Discard	+_Keep	+_Discard	11678	0	93243	3.8901e+07	1.80106e+07	2.45511e+07	5.15487e+07	2.1599	2.53939	0.361585	4.22701	Q8VDP3;Q8VDP3-3;E9PUI4;Q8VDP3-2	Q8VDP3;Q8VDP3-3;E9PUI4;Q8VDP3-2	Protein-methionine sulfoxide oxidase MICAL1	Mical1
0.276826828718185	0.229035794734955	0.176949545741081	0.0688824206590652	0.232094079256058	0.0520045273005962	0.161448523402214	-0.535113275051117	-0.581816017627716	-0.36370724439621	0.211224690079689	0.569896697998047	0.12346700578928	0.575072586536407	0.101033203303814	-0.549555599689484	0.0141259003430605	0.69813084602356	0.00858190376311541	0.090117983520031	+	OLD BAY_OLD control	Keep	Discard	+_Keep	+_Discard	21867	0	15282	3.16985e+08	1.47441e+08	4.56812e+08	3.62903e+08	2.14991	1.68506	0.450194	2.87559	D3Z569;Q9R0P6;D3YWT0;D3YTS1	D3Z569;Q9R0P6;D3YWT0;D3YTS1	Signal peptidase complex catalytic subunit SEC11;Signal peptidase complex catalytic subunit SEC11A	Sec11a
0.159551545977592	0.342382788658142	0.410426586866379	0.334301441907883	0.0478934645652771	-0.0299943313002586	-0.0133452611044049	0.262555688619614	-0.459576100111008	-0.72379595041275	-0.43963024020195	-0.100044094026089	0.341944098472595	0.273977875709534	0.238215357065201	-0.254551649093628	0.11020764708519	0.0246763229370117	-0.97885000705719	-0.27143931388855	+	OLD BAY_OLD control	Keep	Discard	+_Keep	+_Discard	23848	0	95813	3.70541e+08	172659640	2.91501e+08	1.73526e+08	2.14608	1.36405	0.451742	2.39896	Q3UJP5;B1AV75	Q3UJP5;B1AV75	Protein C8orf37 homolog	2610301B20Rik
-0.319333761930466	-0.60027813911438	NaN	-0.418866753578186	-0.230646133422852	-0.757207989692688	-0.830074846744537	NaN	-0.769077956676483	-0.529641091823578	NaN	-0.367156207561493	-0.370734602212906	-0.240581676363945	0.00725946621969342	NaN	-0.863967955112457	-0.763186156749725	-0.695934295654297	0.264394283294678	+	OLD BAY_OLD control	Keep	Discard	+_Keep	+_Discard	17595	96313	54636	78144524	3.73612e+07	1.15546e+08	111703920	2.0916	1.72677	0.329219	3.19322	Q9CQL4;V9GXI7;V9GX65	Q9CQL4;V9GXI7	39S ribosomal protein L20, mitochondrial	Mrpl20
-0.450271099805832	-0.638768672943115	-0.926942229270935	-0.76507556438446	-0.689907371997833	-1.22477304935455	-0.863023221492767	-0.898814737796783	-1.12808585166931	-0.985732316970825	-0.635120034217834	-0.931666374206543	-0.866318702697754	-0.988897681236267	-0.643162965774536	-0.789755523204803	-0.881504118442535	-0.95589005947113	-1.23090577125549	-0.767626464366913	+	OLD BAY_OLD control	Keep	Discard	+_Keep	+_Discard	41477	29356	83914	53317684	2.58594e+07	45369792	3.98176e+07	2.06183	1.85774	0.325893	3.13662	Q6IE26;E0CXI7;F6URA2;E0CXW5	Q6IE26;E0CXI7	Epoxide hydrolase 4	Ephx4
-1.32818853855133	-1.41382372379303	-1.3049498796463	-0.887427151203156	-1.38063108921051	-1.55966675281525	-1.47326135635376	-1.44820153713226	-1.560018658638	-1.71514439582825	-0.938096106052399	-2.28210139274597	-3.84129476547241	-1.40662086009979	-1.70152008533478	-0.987811386585236	-1.01395106315613	-1.64567399024963	-2.54302954673767	-1.26659572124481	+	OLD BAY_OLD control	Keep	Discard	+_Keep	+_Discard	59116	15352	11134	1.73474e+07	8.46898e+06	1.11618e+07	1.89236e+07	2.04834	1.56983	0.288254	2.70355	Q3V1N5	Q3V1N5		Heca
-0.425953567028046	-0.389226973056793	-0.479277968406677	-0.242299944162369	-0.0812932103872299	-0.833725094795227	-0.670253038406372	-0.549212038516998	-0.639854669570923	-0.518384456634521	-0.482514709234238	-0.482921630144119	-0.352007895708084	-0.0429697744548321	-1.45269298553467	-0.457970559597015	-0.44318950176239	-0.23946638405323	-1.29542112350464	0.085053876042366	+	OLD BAY_OLD control	Keep	Discard	+_Keep	+_Discard	44608	0	20012	1.12961e+08	5.52729e+07	9.86204e+07	1.28288e+08	2.0437	2.09271	0.318676	3.50011	Q7TNF0;D3YYV2;H3BJT3;D3Z1K1	Q7TNF0;D3YYV2;H3BJT3	Double C2-like domain-containing protein alpha	Doc2a
0.207019716501236	0.173630580306053	0.246398150920868	0.254211694002151	0.349463015794754	-0.091095507144928	-0.0039212591946125	-0.342570900917053	-0.0942139849066734	0.0331109128892422	-0.135252594947815	0.225772470235825	0.265566855669022	0.169076070189476	0.244348660111427	-0.0703901648521423	-1.42868185043335	-0.2744420170784	-0.467973798513412	-2.57990670204163	+	OLD BAY_OLD control	Keep	Discard	+_Keep	+_Discard	76406	0	58467	349134368	1.70884e+08	313992576	8.98753e+07	2.04311	2.87327	0.345883	4.80969	Q80TS7	Q80TS7	Dendrin	Ddn
-0.44601047039032	-0.488066375255585	-0.469346284866333	-0.496933877468109	-0.339844107627869	-0.544418394565582	-0.736606657505035	-0.638611555099487	-0.763974905014038	NaN	-0.884043276309967	-0.806250691413879	NaN	-1.52046513557434	NaN	-0.84076339006424	-0.880970895290375	-0.976126134395599	-1.75849688053131	-0.784622728824615	+	OLD BAY_OLD control	Keep	Discard	+_Keep	+_Discard	20296	0	13712	84264088	41624852	1.83548e+07	3.54847e+07	2.02437	2.33454	0.222863	4.09039	S4R2H6	S4R2H6		Ank2
-0.551216244697571	-0.555028200149536	-0.574010372161865	-0.571966469287872	-0.56688517332077	-1.03834176063538	-1.25986170768738	-0.901351869106293	-1.05439424514771	-0.506122767925262	-0.397802859544754	-0.422947824001312	-2.73778033256531	-0.435660779476166	-0.748379707336426	-0.32167711853981	-0.524312913417816	-0.478376448154449	-0.662070989608765	-0.474137425422668	+	OLD BAY_OLD control	Keep	Discard	+_Keep	+_Discard	6956	0	4717	66129336	3.27486e+07	67438884	9.1548e+07	2.0193	1.83082	0.388193	3.09563	Q8VDI9;E0CZ10;E0CZF3;H3BJ25;H3BJK6	Q8VDI9;E0CZ10	Alpha-1,2-mannosyltransferase ALG9	Alg9
-0.253472983837128	-0.0328653417527676	NaN	-0.325113624334335	-0.386421740055084	-0.675605475902557	-0.331652581691742	-1.21411347389221	-0.661934494972229	-0.758486211299896	0.00549592589959502	-1.04374742507935	0.248743340373039	0.255387812852859	0.11801366508007	0.860711514949799	0.596301853656769	0.487808138132095	0.909630060195923	0.842876553535461	+	OLD BAY_OLD control	Keep	Discard	+_Keep	+_Discard	39947	0	54868	1.05763e+08	5.29348e+07	2.53604e+08	1074708992	1.99798	1.54305	0.47889	2.74674	P97792;P97792-2;P97792-3	P97792;P97792-2	Coxsackievirus and adenovirus receptor homolog	Cxadr
-0.885515511035919	-1.00964117050171	-1.30040121078491	-0.803569614887238	-0.937610924243927	-1.47687458992004	-1.46238052845001	-1.37424743175507	-1.2364467382431	-0.968259453773499	-1.15431201457977	-1.3420273065567	-1.14989125728607	-2.15003323554993	-1.21877312660217	-1.02743625640869	-1.64265322685242	-1.71398746967316	-1.55245566368103	-1.62904131412506	+	OLD BAY_OLD control	Keep	Discard	+_Keep	+_Discard	17807	0	16516	29418284	1.48332e+07	16226803	1.35486e+07	1.98328	1.42677	0.316294	2.49156	B2RUS7;P70170;E9PUE8;P70170-3;P70170-2	B2RUS7		Abcc8
-0.834054291248322	-0.67960262298584	-0.665940046310425	-0.839668571949005	-0.646577179431915	-0.996329128742218	-1.1740198135376	-0.764991104602814	NaN	-0.867196917533875	-0.917523682117462	-0.844811260700226	-0.715233445167542	-0.74002069234848	-1.03830504417419	NaN	NaN	-0.964632928371429	-0.760775148868561	-0.752184748649597	+	OLD BAY_OLD control	Keep	Discard	+_Keep	+_Discard	29657	0	23473	47418936	2.40551e+07	41443996	2.85373e+07	1.97126	1.31114	0.217466	2.38046	B2RTJ2;Q3URF8	B2RTJ2;Q3URF8	BTB/POZ domain-containing protein KCTD21	Kctd21
-1.44780027866364	-1.64452385902405	NaN	-1.57336473464966	-1.55192577838898	NaN	-1.64566314220428	-1.74141764640808	-1.78246247768402	NaN	NaN	-1.51923525333405	NaN	-1.50177359580994	-1.57721817493439	-1.45988392829895	-1.49885928630829	-1.68546998500824	-1.42771148681641	NaN	+	OLD BAY_OLD control	Keep	Discard	+_Keep	+_Discard	13072	0	36665	7.11349e+06	3.62152e+06	6.27666e+06	9.66478e+06	1.96423	1.45441	0.168777	2.86687	P35569;Q543V3	P35569;Q543V3	Insulin receptor substrate 1	Irs1
-0.286451369524002	-0.587340354919434	-0.362836390733719	-0.419420897960663	-0.486551225185394	-0.839945435523987	-0.978952288627625	-0.501764237880707	-0.706520855426788	-0.731713652610779	-0.455750435590744	-0.640733957290649	-0.266458928585052	-0.560895979404449	-0.524152278900146	-0.842530310153961	-0.705186307430267	-0.294579058885574	-0.758054435253143	-0.382974117994308	+	OLD BAY_OLD control	Keep	Discard	+_Keep	+_Discard	62118	0	91261	88956312	4.53137e+07	8.60417e+07	8.03529e+07	1.96312	2.04874	0.323259	3.43125	Q99JT1;Q8BW84;Q3TLZ6	Q99JT1;Q8BW84;Q3TLZ6	Glutamyl-tRNA(Gln) amidotransferase subunit B, mitochondrial	Gatb
-0.315779149532318	-0.453750461339951	-0.0667726248502731	-0.510625898838043	-0.437678337097168	-0.494125157594681	-0.795696198940277	-0.893199384212494	-0.757341742515564	-0.403029918670654	-1.71595203876495	-0.489799290895462	-0.453185588121414	-1.6166752576828	-0.652623653411865	-0.614572405815125	-0.512162864208221	-0.279475778341293	-0.6772221326828	-0.51913058757782	+	OLD BAY_OLD control	Keep	Discard	+_Keep	+_Discard	10496	0	11335	106776368	5.48284e+07	4.99711e+07	8.83543e+07	1.94747	1.46083	0.311757	2.54191	Q3UMB5;Q3UMB5-2	Q3UMB5;Q3UMB5-2	Smith-Magenis syndrome chromosomal region candidate gene 8 protein homolog	Smcr8
0.142861679196358	0.386967182159424	0.0506360530853271	0.511802732944489	0.35659983754158	-0.00853585824370384	0.114377774298191	-0.145759254693985	0.222313940525055	-0.318949460983276	-0.294773370027542	0.219415158033371	-0.00493640266358852	0.429639935493469	0.192989200353622	-0.0819950848817825	-0.479523330926895	0.123657189309597	-0.874139249324799	-0.0424864515662193	+	OLD BAY_OLD control	Keep	Discard	+_Keep	+_Discard	16037	0	18619	4.01617e+08	2.06616e+08	307403632	1.71165e+08	1.94378	1.42707	0.317084	2.49201	D3Z4S3	D3Z4S3	Putative peptidyl-tRNA hydrolase PTRHD1	Ptrhd1
-1.0261687040329	-1.34110891819	-1.0683718919754	-1.22805523872375	-0.936364769935608	-1.82497620582581	-1.25296640396118	-1.34562766551971	-1.23581767082214	-1.56602489948273	-1.12338137626648	-0.901471495628357	-1.11479306221008	-0.977029085159302	-1.10183167457581	-1.32739651203156	-1.29460394382477	-1.20328569412231	-1.34685814380646	-1.35211968421936	+	OLD BAY_OLD control	Keep	Discard	+_Keep	+_Discard	13476	0	38974	2.19513e+07	1.13802e+07	2.78907e+07	18094050	1.92891	1.39112	0.325069	2.43891	Q9EQS9;Q9EQS9-2;Q9EQS9-3;E9QAQ0;A0JNS2	Q9EQS9;Q9EQS9-2;Q9EQS9-3;E9QAQ0	Immunoglobulin superfamily DCC subclass member 4	Igdcc4
-0.0433994084596634	-0.368682831525803	-0.096743144094944	0.0578902550041676	-0.151937529444695	-0.249001652002335	-0.491999298334122	-0.544728696346283	-0.276061534881592	-0.479340076446533	-0.385864645242691	-0.564150452613831	0.170381605625153	-0.495113372802734	-0.293443262577057	-0.0748757049441338	-0.148469001054764	-0.252523571252823	-0.0711912959814072	0.0477113761007786	+	OLD BAY_OLD control	Keep	Discard	+_Keep	+_Discard	2301	0	53302	1.70173e+08	8.99973e+07	1.38477e+08	1.98617e+08	1.89087	1.82056	0.287652	3.08003	O54879;A2AP78	O54879;A2AP78	High mobility group protein B3	Hmgb3
-0.238212510943413	0.111399009823799	-0.123502716422081	-0.178620293736458	-0.201944708824158	-0.579713106155396	-0.481260389089584	-0.331861734390259	-0.362610697746277	-0.266599774360657	-0.366867035627365	-0.174800664186478	-0.442527651786804	-0.289861917495728	-0.476010233163834	-0.496058225631714	-0.323080956935883	-0.481779724359512	-0.587411820888519	-0.760962545871735	+	OLD BAY_OLD control	Keep	Discard	+_Keep	+_Discard	74922	0	11458	168451128	90285932	1.12672e+08	8.69478e+07	1.86575	1.97971	0.278233	3.32396	Q8VC42;F6RDF1;F6X2I0	Q8VC42	Uncharacterized protein C18orf8 homolog	Mic1
0.332696557044983	0.284701228141785	0.322481006383896	0.36724928021431	0.45096418261528	0.414048135280609	-0.0135617116466165	-0.0124403303489089	-0.192451015114784	-0.111061073839664	0.37474113702774	0.499237239360809	0.348054826259613	0.0147228669375181	-0.779585361480713	0.290821373462677	0.371366560459137	0.381132990121841	-0.157462984323502	0.269987016916275	+	OLD BAY_OLD control	Keep	Discard	+_Keep	+_Discard	80687	0	12857	432962240	2.34083e+08	358077560	4.02272e+08	1.84961	1.82346	0.334712	3.08443	P49446;P49446-2;P49446-3	P49446;P49446-2;P49446-3	Receptor-type tyrosine-protein phosphatase epsilon	Ptpre
1.49514257907867	1.41306221485138	1.43408346176147	1.44233155250549	1.51313495635986	1.19406199455261	1.29204368591309	0.957604110240936	1.29652428627014	1.02614998817444	1.54803931713104	0.345234245061874	1.54190421104431	1.42426097393036	1.25528991222382	1.57701921463013	1.48939681053162	-0.91834831237793	0.242638736963272	1.50212728977203	+	OLD BAY_OLD control	Keep	Discard	+_Keep	+_Discard	20451	0	10966	4.17584e+09	2.28186e+09	3389579424	3019953852	1.83002	2.56186	0.306274	4.26508	Q921J2	Q921J2	GTP-binding protein Rheb	Rheb
-0.533967554569244	-0.497673243284225	-0.79517263174057	-0.594374716281891	-0.769594192504883	-0.863925516605377	-0.805823385715485	-1.1277836561203	-0.667327284812927	-1.19601345062256	-0.844757199287415	-3.1269805431366	-0.845508337020874	-0.724809944629669	-0.83012843132019	-1.0098317861557	-0.668798327445984	-1.21808838844299	-0.765286564826965	-0.626600682735443	+	OLD BAY_OLD control	Keep	Discard	+_Keep	+_Discard	55357	0	17677	5.87362e+07	32161993	3.50806e+07	4.78211e+07	1.82626	1.44344	0.294018	2.5162	Q8BHT6;Q8BHT6-2	Q8BHT6	Beta-1,3-glucosyltransferase	B3galtl
0.456361502408981	0.227645546197891	0.303011238574982	0.315632343292236	0.527110874652863	0.0405128076672554	0.279945224523544	0.238757863640785	-0.0621159039437771	-0.155791655182838	-1.15163457393646	0.138616949319839	-0.0167448502033949	-0.25790798664093	0.1121621504426	0.134056583046913	-0.247210070490837	-0.755396127700806	-0.153379529714584	-0.177111610770226	+	OLD BAY_OLD control	Keep	Discard	+_Keep	+_Discard	39157	0	89833	4.53684e+08	248464976	1.88539e+08	1.69237e+08	1.82595	1.7445	0.297691	2.96496	Q91WA3;F6UL83	Q91WA3	Histone deacetylase 11	Hdac11
-0.0604784712195396	-0.248681887984276	-0.0752024725079536	0.00940883439034224	-0.0579035803675652	-0.689383089542389	0.00908194575458765	-0.419409841299057	-0.530791342258453	-0.469729214906693	-0.118500664830208	-0.355395257472992	-0.177591919898987	0.158920302987099	0.0257811546325684	-1.33474576473236	0.062642514705658	-0.0654984563589096	-0.00241579138673842	-1.4426486492157	+	OLD BAY_OLD control	Keep	Discard	+_Keep	+_Discard	66055	0	1245	1.77955e+08	9.79642e+07	1.95576e+08	1.51251e+08	1.81653	1.55723	0.333475	2.68482	Q8BLY3	Q8BLY3	Leucine-rich repeat and fibronectin type-III domain-containing protein 3	Lrfn3
-0.845060527324677	-0.601592898368835	-0.699500501155853	-0.687334656715393	-0.614223778247833	-0.95641303062439	-1.00222980976105	-0.900511145591736	-1.00131344795227	-0.890893638134003	-0.785688102245331	-0.549656808376312	-0.746734797954559	-0.546627938747406	-0.630649507045746	-0.755609631538391	-0.94737046957016	-0.683691322803497	-2.35321688652039	-0.653570950031281	+	OLD BAY_OLD control	Keep	Discard	+_Keep	+_Discard	13545	0	94334	5.19696e+07	28686424	6.13221e+07	4.33082e+07	1.81164	3.11939	0.26073	5.26526	Q3UGX8;Q3UHC1;Q91ZZ2;E0CXV1;F6ZDE5	Q3UGX8;Q3UHC1;Q91ZZ2;E0CXV1		Rapgef1
-1.22318315505981	-1.09344208240509	-0.97254204750061	-1.08661317825317	-1.05715417861938	-1.31225168704987	-1.60172772407532	-1.1816713809967	-1.35886430740356	-1.33673775196075	-1.17632186412811	-0.992177844047546	-0.698661088943481	-0.918721437454224	-1.04291689395905	-0.844034314155579	-0.757013022899628	-0.785460352897644	-0.907469928264618	-1.03084790706635	+	OLD BAY_OLD control	Keep	Discard	+_Keep	+_Discard	9198	57135	68366	2.29558e+07	1.2743e+07	3.38307e+07	4.37815e+07	1.80144	2.04655	0.271664	3.42783	P16092;J3QN85;P16092-6;P16092-3;P16092-4;P16092-2;P16092-5	P16092;J3QN85;P16092-6;P16092-3;P16092-4;P16092-2;P16092-5	Fibroblast growth factor receptor 1;Fibroblast growth factor receptor	Fgfr1
-0.161894738674164	-0.371026158332825	-0.124343916773796	-0.4011210501194	-0.271324634552002	-0.480524122714996	-0.652393996715546	-0.737742006778717	-0.436410576105118	-0.328990459442139	-0.186390236020088	-0.300669610500336	-0.582796990871429	-0.112371169030666	-0.212995409965515	-0.671872496604919	-0.310572117567062	-0.414423763751984	-0.662734031677246	-0.387015551328659	+	OLD BAY_OLD control	Keep	Discard	+_Keep	+_Discard	10112	0	2789	1.24513e+08	7.12353e+07	1.32936e+08	9.46098e+07	1.74791	1.6576	0.26127	2.83445	Q99JP0;E9QNE9	Q99JP0;E9QNE9	Mitogen-activated protein kinase kinase kinase kinase 3;Mitogen-activated protein kinase kinase kinase kinase	Map4k3
-0.494486808776855	-0.483944416046143	-0.727790474891663	-0.593605637550354	-0.662651777267456	-0.751517236232758	-0.859013020992279	-0.980973839759827	-0.743205547332764	-0.855829000473022	-0.74333119392395	-0.325107961893082	-0.335056841373444	-0.663814306259155	-0.333692193031311	-1.59780192375183	-0.406003057956696	-0.410503149032593	-0.488994359970093	-0.780480206012726	+	OLD BAY_OLD control	Keep	Discard	+_Keep	+_Discard	3556	57102	67994	6.36553e+07	3.64732e+07	90481908	7.3582e+07	1.74526	2.29899	0.245612	3.82921	Q91YR9;REV__Q3TVC7;REV__Q3TVC7-3	Q91YR9	Prostaglandin reductase 1	Ptgr1
-0.304701864719391	-0.62028557062149	-0.426373660564423	-0.26435849070549	-0.627422273159027	-0.602237045764923	-0.691288888454437	-0.710350215435028	-0.707349300384521	-0.66252988576889	-0.504028856754303	-0.404878079891205	-0.367534190416336	-0.494207859039307	-1.40617835521698	-0.585873007774353	-0.590258061885834	-1.94822490215302	-0.74092572927475	-0.342762440443039	+	OLD BAY_OLD control	Keep	Discard	+_Keep	+_Discard	73461	0	77715	8.77325e+07	5.05775e+07	7.61819e+07	65690131	1.73462	1.67781	0.226123	2.86472	Q9Z0V1;Q9Z0V1-2;Q9Z0V1-3	Q9Z0V1;Q9Z0V1-2;Q9Z0V1-3	Potassium voltage-gated channel subfamily D member 3	Kcnd3
0.389713406562805	0.218639805912971	0.25765997171402	0.389346897602081	0.465992301702499	0.118845507502556	0.0648210793733597	0.193515092134476	-0.0153696620836854	0.129479631781578	0.388525128364563	0.384115129709244	0.276631206274033	0.327930331230164	0.368746727705002	0.134937405586243	0.267165839672089	0.205200105905533	0.352282822132111	-0.685196995735168	+	OLD BAY_OLD control	Keep	Discard	+_Keep	+_Discard	55872	0	1201	4.30692e+08	2.51082e+08	4.48349e+08	3.22406e+08	1.71534	2.55888	0.246012	4.26001	Q9Z127	Q9Z127	Large neutral amino acids transporter small subunit 1	Slc7a5
-0.0347744189202785	-0.0310977604240179	-0.263615638017654	0.133886590600014	0.0406408756971359	-0.155223667621613	-0.0471859984099865	-0.297084867954254	-0.478560000658035	-0.452848970890045	-0.0989084392786026	-0.25706759095192	-0.341608345508575	0.125751033425331	-0.150212734937668	-0.74557363986969	-0.438007831573486	-0.342849969863892	-0.165835067629814	-0.217679023742676	+	OLD BAY_OLD control	Keep	Discard	+_Keep	+_Discard	53435	0	24727	2.03558e+08	1.19843e+08	1.75044e+08	1.20558e+08	1.69854	1.36654	0.255189	2.40264	Q8CHK3;D3YU33;F6UP63	Q8CHK3;D3YU33	Lysophospholipid acyltransferase 7	Mboat7
0.354861378669739	0.278544962406158	0.300205320119858	0.347251743078232	0.138913467526436	0.0474175252020359	-0.138346463441849	0.11164852976799	0.144364282488823	0.0515515208244324	-0.00868404470384121	-1.05747556686401	0.412377804517746	-0.864824712276459	0.344091087579727	0.0987358465790749	-2.2031991481781	0.0173617452383041	0.302356719970703	-1.08647000789642	+	OLD BAY_OLD control	Keep	Discard	+_Keep	+_Discard	44202	0	1009	3.80249e+08	225716656	247279716	1.97605e+08	1.68463	2.30872	0.240628	3.845	Q78JE5;Q3V492;D6REV6;D3Z2G9;D6RFT2	Q78JE5;Q3V492	F-box only protein 22	Fbxo22
-0.17736454308033	-0.254291027784348	-0.326999694108963	-0.391558259725571	-0.278795123100281	-0.743402361869812	-0.359039336442947	-0.64833015203476	-0.59597259759903	-0.356532752513885	-1.48608636856079	-0.261702984571457	-0.465851128101349	-0.329294890165329	-1.36627769470215	-0.577141046524048	-3.09293913841248	-0.568751394748688	-0.744249701499939	-0.426938652992249	+	OLD BAY_OLD control	Keep	Discard	+_Keep	+_Discard	87869	0	11288	1.18061e+08	70225424	7.20228e+07	6.14683e+07	1.68117	1.74077	0.254854	2.95934	Q8VHE0	Q8VHE0	Translocation protein SEC63 homolog	Sec63
-0.555575489997864	-0.674463152885437	-0.673571288585663	-0.635396063327789	-0.708254456520081	-1.00381696224213	-0.880428671836853	-0.827243447303772	-0.903451442718506	-0.79732757806778	-0.6152503490448	-0.684936761856079	-1.73587286472321	-0.588545262813568	-0.693334758281708	-1.92706620693207	-0.969002485275269	-2.05826544761658	-0.983531296253204	-0.998488366603851	+	OLD BAY_OLD control	Keep	Discard	+_Keep	+_Discard	16794	43134	72022	55793448	3.3216e+07	50161601	22559924	1.67972	3.12016	0.233002	5.26673	P17897	P17897	Lysozyme C-1	Lyz1
-0.652077555656433	-0.769147455692291	-0.493795901536942	-0.646165490150452	-0.681072354316711	-0.967094838619232	-1.06364774703979	-1.10025632381439	-0.626613736152649	-0.752109289169312	-0.759872794151306	-0.782500803470612	-0.758830666542053	-0.959361791610718	-0.729524195194244	-2.10395812988281	-0.617157995700836	-0.526153266429901	-0.750189781188965	-0.447780251502991	+	OLD BAY_OLD control	Keep	Discard	+_Keep	+_Discard	1129	0	3378	5.64096e+07	3.36967e+07	4.53909e+07	6.25314e+07	1.67404	1.42464	0.253493	2.48842	Q505D1	Q505D1	Serine/threonine-protein phosphatase 6 regulatory ankyrin repeat subunit A	Ankrd28
0.250454485416412	0.183110594749451	0.0173649415373802	0.171424701809883	0.143818110227585	0.0192843861877918	-0.105567246675491	-0.110471181571484	-0.0780611485242844	-0.0962567254900932	0.00872829742729664	-0.180712714791298	0.0848399177193642	-0.0569254122674465	0.206967532634735	-0.0234989430755377	-0.248744860291481	-0.392557829618454	-0.182391732931137	0.106201991438866	+	OLD BAY_OLD control	Keep	Discard	+_Keep	+_Discard	58265	0	58138	290523744	1.74944e+08	2.35776e+08	1.87508e+08	1.66067	2.99821	0.227449	5.03799	Q8CC86	Q8CC86	Nicotinate phosphoribosyltransferase	Naprt
-0.505486011505127	-0.635561406612396	-0.468142032623291	-0.396323055028915	-0.661613762378693	-0.599447131156921	-0.885998010635376	-0.898001849651337	-0.722091019153595	-0.680919885635376	-0.564188897609711	-0.593145847320557	-0.594583630561829	-0.233085423707962	-0.313353419303894	-1.71962141990662	-0.554246962070465	-0.593612968921661	-1.57464742660522	-1.65938937664032	+	OLD BAY_OLD control	Keep	Discard	+_Keep	+_Discard	67091	0	14372	7.18287e+07	4.35768e+07	92879080	3.65751e+07	1.64832	1.70236	0.223866	2.90155	Q09143;E9Q3N1;D3Z161	Q09143;E9Q3N1	High affinity cationic amino acid transporter 1	Slc7a1
1.15518343448639	1.10634636878967	0.841720104217529	1.1857100725174	1.22637951374054	0.960344195365906	0.976712882518768	0.81191074848175	0.955839335918427	0.685699820518494	0.983887195587158	0.903771221637726	1.08910250663757	1.03072154521942	1.02319312095642	1.07563996315002	0.831558406352997	0.995844125747681	1.07584071159363	0.927165806293488	+	OLD BAY_OLD control	Keep	Discard	+_Keep	+_Discard	18607	0	11493	2.06823e+09	1274133440	1.67978e+09	1.67989e+09	1.62324	1.45896	0.224967	2.53915	P60824;K4DI65;D3YU80	P60824;K4DI65;D3YU80	Cold-inducible RNA-binding protein	Cirbp
0.646687984466553	0.417213827371597	0.462677866220474	0.336850851774216	0.458759874105453	0.444862246513367	0.0902578458189964	0.166271209716797	0.203178495168686	0.288934767246246	0.196424037218094	0.24316968023777	0.492203950881958	0.0753589496016502	0.250928968191147	0.238402858376503	0.382020562887192	0.593404054641724	0.147113874554634	0.395098358392715	+	OLD BAY_OLD control	Keep	Discard	+_Keep	+_Discard	82028	0	23672	5.55781e+08	3.43005e+08	3.82215e+08	5.01377e+08	1.62033	1.66908	0.225737	2.85163	E0CY38;Q9EPV8;E0CY91;E0CYW1;E9QJZ1;G3UWR6;E0CZB3	E0CY38;Q9EPV8;E0CY91;E0CYW1;E9QJZ1;G3UWR6;E0CZB3	Ubiquitin-like protein 5	Ubl5;Gm16381
-0.0717919692397118	-0.0892424955964088	0.050312414765358	-0.0697256103157997	0.107683934271336	-0.0765066966414452	-0.187795579433441	-0.374457061290741	-0.519620597362518	-0.0933693498373032	0.0486513115465641	-0.112016394734383	0.0345550552010536	-0.0781099647283554	0.166911497712135	-0.0973411574959755	-0.212797224521637	-0.0886431112885475	-0.0235525071620941	-0.0441135391592979	+	OLD BAY_OLD control	Keep	Discard	+_Keep	+_Discard	38616	0	52222	2.05879e+08	128443208	2.32146e+08	199065488	1.60288	1.43336	0.235797	2.50131	Q80V26	Q80V26	Inositol monophosphatase 3	Impad1
1.17801332473755	1.19302344322205	0.950077712535858	0.968708038330078	1.28166079521179	0.90438312292099	0.904592871665955	0.960374116897583	0.875934183597565	0.901555836200714	1.25391101837158	1.00675618648529	1.28040945529938	1.41142976284027	0.991098582744598	0.940647959709167	0.984013140201569	0.866296291351318	-1.46870708465576	1.14893341064453	+	OLD BAY_OLD control	Keep	Discard	+_Keep	+_Discard	21539	0	23969	2120517760	1326752128	2.53073e+09	1.37747e+09	1.59828	1.80108	0.204929	3.05048	Q9D8Y1;D6RG44	Q9D8Y1;D6RG44	Transmembrane protein 126A	Tmem126a
0.192836552858353	-0.0504546202719212	0.149358943104744	0.283872932195663	0.18778894841671	-0.163107216358185	-0.0604153722524643	-0.0146797308698297	-0.023728484287858	0.0502017624676228	0.282590866088867	0.115650616586208	0.235382586717606	0.298046171665192	0.261431157588959	-0.104621469974518	-0.105399318039417	-0.191841170191765	0.0756393820047379	0.016619224101305	+	OLD BAY_OLD control	Keep	Discard	+_Keep	+_Discard	50987	0	27237	2.93098e+08	1.87827e+08	3.60945e+08	2.14024e+08	1.56047	1.75152	0.195026	2.97554	Q99PI8	Q99PI8	Reticulon-4 receptor	Rtn4r
-0.0932929888367653	0.0386081375181675	0.0658591091632843	0.132046967744827	0.157446563243866	-0.0778621509671211	-0.0655848979949951	-0.0683650076389313	-0.239348158240318	-0.23384752869606	-1.26338613033295	-0.089846208691597	-0.172027692198753	-0.19019490480423	-0.190515652298927	-2.307213306427	-0.0914579182863235	-0.0668436735868454	0.00755339628085494	0.0700889453291893	+	OLD BAY_OLD control	Keep	Discard	+_Keep	+_Discard	97347	0	14255	2.40636e+08	1.55287e+08	1.33064e+08	1.86371e+08	1.54963	1.95725	0.197135	3.28924	B0F2B4	B0F2B4	Neuroligin 4-like	Nlgn4l
1.79234945774078	1.77582144737244	1.66344285011292	1.58129703998566	1.71354603767395	1.46140170097351	1.47442555427551	1.50153768062592	1.65088820457458	1.39587926864624	1.70739269256592	1.72210335731506	1.56677269935608	1.63878059387207	1.81611061096191	1.64730441570282	1.43223202228546	1.73004817962646	1.49426531791687	1.65437245368958	+	OLD BAY_OLD control	Keep	Discard	+_Keep	+_Discard	321	0	32331	6.98621e+09	4.5232e+09	6.67027e+09	5697907200	1.54453	2.18374	0.208465	3.64407	Q3TDK6;Q3TDK6-2;Q3TDK6-3	Q3TDK6;Q3TDK6-2;Q3TDK6-3	Protein rogdi homolog	Rogdi
1.06767177581787	0.906104922294617	1.13416147232056	1.02085173130035	1.32211291790009	0.932818949222565	0.860584795475006	0.964488983154297	0.965991914272308	0.805566608905792	1.03541505336761	-0.316407352685928	1.09265649318695	1.14819979667664	-0.120760269463062	0.91593873500824	0.862805485725403	1.19340360164642	1.32426404953003	1.18517410755157	+	OLD BAY_OLD control	Keep	Discard	+_Keep	+_Discard	13281	0	19718	2.02889e+09	1.32497e+09	1.25029e+09	2198422528	1.53128	1.38666	0.18429	2.43233	P62315	P62315	Small nuclear ribonucleoprotein Sm D1	Snrpd1
0.334580451250076	0.140578716993332	0.408345490694046	0.292527973651886	0.28078356385231	0.281984835863113	0.13242219388485	-0.0212753228843212	0.183918252587318	-0.155198365449905	-0.251778841018677	0.0731046050786972	-0.164124116301537	-0.257704317569733	-0.130174174904823	0.0735312551259995	0.0879501849412918	0.122488856315613	-1.0329784154892	0.185957744717598	+	OLD BAY_OLD control	Keep	Discard	+_Keep	+_Discard	24032	0	16809	3.86777e+08	2.5361e+08	170773208	2.47214e+08	1.52508	1.31539	0.206993	2.32719	Q564G0;E9Q7K1	Q564G0;E9Q7K1		Guk1
-0.650024652481079	-0.438061475753784	-0.587351381778717	-0.611749887466431	-0.598192751407623	-0.731221735477448	-0.713221609592438	-0.741633713245392	-0.971386671066284	-0.669788479804993	-0.589582204818726	-0.960181891918182	-0.761579096317291	-1.92282032966614	-0.918914437294006	-0.75241219997406	-0.824119508266449	-0.854900300502777	-0.756375789642334	-0.874058544635773	+	OLD BAY_OLD control	Keep	Discard	+_Keep	+_Discard	6357	0	63374	6.52557e+07	4.28065e+07	37533907	4.78486e+07	1.52443	1.72413	0.188374	2.93427	Q8VHQ3;A2AC90	Q8VHQ3;A2AC90	Protein phosphatase 1 regulatory inhibitor subunit 16B	Ppp1r16b
0.719386518001556	0.688954710960388	0.666626274585724	0.735789477825165	0.617205381393433	0.547255992889404	0.557019412517548	0.589942157268524	0.313877016305923	0.430539429187775	0.637189149856567	0.599752008914948	0.646246373653412	0.681135296821594	0.618652939796448	0.470663547515869	0.437068551778793	0.527213096618652	0.535652041435242	0.332462549209595	+	OLD BAY_OLD control	Keep	Discard	+_Keep	+_Discard	1802	0	97558	8.57592e+08	5.66859e+08	7.95826e+08	5.97567e+08	1.51288	2.14519	0.197866	3.58287	Q8BHG2;Q8BHG2-3;A2A8E2;B7ZC72;B7ZC71;Q8BHG2-2;A2A8E4;D6REH4	Q8BHG2;Q8BHG2-3;A2A8E2;B7ZC72;B7ZC71;Q8BHG2-2	UPF0587 protein C1orf123 homolog	0610037L13Rik
-0.053227823227644	0.00969385541975498	0.030382938683033	0.197701692581177	0.00202152063138783	-0.1032340452075	0.0717675685882568	-0.21504507958889	-0.240324318408966	-0.306433498859406	-0.0444993488490582	0.195638701319695	-0.164948835968971	0.123780116438866	-0.117752872407436	0.0860984548926353	0.0358835756778717	-0.137996554374695	-1.30295693874359	-0.257709830999374	+	OLD BAY_OLD control	Keep	Discard	+_Keep	+_Discard	72172	0	32331	2.30083e+08	152682888	2.29746e+08	1.75433e+08	1.50694	1.42604	0.195968	2.49048	Q8VDH1;Q8VDH1-2	Q8VDH1;Q8VDH1-2	F-box only protein 21	Fbxo21
1.08851802349091	1.08202826976776	1.20314466953278	1.27803254127502	1.18890941143036	0.728276193141937	1.09223818778992	1.09188508987427	0.940847933292389	0.981433928012848	0.786605715751648	0.802196443080902	0.942535400390625	0.903661966323853	0.942584574222565	0.569901704788208	0.70216429233551	-0.728934645652771	0.622787117958069	0.681432723999023	+	OLD BAY_OLD control	Keep	Discard	+_Keep	+_Discard	34376	0	30097	2.3175e+09	1.54253e+09	1.29468e+09	695064136	1.5024	1.52326	0.20119	2.63439	Q8K2T1;D3YU12;G5E8S7;Q8K2T1-2;Q8K2T1-3	Q8K2T1;D3YU12;G5E8S7;Q8K2T1-2	NmrA-like family domain-containing protein 1	Nmral1
-0.0583839975297451	-0.172301858663559	0.0499264672398567	-0.298106640577316	-0.143802344799042	-0.249435618519783	-0.283080279827118	-0.458526045084	-0.197383388876915	-0.281077742576599	-0.40443953871727	-0.042100578546524	-0.321520954370499	-0.137952640652657	-0.201279863715172	-0.259246468544006	-0.322504997253418	-0.742626190185547	-0.347485572099686	-0.41327765583992	+	OLD BAY_OLD control	Keep	Discard	+_Keep	+_Discard	63538	0	29729	1.67057e+08	1.1226e+08	1.47152e+08	1.09257e+08	1.48812	1.31289	0.169367	2.32349	Q9JHW4	Q9JHW4	Selenocysteine-specific elongation factor	Eefsec
0.192303970456123	0.252874374389648	NaN	0.366096019744873	0.454406082630157	0.068832665681839	0.0409273244440556	0.125114127993584	0.020976921543479	-0.0738009884953499	0.153437986969948	0.274724960327148	0.0468419454991817	0.260775178670883	0.346543490886688	0.438077300786972	0.148274719715118	0.20088118314743	0.104734465479851	-0.0109221991151571	+	OLD BAY_OLD control	Keep	Discard	+_Keep	+_Discard	17158	0	62153	3.2704e+08	220700160	3.49838e+08	3.51728e+08	1.48183	2.51414	0.28001	4.42546	Q9DB70;H3BJ77;H3BJZ1	Q9DB70;H3BJ77;H3BJZ1	FUN14 domain-containing protein 1	Fundc1
1.69187223911285	1.64846193790436	1.55120599269867	1.61368358135223	1.63808166980743	1.50619089603424	1.53938710689545	1.33393692970276	1.44882845878601	1.36547422409058	1.45934736728668	1.50095057487488	1.5532374382019	1.50713312625885	1.51180148124695	1.48279440402985	1.6980494260788	1.33681583404541	1.53835260868073	1.38276755809784	+	OLD BAY_OLD control	Keep	Discard	+_Keep	+_Discard	49619	0	32331	5.91397e+09	4.00595e+09	4.5493e+09	4.67412e+09	1.4763	2.49493	0.189898	4.15217	Q9R1T4;Q9R1T4-2;Q9R1T4-3;A2A3W1	Q9R1T4;Q9R1T4-2;Q9R1T4-3	Septin-6	2022-09-06
1.18829810619354	1.16986405849457	1.10779297351837	1.1602783203125	1.27626371383667	1.12656843662262	0.990528047084808	0.839123427867889	1.08478629589081	0.902388215065002	0.831561326980591	1.31697857379913	1.18306457996368	1.21933197975159	0.952867567539215	0.97291362285614	1.06685245037079	1.06767332553864	1.07374560832977	0.884341597557068	+	OLD BAY_OLD control	Keep	Discard	+_Keep	+_Discard	28378	0	27026	2361917184	1.60166e+09	2130011648	1.78572e+09	1.47467	1.88139	0.191821	3.17273	Q8QZT2	Q8QZT2	Centriole, cilia and spindle-associated protein	Ccsap
0.176489144563675	0.148502573370934	0.0456975549459457	0.0443942546844482	-0.0859266445040703	-0.0151219451799989	-0.194879457354546	-0.186627671122551	0.0199612807482481	-0.145318046212196	-1.03900825977325	-0.0454633198678493	0.277185648679733	0.137564599514008	0.133718222379684	0.190399691462517	0.165381923317909	0.207195654511452	0.255877554416656	0.147772118449211	+	OLD BAY_OLD control	Keep	Discard	+_Keep	+_Discard	49714	0	72032	2.44745e+08	1.66188e+08	2.40448e+08	3.49484e+08	1.4727	1.52835	0.170229	2.64192	P36552	P36552	Oxygen-dependent coproporphyrinogen-III oxidase, mitochondrial	Cpox
-0.0656032785773277	0.0307916197925806	0.0218100324273109	-0.0346718169748783	-0.0365646630525589	-0.328538119792938	-0.284794360399246	-0.0746524557471275	-0.155996173620224	-0.120744690299034	-0.25477609038353	-0.182515040040016	-0.350563317537308	-0.15240116417408	-0.208716720342636	-0.178384870290756	-0.149953678250313	-0.448340117931366	-0.182237520813942	-0.0648427456617355	+	OLD BAY_OLD control	Keep	Discard	+_Keep	+_Discard	36836	0	41079	2.03347e+08	1.38857e+08	1.41283e+08	1.63294e+08	1.46443	2.0168	0.176098	3.38148	Q8BGR9;Q8BGR9-2	Q8BGR9	Ubiquitin-like domain-containing CTD phosphatase 1	Ublcp1
0.494090229272842	0.455975025892258	0.514595329761505	0.429972976446152	0.438965648412704	0.176279246807098	0.201589003205299	0.279913008213043	0.236974194645882	0.505752861499786	0.356981009244919	0.320213705301285	0.460352391004562	0.377237796783447	0.424702197313309	0.420476198196411	0.430440276861191	0.10698926448822	-0.957479596138	0.297747194766998	+	OLD BAY_OLD control	Keep	Discard	+_Keep	+_Discard	32314	0	12117	547077376	3.73965e+08	4.85373e+08	3.72864e+08	1.46291	1.7991	0.186618	3.04748	Q8K0Z7	Q8K0Z7	Translational activator of cytochrome c oxidase 1	Taco1
0.432030528783798	0.501731753349304	0.508977174758911	0.293245583772659	0.450544029474258	0.115745231509209	0.259876281023026	0.333481520414352	0.413310527801514	0.202268019318581	0.267166942358017	0.482301235198975	-0.814738571643829	-1.29062259197235	-0.749304711818695	0.505474984645844	0.133782744407654	0.217491254210472	0.465015143156052	0.405090272426605	+	OLD BAY_OLD control	Keep	Discard	+_Keep	+_Discard	21482	0	41888	5.20251e+08	3.58181e+08	2.13368e+08	4.87275e+08	1.45248	1.54927	0.172369	2.67299	O35988	O35988	Syndecan-4	Sdc4
0.27902626991272	0.28903204202652	0.252614676952362	0.381214797496796	0.354027509689331	0.044828973710537	0.211548298597336	0.222621455788612	0.150123178958893	0.0800337418913841	0.149476826190948	0.264408141374588	0.122912563383579	0.280768275260925	0.246237486600876	0.0766863003373146	0.067399226129055	0.0810431241989136	0.136749312281609	-0.128870904445648	+	OLD BAY_OLD control	Keep	Discard	+_Keep	+_Discard	52875	0	65172	398194720	2.74834e+08	3.42499e+08	2.64735e+08	1.44885	2.38569	0.169352	3.97078	P98191	P98191	Phosphatidate cytidylyltransferase 1	Cds1
0.868651866912842	1.04773259162903	0.970964729785919	1.07808065414429	1.05961287021637	0.907029688358307	0.765210688114166	0.815010964870453	0.909135758876801	0.788764178752899	0.988101720809937	1.12141382694244	0.922800898551941	-0.207733482122421	0.865778148174286	1.05190098285675	0.979714810848236	1.00687646865845	0.821451485157013	1.14586412906647	+	OLD BAY_OLD control	Keep	Discard	+_Keep	+_Discard	44123	0	23744	1.6583e+09	1.1504e+09	1.3052e+09	1.76687e+09	1.44149	2.04788	0.167978	3.4299	Q61187;D3Z0S9;D3Z2V5	Q61187	Tumor susceptibility gene 101 protein	Tsg101
-0.0265539865940809	-0.110330507159233	0.129762634634972	0.138085499405861	-0.0391428396105766	-0.164707377552986	-0.146051183342934	-0.102848663926125	-0.0717539861798286	-0.145168140530586	-0.0948977768421173	-0.119719468057156	-0.122271493077278	-1.28214919567108	-0.0878652259707451	-0.190030187368393	-0.0563408210873604	0.0467736646533012	-0.115879751741886	-0.25553885102272	+	OLD BAY_OLD control	Keep	Discard	+_Keep	+_Discard	57541	0	17942	2.22205e+08	1.5676e+08	1.46961e+08	1.94432e+08	1.41748	1.61492	0.14447	2.77069	Q6NS82;Q6NS82-3;A0A087WPR9;Q6NS82-2;A0A087WNS5;A0A087WNV4;A0A087WRH7	Q6NS82;Q6NS82-3;A0A087WPR9;Q6NS82-2	Protein FAM134A	Fam134a
0.997937679290771	0.821244180202484	0.88559365272522	0.860704839229584	0.998841524124146	0.608002185821533	0.697080135345459	0.78957188129425	0.718402147293091	0.921324074268341	0.873156845569611	0.851368963718414	0.902573466300964	-0.497849851846695	-0.112581439316273	0.843740224838257	0.601541697978973	0.686101675033569	0.403798550367355	0.6653733253479	+	OLD BAY_OLD control	Keep	Discard	+_Keep	+_Discard	3482	0	33707	1.37359e+09	9.7195e+08	8.22452e+08	8.77415e+08	1.41323	1.50218	0.165988	2.60313	Q8C5R8	Q8C5R8		Prps1l1
1.32795774936676	1.32839262485504	1.2998138666153	1.36925506591797	1.39095497131348	1.19807994365692	1.35805118083954	1.214280128479	1.02568292617798	1.04087018966675	1.30533266067505	1.27808237075806	1.27006340026855	0.990572094917297	1.23916471004486	0.976927638053894	1.14969098567963	1.182697057724	0.965738773345947	1.1499035358429	+	OLD BAY_OLD control	Keep	Discard	+_Keep	+_Discard	17018	0	32331	3.28487e+09	2.32606e+09	2.60794e+09	2.08052e+09	1.4122	1.61169	0.175882	2.76588	P62743	P62743	AP-2 complex subunit sigma	Ap2s1
1.10821521282196	1.15257084369659	0.900894939899445	1.16866767406464	1.04094839096069	1.02893316745758	0.853876829147339	0.954209923744202	0.893468797206879	0.873805403709412	0.634845793247223	0.706798911094666	0.858588993549347	0.818789780139923	0.618746399879456	0.71863454580307	0.891778707504272	0.762655377388	-2.68437314033508	-1.41352200508118	+	OLD BAY_OLD control	Keep	Discard	+_Keep	+_Discard	73384	0	30547	1.92548e+09	1.36874e+09	9.70279e+08	699636247	1.40675	1.526	0.153401	2.63844	O08997	O08997	Copper transport protein ATOX1	Atox1
0.794423401355743	0.886833965778351	0.817176401615143	0.748991787433624	0.846305549144745	0.629650592803955	0.748822689056396	0.7030189037323	0.511757671833038	0.699575006961823	0.785686790943146	0.852337241172791	-0.290570139884949	0.764222383499146	0.852583944797516	0.836944699287415	0.617110073566437	0.780724406242371	-1.66493391990662	0.173624619841576	+	OLD BAY_OLD control	Keep	Discard	+_Keep	+_Discard	43295	0	1783	1.12678e+09	8.01151e+08	9.3424e+08	7.03879e+08	1.40645	2.01271	0.160181	3.37512	Q9D517;D3YUW0;D3Z1M6	Q9D517	1-acyl-sn-glycerol-3-phosphate acyltransferase gamma	Agpat3
1.73136007785797	1.65473604202271	1.55626976490021	1.82723617553711	1.68467235565186	1.5079892873764	1.39139938354492	1.61572504043579	1.61153733730316	1.5175449848175	0.373243808746338	1.62937414646149	1.66608548164368	1.51722848415375	1.75506210327148	1.4362952709198	1.54298150539398	1.76944446563721	1.79832863807678	1.45147013664246	+	OLD BAY_OLD control	Keep	Discard	+_Keep	+_Discard	1193	0	2672	6.78071e+09	4822473216	4.91127e+09	5892393728	1.40607	1.54854	0.162016	2.6719	P32848	P32848	Parvalbumin alpha	Pvalb
0.359826177358627	0.39358925819397	0.400281250476837	0.303673148155212	0.381568640470505	0.0609433799982071	0.345827698707581	0.260117799043655	0.209072411060333	0.170062243938446	0.436881750822067	0.447462290525436	0.341083705425262	-0.634455502033234	-0.707405924797058	0.216351985931396	0.243319466710091	0.317423671483994	0.4250208735466	-0.877554774284363	+	OLD BAY_OLD control	Keep	Discard	+_Keep	+_Discard	92759	0	13805	4.46635e+08	318667760	3.25948e+08	3.57737e+08	1.40157	1.86312	0.158583	3.14482	Q6VNS1	Q6VNS1	NT-3 growth factor receptor	Ntrk3
-0.462734252214432	-0.337615817785263	-0.356991827487946	-0.484147667884827	-0.325098276138306	-0.708919584751129	-0.510556995868683	-0.514464974403381	-0.383363544940948	-0.604734361171722	-1.66293084621429	-0.569859147071838	-0.220305606722832	-0.329620599746704	-0.410357087850571	-0.0751982256770134	-0.419250249862671	-0.246592104434967	-0.280881881713867	-0.0664545372128487	+	OLD BAY_OLD control	Keep	Discard	+_Keep	+_Discard	76215	0	13884	9.45754e+07	6.76597e+07	8.71302e+07	159199632	1.39781	1.34896	0.15109	2.37671	Q5FWH7;Q5FWH7-2;A2AQ77	Q5FWH7;Q5FWH7-2	Zinc transporter ZIP12	Slc39a12
-0.0792276114225388	-0.3307244181633	-0.101222574710846	-0.0548855438828468	-0.225047498941422	-0.360408812761307	-0.285141736268997	-0.265010565519333	-0.242230162024498	-0.314095020294189	-0.198164328932762	-0.172104492783546	-0.174863994121552	-0.136408939957619	-0.163134396076202	-0.215685129165649	-0.230499759316444	-0.194569498300552	-0.208107143640518	-0.148642614483833	+	OLD BAY_OLD control	Keep	Discard	+_Keep	+_Discard	25444	0	32331	1.54852e+08	1.11173e+08	1.58293e+08	1.60479e+08	1.39288	1.37284	0.135156	2.41193	G3X922;D4AFX7;A0A087WRC9;A0A087WS25;A0A087WSI0	G3X922;D4AFX7		Dnajc13
0.639788806438446	0.500772178173065	0.537590801715851	0.593405187129974	0.686557352542877	0.620989561080933	0.438192903995514	0.436911046504974	0.391204565763474	0.280855178833008	0.695162117481232	0.350915014743805	0.427649021148682	0.727263808250427	0.596164584159851	0.505261719226837	0.755595982074738	0.576881051063538	0.691236555576324	0.38022717833519	+	OLD BAY_OLD control	Keep	Discard	+_Keep	+_Discard	46585	0	21147	7.09577e+08	5.09808e+08	7.10688e+08	779761792	1.39185	1.40249	0.157992	2.45571	P63034;Q99KH2;D3YU95;P63034-2;D3YU96;P63034-3;D6RCZ5;D3Z5C3	P63034;Q99KH2;D3YU95;P63034-2;D3YU96;P63034-3;D6RCZ5	Cytohesin-2	Cyth2
0.772306621074677	0.716531455516815	0.843846321105957	0.703780651092529	0.763243198394775	0.640272438526154	0.717556059360504	0.60660594701767	0.661184310913086	0.400632172822952	0.576386272907257	0.629678428173065	0.667072594165802	-0.544891834259033	0.597694635391235	0.381166636943817	0.579754590988159	0.590546011924744	0.371007919311523	0.659726083278656	+	OLD BAY_OLD control	Keep	Discard	+_Keep	+_Discard	26273	0	94707	1000601856	7.2362e+08	6.29378e+08	6.81461e+08	1.38277	1.49657	0.154691	2.59481	Q9D273;Q9D273-2;D3Z1G7	Q9D273;Q9D273-2;D3Z1G7	Cob(I)yrinic acid a,c-diamide adenosyltransferase, mitochondrial	Mmab
-0.0428546629846096	0.00072063656989485	-0.167749539017677	-0.191183790564537	-0.0500981509685516	-0.31090259552002	-0.147605866193771	-0.210659056901932	-0.286751538515091	-0.182534486055374	-0.135780140757561	-0.0601962544023991	-1.29570698738098	0.0797857195138931	-0.000746211037039757	-0.112370662391186	-0.0471768453717232	-0.105456665158272	-0.0698380693793297	-0.117824412882328	+	OLD BAY_OLD control	Keep	Discard	+_Keep	+_Discard	93286	0	90045	1.76471e+08	128057536	1.72694e+08	1.99293e+08	1.37806	1.64865	0.137458	2.82107	Q3U9D6;Q8R313	Q3U9D6;Q8R313	Exocyst complex component 6	Exoc6
0.15698978304863	0.197918057441711	0.232487455010414	0.0598249547183514	0.225451558828354	0.0369664542376995	0.125751122832298	0.00297792837955058	-0.152308657765388	0.122338674962521	0.0477759726345539	0.272764474153519	0.0780663639307022	0.0408648960292339	0.259691774845123	0.0808526277542114	0.0215666592121124	0.0912529453635216	-0.0673639476299286	-1.16615056991577	+	OLD BAY_OLD control	Keep	Discard	+_Keep	+_Discard	10754	0	27364	3.02176e+08	2.19502e+08	300330592	2.09025e+08	1.37664	1.40728	0.147389	2.46277	P59644;A0A075B6D7;V9GXL7;D3Z3Q0;V9GX61;D3Z3P9	P59644;A0A075B6D7	Phosphatidylinositol 4,5-bisphosphate 5-phosphatase A	Inpp5j
0.202562555670738	0.137096256017685	0.197984725236893	0.20407623052597	0.192467913031578	-0.0234592240303755	0.151870936155319	0.0564348548650742	0.0484807416796684	0.00239279493689537	0.209401726722717	0.229628995060921	-0.0333628505468369	0.118871726095676	0.115378245711327	-0.113089226186275	-2.34011006355286	-0.0430560000240803	-0.0650616958737373	-0.216123759746552	+	OLD BAY_OLD control	Keep	Discard	+_Keep	+_Discard	13321	0	32331	3.07753e+08	225653104	291450384	1.53848e+08	1.36383	2.57585	0.139694	4.28884	P97772;P97772-2;P97772-3	P97772;P97772-2	Metabotropic glutamate receptor 1	Grm1
1.60286092758179	1.79407238960266	1.74125075340271	1.7932608127594	1.79158997535706	1.65782451629639	1.56570065021515	1.59100472927094	1.58720648288727	1.62972688674927	1.71894013881683	1.80239713191986	1.77506232261658	1.71452069282532	1.81337320804596	1.80822622776031	1.80569994449615	1.69740390777588	1.6762011051178	1.67611300945282	+	OLD BAY_OLD control	Keep	Discard	+_Keep	+_Discard	4667	0	32331	7.52853e+09	5605677056	7.64972e+09	7.41097e+09	1.34302	2.04615	0.138314	3.4272	P63005;P63005-2;Q5SW16	P63005;P63005-2	Platelet-activating factor acetylhydrolase IB subunit alpha	Pafah1b1
-0.020679596811533	-0.0321354083716869	-0.104731723666191	0.0928606986999512	0.0553021542727947	-0.246743202209473	-0.154383853077888	0.00433311611413956	-0.0730701833963394	-0.185435146093369	-0.0902397185564041	-0.302311092615128	-0.0125531787052751	-1.18422949314117	-0.0540636256337166	-1.47034239768982	-0.423920750617981	-1.12415325641632	0.213841199874878	-0.294330239295959	+	OLD BAY_OLD control	Keep	Discard	+_Keep	+_Discard	57621	0	35062	210873712	1.57391e+08	1.48565e+08	1.27826e+08	1.33981	1.30222	0.129183	2.30776	P17439;A0A0G2JDK2	P17439;A0A0G2JDK2	Glucosylceramidase	Gba
1.41677129268646	1.39922142028809	1.3596111536026	1.39931809902191	1.41983723640442	1.25447940826416	1.25333023071289	1.3984682559967	1.0884827375412	1.28634440898895	1.31343150138855	1.30390381813049	1.39748215675354	1.34771490097046	1.32875645160675	1.25280201435089	1.11336255073547	1.16055107116699	1.28300821781158	1.20373439788818	+	OLD BAY_OLD control	Keep	Discard	+_Keep	+_Discard	23384	0	31184	3681061120	2.76174e+09	3.24995e+09	2.58224e+09	1.33288	1.64142	0.142731	2.81026	Q9DD18;Q9DD18-2	Q9DD18;Q9DD18-2	D-tyrosyl-tRNA(Tyr) deacylase 1	Dtd1
-0.764679908752441	-0.767979681491852	-0.759286344051361	-0.614185333251953	-0.730879187583923	-0.902233779430389	-0.827100276947021	-0.7892125248909	-0.771600842475891	-0.935510396957397	-2.02076268196106	-0.838980257511139	-0.950489819049835	-0.79123467206955	-1.72690582275391	-0.410704493522644	-0.973178565502167	-0.981971800327301	-0.754477739334106	-0.952225804328918	+	OLD BAY_OLD control	Keep	Discard	+_Keep	+_Discard	31235	0	3015	4.76819e+07	3.5829e+07	2.63255e+07	5.22212e+07	1.33082	1.58819	0.117729	2.73086	Q8CGF5;Q8CGF5-2;D3Z3E6	Q8CGF5;Q8CGF5-2;D3Z3E6	Transmembrane protein 56	Tmem56
0.483094245195389	0.620798468589783	0.65860652923584	0.601072311401367	0.731821179389954	0.472436487674713	0.422699213027954	0.558637261390686	0.536660969257355	0.493207782506943	0.610074460506439	0.627465426921844	0.637261688709259	0.65046238899231	0.683990061283112	0.626634895801544	0.451181650161743	0.625368714332581	0.560616075992584	0.649443626403809	+	OLD BAY_OLD control	Keep	Discard	+_Keep	+_Discard	58278	0	14255	7.54032e+08	5.67865e+08	804229376	7.60087e+08	1.32784	1.49388	0.12235	2.59084	Q9DC61;A2AIW9	Q9DC61;A2AIW9	Mitochondrial-processing peptidase subunit alpha	Pmpca
0.951863050460815	0.907050848007202	0.888592898845673	0.883673131465912	1.00045323371887	0.864817559719086	0.797386586666107	0.751786828041077	0.839508593082428	0.730310797691345	0.894676268100739	1.02045571804047	1.01796507835388	-1.26909780502319	1.00924301147461	0.93337094783783	0.96021956205368	0.949337363243103	-0.13080058991909	0.978693246841431	+	OLD BAY_OLD control	Keep	Discard	+_Keep	+_Discard	16617	0	32331	1402001408	1.05642e+09	1.29217e+09	1.30664e+09	1.32713	2.31135	0.129565	3.84926	Q9CS84;E0CY11;Q9CS84-4;Q9CS84-3;Q9CS84-2;Q9CS84-5;H3BK93;H3BK41;A0A0G2JES8;A0A0G2JE65	Q9CS84;E0CY11;Q9CS84-4;Q9CS84-3;Q9CS84-2;Q9CS84-5	Neurexin-1	Nrxn1
-0.327209144830704	-0.385678797960281	-0.371473520994186	-0.291405200958252	-0.400145143270493	-0.45481064915657	-0.405825585126877	-0.46160876750946	-0.503891825675964	-0.522167444229126	-0.509105741977692	-0.389640718698502	-0.347605407238007	-1.43255591392517	-0.321449965238571	-0.355291217565536	-0.426002770662308	-0.253389358520508	-0.404549390077591	-0.48683226108551	+	OLD BAY_OLD control	Keep	Discard	+_Keep	+_Discard	54959	0	14418	1.01712e+08	7.73804e+07	84296795	1.12308e+08	1.31444	2.40532	0.114478	4.00312	Q9CWN7;A0A0A6YW44	Q9CWN7	CCR4-NOT transcription complex subunit 11	Cnot11
-0.0089999521151185	0.0061203115619719	-0.0199208073318005	0.0485553853213787	0.0285395625978708	-0.169888943433762	0.00789211876690388	-0.25689697265625	-0.101231142878532	-0.0491858869791031	0.0159263983368874	0.182066783308983	0.0962445959448814	0.144632965326309	0.151374831795692	0.0989570468664169	0.270388454198837	0.197995916008949	0.150599524378777	0.0373304821550846	+	OLD BAY_OLD control	Keep	Discard	+_Keep	+_Discard	32672	0	53349	214686064	163513792	2.82927e+08	3.25659e+08	1.31295	1.50311	0.124721	2.60451	Q8BL03	Q8BL03	Mitochondrial basic amino acids transporter	Slc25a29
1.63945269584656	1.44202268123627	1.48908925056458	1.63848233222961	1.54927492141724	1.37140142917633	1.38823437690735	1.35654556751251	1.46430432796478	1.54128277301788	1.50897467136383	1.63025796413422	1.63742911815643	1.58463370800018	1.59394788742065	1.35952115058899	1.47891449928284	1.63395726680756	-0.882628858089447	1.40360188484192	+	OLD BAY_OLD control	Keep	Discard	+_Keep	+_Discard	14485	0	194	5.09311e+09	3.88964e+09	5.39672e+09	3.61685e+09	1.3094	1.38112	0.127311	2.42416	O55042;O55042-2	O55042;O55042-2	Alpha-synuclein	Snca
0.73229968547821	0.74713134765625	0.626525104045868	0.819040775299072	0.815846145153046	0.659274280071259	0.629126489162445	0.553757548332214	0.667448163032532	0.667732298374176	0.611347079277039	0.663327157497406	0.514385521411896	0.583703219890594	0.499592810869217	0.673627436161041	-0.538806855678558	-0.660452246665955	0.625081241130829	0.648411631584167	+	OLD BAY_OLD control	Keep	Discard	+_Keep	+_Discard	33664	0	10291	9.78005e+08	7.56594e+08	706421888	5.38324e+08	1.29264	1.58988	0.112701	2.73338	Q91VF2	Q91VF2	Histamine N-methyltransferase	Hnmt
0.644649863243103	0.661388397216797	0.703339815139771	0.653557300567627	0.55404257774353	0.517591536045074	0.464411854743958	0.596703827381134	0.490506261587143	0.605408668518066	0.449324727058411	0.632419168949127	0.668012976646423	0.458126366138458	0.516146659851074	0.354538828134537	0.572855055332184	0.557465493679047	-0.361916601657867	0.665793597698212	+	OLD BAY_OLD control	Keep	Discard	+_Keep	+_Discard	59125	0	69538	7.88455e+08	6.16077e+08	6.71678e+08	5.91547e+08	1.2798	1.69943	0.108471	2.89715	P32020;P32020-2;A2APS4;A2APS5	P32020;P32020-2	Non-specific lipid-transfer protein	Scp2
1.80310225486755	1.7702409029007	1.6923553943634	1.80055153369904	1.8118577003479	1.76216447353363	1.70976185798645	1.62570631504059	1.59344291687012	1.58500516414642	1.61701917648315	1.51246094703674	0.571611106395721	1.67697441577911	1.68341386318207	1.47837841510773	1.64225172996521	1.46574985980988	1.60745418071747	-0.719914376735687	+	OLD BAY_OLD control	Keep	Discard	+_Keep	+_Discard	55968	0	32331	7.97372e+09	6.24104e+09	4.77565e+09	4.12861e+09	1.27763	1.72397	0.120405	2.93404	Q8BWF0	Q8BWF0	Succinate-semialdehyde dehydrogenase, mitochondrial	Aldh5a1
0.705001771450043	0.715518534183502	0.703904390335083	0.582335531711578	0.582496225833893	0.617633759975433	0.447645395994186	0.560007393360138	0.522914469242096	0.610177755355835	0.648412883281708	0.691936373710632	0.63075840473175	-0.562285125255585	0.660861790180206	0.713753640651703	0.673670828342438	0.761276245117188	0.482444077730179	0.654136002063751	+	OLD BAY_OLD control	Keep	Discard	+_Keep	+_Discard	58184	0	14207	8.14863e+08	6.38736e+08	6.79809e+08	8.89678e+08	1.27574	1.37738	0.106176	2.41863	Q61390;B1AT05	Q61390;B1AT05	T-complex protein 1 subunit zeta-2	Cct6b
-0.456148058176041	-0.489307016134262	-0.500257849693298	-0.459135293960571	-0.378497272729874	-0.573851585388184	-0.528991520404816	-0.565109014511108	-0.562145054340363	-0.513330161571503	-0.491066843271255	-0.563517808914185	-0.345899134874344	-1.69304811954498	-0.562368154525757	-0.517755448818207	-3.17600226402283	-0.582655072212219	-0.713604390621185	-1.677574634552	+	OLD BAY_OLD control	Keep	Discard	+_Keep	+_Discard	28923	0	32331	8.25845e+07	6.55017e+07	6.8922e+07	4.50009e+07	1.2608	2.27323	0.0920164	3.78754	F8WIE5;Q69ZR2	F8WIE5;Q69ZR2	E3 ubiquitin-protein ligase HECTD1	Hectd1
0.753975450992584	0.717422723770142	0.684297323226929	0.813622176647186	0.789227902889252	0.667201817035675	0.708818316459656	0.674886286258698	0.616743147373199	0.599316418170929	0.175052478909492	0.164245575666428	0.235049530863762	0.328145295381546	0.352564215660095	-0.0390933677554131	-0.00298530794680119	-0.0138621916994452	-0.0138815464451909	-0.0682737901806831	+	OLD BAY_OLD control	Keep	Discard	+_Keep	+_Discard	4074	0	21711	980634048	7.83918e+08	3.71537e+08	2.25568e+08	1.25094	1.89484	0.0983159	3.19332	Q80WM5	Q80WM5	Hyaluronan and proteoglycan link protein 3	Hapln3
1.24132704734802	1.27119386196136	1.36878871917725	1.34864675998688	1.34414708614349	1.18925583362579	1.27926528453827	1.24790942668915	1.15951263904572	1.19408822059631	1.01511287689209	1.12977278232574	1.2110139131546	1.11044788360596	1.15010285377502	1.0093297958374	1.14525234699249	1.04184484481812	1.0915766954422	1.13286006450653	+	OLD BAY_OLD control	Keep	Discard	+_Keep	+_Discard	74016	0	32331	3.11255e+09	2492774912	2.1231e+09	2.04667e+09	1.24863	1.81203	0.100814	3.06709	Q8CC35-3;Q8CC35-2;Q8CC35;E9Q3E2;E0CYK1	Q8CC35-3;Q8CC35-2;Q8CC35;E9Q3E2	Synaptopodin	Synpo
1.24539434909821	1.24975001811981	1.18259787559509	1.29084086418152	1.2908593416214	1.13245034217834	1.17828094959259	1.16939091682434	1.08909332752228	1.1814558506012	0.972456336021423	1.09151065349579	1.10549652576447	1.22912216186523	-0.0714055299758911	0.90311324596405	0.913349986076355	0.785137712955475	0.931620001792908	0.800612926483154	+	OLD BAY_OLD control	Keep	Discard	+_Keep	+_Discard	48331	0	32331	2.72654e+09	2.18411e+09	1.66447e+09	1.33044e+09	1.24835	2.30368	0.101754	3.83681	Q8C5H8-3;Q8C5H8;Q8C5H8-2;Q8C5H8-4;Z4YK42;A0A087WQI8	Q8C5H8-3;Q8C5H8;Q8C5H8-2;Q8C5H8-4;Z4YK42	NAD kinase 2, mitochondrial	Nadk2
0.747487187385559	0.709580183029175	0.765822887420654	0.87157130241394	0.837793827056885	0.717246472835541	0.760369718074799	0.673844397068024	0.602700531482697	0.69722718000412	-0.0752651691436768	-0.218218594789505	0.811035335063934	0.92668879032135	0.875966310501099	0.70877867937088	0.728561103343964	-0.432292610406876	0.0174417439848185	0.617715775966644	+	OLD BAY_OLD control	Keep	Discard	+_Keep	+_Discard	22921	0	97593	1.05565e+09	8.48559e+08	8.3329e+08	6.26788e+08	1.24405	1.38416	0.0961734	2.42864	Q8CJ61	Q8CJ61	CKLF-like MARVEL transmembrane domain-containing protein 4	Cmtm4
1.45449364185333	1.64940917491913	1.44638168811798	1.52498435974121	1.54253947734833	1.40064215660095	1.39723837375641	1.44045174121857	1.45405244827271	1.43820893764496	1.31404507160187	1.39741396903992	0.395506709814072	1.48784852027893	1.52192175388336	1.34490823745728	1.07592153549194	1.17045104503632	1.3139796257019	1.4797602891922	+	OLD BAY_OLD control	Keep	Discard	+_Keep	+_Discard	47907	0	32331	4794640896	3.85537e+09	3256608064	3.08691e+09	1.24363	1.45642	0.0974429	2.5354	P51174	P51174	Long-chain specific acyl-CoA dehydrogenase, mitochondrial	Acadl
1.66322815418243	1.67535626888275	1.71296894550323	1.69394719600677	1.66387522220612	1.55871772766113	1.67014241218567	1.52973783016205	1.47216141223907	1.64530539512634	1.77077531814575	1.77048707008362	1.77921509742737	1.749227643013	1.80772185325623	0.429804921150208	1.74653601646423	1.82832551002502	1.80952405929565	1.47094464302063	+	OLD BAY_OLD control	Keep	Discard	+_Keep	+_Discard	38086	0	32331	6.5813e+09	5.30396e+09	7.80038e+09	5.9824e+09	1.24083	1.64469	0.106662	2.81515	Q8BLK3;Q3TYE5;A0A087WP80;A0A087WP06;F6SB80;A0A087WP70	Q8BLK3;Q3TYE5;A0A087WP80	Limbic system-associated membrane protein	Lsamp
0.137878984212875	0.0217364318668842	0.0688112750649452	0.130692481994629	0.149166345596313	-0.00544068403542042	0.00416645547375083	-0.0505574941635132	0.055835384875536	0.0611579678952694	0.105144545435905	0.217100456357002	0.0634658932685852	0.231537118554115	0.0618383027613163	-0.00160701421555132	0.185372948646545	0.158483892679214	-0.855670928955078	0.197469025850296	+	OLD BAY_OLD control	Keep	Discard	+_Keep	+_Discard	35411	0	10876	2.59205e+08	2.0918e+08	2.94285e+08	261046876	1.23915	1.61368	0.0886248	2.76884	Q6KAU4;A2ARF0	Q6KAU4	Multivesicular body subunit 12B	Mvb12b
1.74303197860718	1.7766580581665	1.69088280200958	1.85641229152679	1.83830034732819	1.70224916934967	1.61689305305481	1.71068549156189	1.66350758075714	1.72313225269318	1.75846982002258	1.83309519290924	1.673304438591	1.86533999443054	1.78267514705658	1.70778000354767	1.77333104610443	0.61190527677536	1.86324822902679	1.66187286376953	+	OLD BAY_OLD control	Keep	Discard	+_Keep	+_Discard	23315	0	32331	8077035008	6573435392	7.95644e+09	6.27162e+09	1.22874	1.57344	0.0977636	2.70892	P60879	P60879	Synaptosomal-associated protein 25	Snap25
1.10484492778778	1.1108592748642	1.08718502521515	1.139284491539	1.06864559650421	0.888203084468842	0.963089466094971	1.07176744937897	1.05949199199677	1.05047285556793	0.401350408792496	-0.579201102256775	0.573329269886017	-1.75298166275024	0.473878532648087	0.388327062129974	0.617364645004272	-0.913735449314117	0.467585742473602	0.529768705368042	+	OLD BAY_OLD control	Keep	Discard	+_Keep	+_Discard	44669	0	22451	2.00682e+09	1.63567e+09	3.70318e+08	5.28175e+08	1.22691	1.47862	0.0955589	2.56823	Q9WV54;D3Z015;D3Z505	Q9WV54	Acid ceramidase;Acid ceramidase subunit alpha;Acid ceramidase subunit beta	Asah1
1.27662193775177	1.27267909049988	1.23117911815643	1.3741443157196	1.26934933662415	1.158935546875	1.27417480945587	1.20042848587036	1.21655917167664	1.13790678977966	1.23848390579224	0.137995570898056	-0.978332757949829	1.29326355457306	0.137316167354584	1.17834317684174	1.20197606086731	1.28743505477905	1.37765407562256	1.28526949882507	+	OLD BAY_OLD control	Keep	Discard	+_Keep	+_Discard	49279	0	32331	2.92341e+09	2.41178e+09	1247753232	2.93755e+09	1.21214	1.49594	0.0871938	2.59389	P70333	P70333	Heterogeneous nuclear ribonucleoprotein H2	Hnrnph2
1.68839514255524	1.71282863616943	1.57658839225769	1.69593584537506	1.67326951026917	1.54999876022339	1.59326636791229	1.62011170387268	1.56862437725067	1.57420706748962	1.62887525558472	1.77805256843567	1.63324868679047	1.74967610836029	1.67231130599976	1.68580603599548	0.515944182872772	1.75251460075378	1.6897429227829	1.66897296905518	+	OLD BAY_OLD control	Keep	Discard	+_Keep	+_Discard	18431	0	96237	6.42227e+09	5.30469e+09	6.62793e+09	5.60851e+09	1.21068	1.95339	0.0881618	3.28329	P62281	P62281	40S ribosomal protein S11	Rps11
0.33074739575386	0.346010982990265	0.305553287267685	0.290243566036224	0.242817208170891	0.187954500317574	0.241938784718513	0.258213132619858	0.22496098279953	0.21586175262928	-0.939744532108307	0.271467238664627	0.309855967760086	0.466702610254288	0.295870065689087	0.217845395207405	0.233871519565582	0.294427305459976	0.21582892537117	0.248938649892807	+	OLD BAY_OLD control	Keep	Discard	+_Keep	+_Discard	14855	0	32331	391579392	3.23745e+08	3.59224e+08	385028672	1.20953	2.15165	0.0772887	3.5931	Q8BYR5-2;S4R1C6;E9Q835;Q8BYR5-3;E9Q5C0;Q8BYR5-4	Q8BYR5-2;S4R1C6;E9Q835;Q8BYR5-3;E9Q5C0;Q8BYR5-4	Calcium-dependent secretion activator 2	Cadps2
NaN	-0.667286813259125	-0.728566229343414	-0.72660493850708	-0.620847404003143	-0.847561955451965	-0.735876321792603	-0.856806516647339	-0.951459109783173	-0.948055446147919	-0.666200399398804	-0.710503578186035	NaN	NaN	-0.499399840831757	-0.82749617099762	-0.690702319145203	-0.638895511627197	-0.655219972133636	-0.620487332344055	+	OLD BAY_OLD control	Keep	Discard	+_Keep	+_Discard	47369	29159	79916	4.16002e+07	3.44557e+07	38546760	6.18778e+07	1.20735	2.06859	0.182126	3.61745	Q91ZN5;Q91ZN5-2	Q91ZN5;Q91ZN5-2	Adenosine 3-phospho 5-phosphosulfate transporter 1	Slc35b2
0.965396523475647	1.01487648487091	1.0151002407074	1.02976405620575	0.984583497047424	0.957835912704468	0.947302877902985	0.909631490707397	0.87336927652359	0.904947280883789	0.947908461093903	0.779575049877167	-0.111115291714668	1.03306531906128	1.07186186313629	1.17815840244293	1.24061381816864	0.895730137825012	1.10258603096008	1.16186964511871	+	OLD BAY_OLD control	Keep	Discard	+_Keep	+_Discard	21654	0	32331	1.63434e+09	1353799936	1.27774e+09	2.22179e+09	1.20723	2.59645	0.0833268	4.32397	Q62393-3;E9PUA7;Q62393-2;Q62393;D3Z125;D3Z7X7	Q62393-3;E9PUA7;Q62393-2;Q62393;D3Z125;D3Z7X7	Tumor protein D52	Tpd52
0.347896248102188	0.282530963420868	0.313664585351944	0.321070462465286	0.401933252811432	0.163309082388878	0.309646844863892	0.236864879727364	0.29690021276474	0.265589743852615	0.337403118610382	0.338419049978256	0.36308816075325	0.333308398723602	0.27157124876976	0.357737571001053	0.223886370658875	0.19393564760685	0.329875081777573	-0.953795731067657	+	OLD BAY_OLD control	Keep	Discard	+_Keep	+_Discard	25723	0	32331	4.1601e+08	345124224	4.29482e+08	3.38362e+08	1.20539	1.36557	0.0789569	2.4012	Q61290;A0A087WS83;E9QK20	Q61290;A0A087WS83;E9QK20	Voltage-dependent R-type calcium channel subunit alpha-1E	Cacna1e
#!{C:Group1}OLD BAY	OLD BAY	OLD BAY	OLD BAY	OLD BAY	OLD control	OLD control	OLD control	OLD control	OLD control	YOUNG BAY	YOUNG BAY	YOUNG BAY	YOUNG BAY	YOUNG BAY	YOUNG control	YOUNG control	YOUNG control	YOUNG control	YOUNG control

## Sheet: O-BAY vs. O-CTR. down-regulated
O-BAY1	O-BAY2	O-BAY3	O-BAY4	O-BAY5	O-CTR1	O-CTR2	O-CTR3	O-CTR4	O-CTR5	Y-BAY1	Y-BAY2	Y-BAY3	Y-BAY4	Y-BAY5	Y-CTR1	Y-CTR2	Y-CTR3	Y-CTR4	Y-CTR5	Student's T-test Significant O-BAY_O-CTR	Student's T-test significant	x>=1.2	x<=0.8	Student's T-test Significant O-BAY_O-CTR_x>=1.2	Student's T-test Significant O-BAY_O-CTR_x<=0.8	Mol. weight [kDa]	Q-value	Score	O-BAY C(pmol/mg)	O-CTR C(pmol/mg)	Y-BAY C(pmol/mg)	Y-CTR C(pmol/mg)	O-BAY_x/y_O-CTR	-Log Student's T-test p-value O-BAY_O-CTR	Student's T-test Difference O-BAY_O-CTR	Student's T-test Test statistic O-BAY_O-CTR	Protein IDs	Majority protein IDs	Protein names	Gene names
-1.60060930252075	NaN	-1.61523914337158	NaN	-1.56827878952026	-0.733733177185059	-0.655083417892456	-0.630501210689545	-1.72450220584869	-0.61194235086441	-1.77148270606995	NaN	NaN	-1.47947192192078	-1.55787086486816	-0.750715494155884	-1.92344498634338	-0.848042547702789	-0.93680214881897	-0.844072222709656	+	OLD BAY_OLD control	Discard	Keep	+_Discard	+_Keep	93724	71023	66369	4660550	4.33652e+07	5.48481e+06	3.6727e+07	0.107472	1.34998	-0.723557	-2.53015	Q8C0Q9;Q8C0Q9-3;Q8C0Q9-2	Q8C0Q9;Q8C0Q9-3;Q8C0Q9-2	Rap guanine nucleotide exchange factor 5	Rapgef5
0.818017661571503	0.781308054924011	0.740563213825226	0.898963809013367	-0.272306740283966	0.727470695972443	1.87449193000793	1.84783518314362	1.86686253547668	1.73712456226349	1.78729212284088	1.88049519062042	1.81312119960785	0.768651783466339	1.82897508144379	1.70869398117065	1.7539473772049	1.66874408721924	1.18657982349396	1.64867794513702	+	OLD BAY_OLD control	Discard	Keep	+_Discard	+_Keep	77662	0	3077	9.16129e+08	7301918848	7.16284e+09	6019721472	0.125464	1.94394	-1.01745	-3.26872	P03930	P03930	ATP synthase protein 8	Mtatp8
-2.18402433395386	-1.0962427854538	-1.25831484794617	-2.72324585914612	-0.827782034873962	-0.958370745182037	-0.968751311302185	0.158562406897545	-1.03799426555634	0.0931961163878441	-1.09056198596954	-1.6402587890625	-0.951191604137421	-1.26982021331787	-1.30406057834625	-1.20548295974731	-2.16158533096313	-0.779216408729553	-1.31376242637634	-1.16639924049377	+	OLD BAY_OLD control	Discard	Keep	+_Discard	+_Keep	14889	0	12844	1.59661e+07	1.21112e+08	1.99185e+07	23332616	0.131829	1.35485	-1.07525	-2.3854	E9Q236;E9Q467;Q9R1S7	E9Q236;E9Q467		Abcc4
0.860763013362885	0.830035209655762	-0.114111497998238	NaN	0.956737995147705	1.54231595993042	1.70688700675964	1.63801264762878	1.62619054317474	1.62082123756409	1.69487607479095	1.64413821697235	-0.667391717433929	0.236395090818405	0.56661731004715	1.85182070732117	1.83527588844299	1.01406943798065	1.80961644649506	1.7790641784668	+	OLD BAY_OLD control	Discard	Keep	+_Discard	+_Keep	60372	0	14856	8.00027e+08	5.85356e+09	2757526392	7.3023e+09	0.136674	2.53902	-0.993489	-4.47298	B1AXP6;B1AXP6-2;B1AXP6-3;B1AXP6-4	B1AXP6;B1AXP6-2;B1AXP6-3;B1AXP6-4	Mitochondrial import receptor subunit TOM5 homolog	Tomm5
-1.3223078250885	-1.28513777256012	-1.26264369487762	-1.53463363647461	NaN	-0.372273951768875	-1.19879949092865	-1.23196375370026	-0.411521941423416	-0.385351479053497	-0.452403426170349	-0.462120473384857	-1.2542918920517	-1.10022366046906	-1.09065270423889	-0.377770572900772	-0.305133879184723	-0.385475337505341	-0.378160774707794	-0.361837297677994	+	OLD BAY_OLD control	Discard	Keep	+_Discard	+_Keep	34747	70592	63962	10754840	6.03688e+07	4.87726e+07	1.16569e+08	0.178152	1.498	-0.631199	-2.675	Q8BGF6	Q8BGF6	ELMO domain-containing protein 2	Elmod2
0.867281973361969	0.840098798274994	0.818868339061737	0.800839245319366	0.861632883548737	1.78913581371307	0.781412720680237	0.930227220058441	1.8796933889389	1.868816614151	1.84849417209625	1.8833714723587	1.85761380195618	1.87032997608185	0.751108050346375	1.60165691375732	0.590210795402527	1.77848398685455	1.6997766494751	1.4881637096405	+	OLD BAY_OLD control	Discard	Keep	+_Discard	+_Keep	32932	0	32331	1.16742e+09	6.08735e+09	7.62704e+09	5.13987e+09	0.191778	1.43502	-0.612113	-2.50375	O55126;Q7TMG8;A0A0G2JEV1	O55126;Q7TMG8	Protein NipSnap homolog 2	Gbas
0.214635878801346	-0.890602350234985	-0.042651753872633	0.83805239200592	0.395096927881241	0.721344709396362	1.32795882225037	1.0767035484314	1.30527722835541	0.628837823867798	0.240166246891022	-0.0525523275136948	1.07022976875305	0.996091485023499	0.696831405162811	0.164501696825027	0.481650292873383	0.945801794528961	0.163798257708549	0.581637322902679	+	OLD BAY_OLD control	Discard	Keep	+_Discard	+_Keep	22576	0	16549	4.34089e+08	1.92418e+09	994792640	7.2088e+08	0.225597	1.65283	-0.909118	-2.82731	P37804	P37804	Transgelin	Tagln
-2.15969347953796	-1.99648380279541	-1.12255620956421	-1.17948198318481	NaN	-0.633635520935059	-0.783913969993591	-1.41824269294739	-0.768189072608948	-0.760128200054169	-0.995293378829956	-2.29560422897339	-1.93594574928284	-0.907322525978088	-0.942718803882599	-1.92972922325134	-0.518545925617218	-0.813967943191528	-0.625803530216217	-0.833228528499603	+	OLD BAY_OLD control	Discard	Keep	+_Discard	+_Keep	63864	0	41508	9.10215e+06	3.77995e+07	2.11994e+07	51275722	0.240801	1.45417	-0.741732	-2.60552	Q61503	Q61503	5-nucleotidase	Nt5e
-1.27326679229736	-1.40005123615265	-2.25054144859314	-1.68205034732819	-1.18791675567627	-0.483859539031982	-0.44353973865509	-0.535549879074097	NaN	NaN	-1.41828072071075	-1.36664247512817	NaN	NaN	-1.1684604883194	-0.52389532327652	-0.511805355548859	-0.676546990871429	-0.405483484268188	-0.61462926864624	+	OLD BAY_OLD control	Discard	Keep	+_Discard	+_Keep	40978	0	22079	1.09692e+07	4.54471e+07	9.67425e+06	8.20648e+07	0.241362	2.23076	-1.07112	-4.17005	Q8VE96;A0A0G2JEG3	Q8VE96;A0A0G2JEG3	Solute carrier family 35 member F6	Slc35f6
-0.487040281295776	NaN	-0.460560381412506	-1.71532833576202	-0.553209245204926	-0.131100803613663	-0.208863168954849	-0.135229140520096	0.0782457143068314	0.133990630507469	-0.621816039085388	0.22083868086338	0.114585392177105	-0.643011868000031	0.160931602120399	0.226325079798698	-0.970751106739044	0.0171895213425159	-0.868110179901123	-0.112171836197376	+	OLD BAY_OLD control	Discard	Keep	+_Discard	+_Keep	36869	0	28034	4.57365e+07	188904688	2.11601e+08	1.75096e+08	0.242114	1.51635	-0.751443	-2.70418	Q52KR3-3;Q52KR3-2;Q52KR3-4	Q52KR3-3;Q52KR3-2;Q52KR3-4	Protein prune homolog 2	Prune2
0.350530326366425	0.329793721437454	-0.726207911968231	-0.778307795524597	-1.80557727813721	0.65999436378479	0.840922832489014	0.676491856575012	0.350743860006332	0.506208837032318	-0.80954110622406	-0.0453955344855785	0.698879837989807	-0.488251328468323	0.246270403265953	0.233327239751816	-0.160250201821327	0.308563739061356	-0.915979266166687	0.284033000469208	+	OLD BAY_OLD control	Discard	Keep	+_Discard	+_Keep	37505	0	2858	189095171	7.51527e+08	3.19627e+08	2.88093e+08	0.251615	1.60483	-1.13283	-2.75565	Q9WVT6	Q9WVT6	Carbonic anhydrase 14	Ca14
-2.15630722045898	-3.24267196655273	NaN	-2.22465419769287	-3.197101354599	-2.190021276474	-1.52996611595154	-2.08358716964722	-2.14559602737427	-1.94659721851349	-2.35157251358032	-2.27708268165588	-1.85140979290009	-2.19652318954468	-1.94693958759308	-2.57713389396667	-2.33034420013428	-1.86904990673065	-1.85508835315704	-1.8605375289917	+	OLD BAY_OLD control	Discard	Keep	+_Discard	+_Keep	12379	1527	1084	1.06806e+06	4.00981e+06	3.40073e+06	4.38578e+06	0.266362	1.36534	-0.72603	-2.46546	P52431;D6RFB8	P52431;D6RFB8	DNA polymerase delta catalytic subunit;DNA polymerase	Pold1
-0.32570806145668	0.733037531375885	1.80962669849396	0.782472312450409	0.827112317085266	1.84570550918579	1.8255056142807	1.85868442058563	1.85308921337128	1.82495379447937	0.725651800632477	0.797572374343872	-0.386544406414032	0.804462671279907	-0.296509236097336	1.86983704566956	0.739628672599792	0.856431603431702	0.753540754318237	0.83836966753006	+	OLD BAY_OLD control	Discard	Keep	+_Discard	+_Keep	27855	0	32331	2422455136	9078277120	6.7383e+08	2.84029e+09	0.266841	1.88794	-1.07628	-3.18275	Q9Z2U0;Q9CWH6	Q9Z2U0	Proteasome subunit alpha type-7	Psma7
-1.32236087322235	-0.607654213905334	NaN	-0.510795831680298	-1.15636205673218	-0.389389485120773	-0.232716098427773	-0.0548410266637802	-0.689952850341797	-0.185733690857887	-0.531559705734253	NaN	-0.664726555347443	-1.19031405448914	-0.618068873882294	0.0600554272532463	-0.175053536891937	-1.27379822731018	0.176535710692406	0.130722641944885	+	OLD BAY_OLD control	Discard	Keep	+_Discard	+_Keep	39617	0	25003	34250092	1.17268e+08	4.37166e+07	218905942	0.292068	1.53883	-0.588767	-2.74	Q62086	Q62086	Serum paraoxonase/arylesterase 2	Pon2
-0.0413593426346779	-0.0995845049619675	-0.123251564800739	-1.06931352615356	-1.05268204212189	0.506676495075226	0.120391063392162	0.368100106716156	0.292318046092987	0.181488409638405	0.0115334205329418	-0.284711837768555	0.143973350524902	-0.00947809685021639	-0.122866369783878	-0.149460986256599	0.346411019563675	0.0466759130358696	0.129601389169693	-0.133953630924225	+	OLD BAY_OLD control	Discard	Keep	+_Discard	+_Keep	96418	0	13295	1.15128e+08	3.86914e+08	2.07934e+08	2.81835e+08	0.297554	1.83708	-0.771033	-3.10515	Q9D1L9	Q9D1L9	Ragulator complex protein LAMTOR5	Lamtor5
1.6943085193634	0.573861002922058	0.480200082063675	0.591789543628693	-0.506162703037262	1.64893221855164	1.64912855625153	1.69511485099792	1.5959187746048	1.5822879076004	1.43273484706879	1.51052975654602	-0.799744248390198	1.49083507061005	1.47058796882629	1.37658643722534	0.161768451333046	1.34195399284363	1.3901686668396	1.29365956783295	+	OLD BAY_OLD control	Discard	Keep	+_Discard	+_Keep	15036	0	32331	1.7807e+09	5.92587e+09	3431741216	2.80647e+09	0.300496	1.80525	-1.06748	-3.0568	A0A087WPX3;A0A087WNW2	A0A087WPX3;A0A087WNW2		Nfasc
-1.60595941543579	-1.45598804950714	-1.49864494800568	-1.47508060932159	-1.60624516010284	-0.900290787220001	-0.82029116153717	-0.906919896602631	-0.976402521133423	-1.15194261074066	-1.05458068847656	-1.10415256023407	-1.04975509643555	-1.30791437625885	-0.857361555099487	-3.42191553115845	-0.743874788284302	-1.42344319820404	-0.954672634601593	-0.885669589042664	+	OLD BAY_OLD control	Discard	Keep	+_Discard	+_Keep	11217	0	59144	9.27888e+06	2.93737e+07	2.68159e+07	29754627	0.315891	4.7051	-0.577214	-8.92418	E9Q1K0;Q3ZT31;D3Z040	E9Q1K0;Q3ZT31	Sorting nexin-25	Snx25
-0.65734189748764	NaN	-0.796484351158142	0.368609607219696	0.179986774921417	0.478319048881531	0.526355445384979	0.359488278627396	0.453743875026703	0.412977993488312	0.578133046627045	0.469167292118073	0.428814738988876	0.345937281847	NaN	0.622011601924896	-0.590886175632477	-1.8297313451767	0.62541276216507	0.69153767824173	+	OLD BAY_OLD control	Discard	Keep	+_Discard	+_Keep	92948	0	31165	1.67626e+08	5.13402e+08	447941152	5.23366e+08	0.326501	1.44645	-0.672484	-2.5933	H3BJM4	H3BJM4		Arhgef2
-0.735122323036194	-1.01794624328613	-1.24094021320343	-1.72012770175934	-2.12119030952454	-0.47562038898468	-0.43614998459816	-0.598835647106171	-0.759823203086853	-0.921161413192749	-0.571501612663269	-0.539070129394531	-0.56764143705368	-0.386702924966812	-0.462870627641678	-0.243194401264191	-1.67601430416107	-0.553015053272247	-0.456066489219666	-0.457613229751587	+	OLD BAY_OLD control	Discard	Keep	+_Discard	+_Keep	37574	0	63584	19535975	58354468	8.14365e+07	8.45783e+07	0.334781	1.60786	-0.728747	-2.76016	Q7TSF4;Q7TSF4-2	Q7TSF4;Q7TSF4-2	Leucine-rich repeat-containing protein 75A	Lrrc75a
-1.98599147796631	-1.85221099853516	-2.49646854400635	-2.04073596000671	-2.3089861869812	-1.56533133983612	-1.2557018995285	-1.38298773765564	NaN	-1.64179241657257	-1.5255743265152	-3.38856339454651	-2.28230094909668	-1.91132986545563	-2.23351240158081	-1.73441576957703	-1.26896011829376	-1.69888424873352	-2.60419845581055	-1.64747583866119	+	OLD BAY_OLD control	Discard	Keep	+_Discard	+_Keep	29212	0	29272	2.97047e+06	8.53628e+06	3.97913e+06	9.14197e+06	0.347982	2.50956	-0.675425	-4.41676	Q8C170;Q8C170-2;D3Z3A8	Q8C170;Q8C170-2;D3Z3A8	Unconventional myosin-IXa	Myo9a
0.190268397331238	-0.148655191063881	-0.0753398090600967	0.0336912199854851	0.855526924133301	0.912246942520142	0.887519896030426	0.915346086025238	1.03006768226624	0.0691882222890854	0.913313686847687	0.970353543758392	0.930636405944824	-0.103462561964989	0.0635882318019867	0.447882831096649	0.0500414632260799	1.00003933906555	1.06650328636169	1.06891906261444	+	OLD BAY_OLD control	Discard	Keep	+_Discard	+_Keep	56639	0	22645	4.08781e+08	1.17204e+09	9.59393e+08	1.29349e+09	0.348778	1.33332	-0.591775	-2.35363	P70205;E9Q968;E9PVE8;Q6NXJ9;E9Q4B3;E9QAL0	P70205;E9Q968;E9PVE8;Q6NXJ9;E9Q4B3	Pituitary adenylate cyclase-activating polypeptide type I receptor	Adcyap1r1
-0.241141706705093	-1.83700788021088	-1.37979602813721	-0.54501610994339	-0.769244253635406	-0.278244256973267	-0.0256887469440699	-0.0733303502202034	-0.223854377865791	-0.238375604152679	-0.255850076675415	-0.312772154808044	-0.175896212458611	-0.197553172707558	-0.9231938123703	0.0115204602479935	-0.188780456781387	-1.44734990596771	-0.250290900468826	-0.479702889919281	+	OLD BAY_OLD control	Discard	Keep	+_Discard	+_Keep	46476	70215	61974	5.12652e+07	1.46958e+08	1.18162e+08	1.30882e+08	0.348842	1.55539	-0.786543	-2.68208	Q3TIR1;J3QNW4;Q3TIR1-3;Q3TIR1-2	Q3TIR1;J3QNW4;Q3TIR1-3;Q3TIR1-2	Trafficking protein particle complex subunit 13	Trappc13
-0.38924902677536	-1.08801901340485	-0.808203339576721	-0.754872620105743	-0.611368536949158	0.161878436803818	-0.282005161046982	-0.351928114891052	-0.326040625572205	-0.21316659450531	0.0950188785791397	-1.04189193248749	-0.396798580884933	-1.13937401771545	-0.229657888412476	0.0510260686278343	0.171211719512939	0.190717905759811	0.0927313640713692	0.186907276511192	+	OLD BAY_OLD control	Discard	Keep	+_Discard	+_Keep	69622	0	24563	5.20745e+07	1.45708e+08	111541410	3.15397e+08	0.357389	2.12613	-0.52809	-3.55275	Q9DBG7;F6VF36	Q9DBG7	Signal recognition particle receptor subunit alpha	Srpr
-1.53673219680786	-0.541985034942627	-0.924343585968018	-1.84393084049225	-0.582482397556305	-0.286215096712112	-0.306828856468201	-0.391044974327087	-0.365634083747864	-0.391294479370117	-0.69767028093338	-0.526505053043365	-0.708126187324524	-0.383803278207779	-0.406225860118866	-0.659431099891663	-0.520878493785858	-1.23390984535217	-0.848327338695526	-0.643553733825684	+	OLD BAY_OLD control	Discard	Keep	+_Discard	+_Keep	58699	0	2793	3.57785e+07	9.93862e+07	7.74678e+07	5.62281e+07	0.359995	1.65197	-0.737691	-2.82603	P48455	P48455	Serine/threonine-protein phosphatase 2B catalytic subunit gamma isoform	Ppp3cc
-0.858580529689789	-1.90311360359192	-1.75429975986481	-2.04356026649475	-1.17697894573212	-1.03154349327087	-0.918777883052826	-0.804196178913116	-0.740781366825104	-0.678790867328644	-0.943329870700836	-1.01277363300323	-1.20689082145691	-1.09047722816467	-0.851899802684784	-1.90557634830475	-2.61596822738647	-0.978734791278839	-2.15851235389709	-0.675398588180542	+	OLD BAY_OLD control	Discard	Keep	+_Discard	+_Keep	10084	0	381	13465660	3.73546e+07	2.94964e+07	2.11898e+07	0.360482	1.78646	-0.712489	-3.02834	Q8BJL0;Q8BJL0-2;Q8BJL0-3;Q8BJL0-4;D3YUX5;D3Z0J8	Q8BJL0;Q8BJL0-2;Q8BJL0-3;Q8BJL0-4	SWI/SNF-related matrix-associated actin-dependent regulator of chromatin subfamily A-like protein 1	Smarcal1
-0.106244556605816	-0.178577840328217	-1.10809803009033	NaN	-0.915709435939789	-0.015983521938324	0.104758702218533	-0.117974996566772	0.0670138075947762	-0.0944711714982986	-1.02957034111023	-1.05513155460358	-0.910416841506958	0.0210237018764019	-0.925011515617371	0.121888734400272	0.105621315538883	0.220646500587463	0.210502967238426	-0.843026280403137	+	OLD BAY_OLD control	Discard	Keep	+_Discard	+_Keep	22028	0	55132	7.39602e+07	201632704	71326506	2.74092e+08	0.366806	1.36943	-0.565826	-2.4719	D3Z285	D3Z285		Nfu1
0.0390910468995571	-0.140098974108696	0.227793112397194	-1.14938116073608	0.0994173735380173	0.453838706016541	0.330405294895172	0.528116047382355	0.517016112804413	0.472664088010788	0.497702836990356	-1.12618315219879	0.118339590728283	-0.428143948316574	0.205633044242859	0.676709651947021	0.597410380840302	0.768186509609222	0.651692688465118	0.779105067253113	+	OLD BAY_OLD control	Discard	Keep	+_Discard	+_Keep	20151	0	5384	198475836	5.29493e+08	2.67753e+08	949854720	0.374841	1.48083	-0.645044	-2.57151	Q80ZM5	Q80ZM5		H1fx
-0.316368699073792	-0.18458254635334	-0.0634446889162064	-0.134132638573647	-0.897419571876526	0.327066540718079	-0.235989421606064	0.360489904880524	0.358094036579132	0.14743384718895	0.00883771479129791	0.0570006556808949	-1.08444488048553	0.0799946859478951	-0.323494166135788	0.255456268787384	0.274908632040024	0.345501691102982	0.465263783931732	0.376421123743057	+	OLD BAY_OLD control	Discard	Keep	+_Discard	+_Keep	47778	0	22699	1.26507e+08	3.28775e+08	1.74836e+08	4.74298e+08	0.384784	1.57226	-0.510609	-2.70716	Q8BK72	Q8BK72	28S ribosomal protein S27, mitochondrial	Mrps27
0.317487299442291	0.363247632980347	-0.405677378177643	0.798976182937622	0.106169812381268	0.793680787086487	0.876474440097809	0.857084095478058	0.946001291275024	0.765378654003143	0.852361679077148	0.820653676986694	0.351994067430496	0.210995391011238	0.715868532657623	0.892186462879181	0.391950249671936	0.984210610389709	0.879901170730591	0.914513528347015	+	OLD BAY_OLD control	Discard	Keep	+_Discard	+_Keep	29174	0	11879	4.54171e+08	1176253312	820352384	1.27339e+09	0.386116	1.82076	-0.611683	-3.08034	O70152;A2BDX2;F8WII3	O70152;A2BDX2	Dolichol-phosphate mannosyltransferase subunit 1	Dpm1
1.7098263502121	0.543175220489502	1.59576380252838	0.390496253967285	-0.576534509658813	1.70433175563812	1.72483420372009	1.7055242061615	1.77341592311859	1.70436978340149	1.72303283214569	0.619971036911011	1.75365138053894	1.63743793964386	0.562341928482056	-0.716232538223267	1.60367953777313	1.83299350738525	1.61929631233215	1.70804965496063	+	OLD BAY_OLD control	Discard	Keep	+_Discard	+_Keep	16723	0	21335	2.79682e+09	7.11143e+09	4.38248e+09	5.54727e+09	0.393285	1.32612	-0.98995	-2.34301	Q9CQI3;D3YY93;Q9ERL7;D3Z2F6;D3YY16	Q9CQI3	Glia maturation factor beta	Gmfb
-1.446573138237	-0.419476211071014	-1.80453479290009	0.00474367756396532	-1.15216434001923	-0.277302384376526	-0.227100715041161	-0.0416096225380898	0.0657332688570023	0.00536618893966079	-0.525656402111053	-0.537198662757874	-0.192025199532509	-0.82516622543335	-2.81937408447266	-0.198241651058197	-1.5052295923233	-0.681034803390503	-0.533101975917816	-0.208152562379837	+	OLD BAY_OLD control	Discard	Keep	+_Discard	+_Keep	53961	0	35754	6.82918e+07	1.72739e+08	6.93846e+07	9.38145e+07	0.395346	1.47431	-0.868618	-2.56186	Q8BGV0;D3YV21	Q8BGV0;D3YV21	Probable asparagine--tRNA ligase, mitochondrial	Nars2
-0.670952796936035	-0.314265161752701	-1.25736117362976	-1.13335657119751	-1.05097603797913	-0.33766496181488	-0.330021411180496	-0.0586905665695667	-0.291834205389023	-0.505894422531128	-0.376745879650116	-0.462569713592529	-0.0751744955778122	-0.420815527439117	-1.38956594467163	-0.283084779977798	-0.337422609329224	-0.139027923345566	-0.162089228630066	-0.38895183801651	+	OLD BAY_OLD control	Discard	Keep	+_Discard	+_Keep	27808	0	18071	4.53641e+07	1.13303e+08	9.83336e+07	1.44244e+08	0.400378	1.83243	-0.580561	-3.09808	Q9CPT3	Q9CPT3	N-acylneuraminate-9-phosphatase	Nanp
NaN	-0.557080090045929	-1.29555547237396	-1.46435809135437	-0.716306388378143	-0.351724863052368	-0.512943744659424	-0.602599561214447	-0.604450464248657	-0.569862604141235	-0.587087750434875	NaN	-0.529140532016754	-0.64268946647644	-0.507254064083099	-0.6639564037323	-0.721615970134735	-0.772826790809631	-0.706079423427582	-0.876199007034302	+	OLD BAY_OLD control	Discard	Keep	+_Discard	+_Keep	55503	0	12092	28515941	69615352	57218748	5.46216e+07	0.409621	1.32167	-0.480009	-2.39696	Q8CFE6	Q8CFE6	Sodium-coupled neutral amino acid transporter 2	Slc38a2
-1.27465331554413	-0.827141225337982	-0.517486929893494	-0.0328478217124939	0.150241449475288	0.259197682142258	0.0705706104636192	0.163758710026741	0.155607014894485	0.228810340166092	-0.962003767490387	0.158937618136406	0.21665520966053	-0.141571402549744	-1.19811379909515	-0.372941315174103	-0.661408364772797	-0.806718528270721	-0.709798812866211	-0.559448003768921	+	OLD BAY_OLD control	Discard	Keep	+_Discard	+_Keep	24986	29459	85665	1.20736e+08	2.94014e+08	1.73477e+08	72163636	0.410647	1.48851	-0.675966	-2.58288	O89116	O89116	Vesicle transport through interaction with t-SNAREs homolog 1A	Vti1a
-0.85027688741684	-0.825464069843292	0.216602489352226	-1.00787532329559	0.273659735918045	0.288513571023941	0.331377387046814	0.267761081457138	0.284941762685776	0.357689052820206	0.160262241959572	0.0688260793685913	0.217036515474319	-1.08733284473419	0.147643893957138	-1.05747270584106	0.132277354598045	0.130581438541412	0.109321989119053	-1.08456492424011	+	OLD BAY_OLD control	Discard	Keep	+_Discard	+_Keep	83967	0	1235	1.57461e+08	3.82738e+08	2.45596e+08	1.96238e+08	0.411406	1.53052	-0.744727	-2.64515	O35598;E9PYF2;D3Z1E6	O35598;E9PYF2	Disintegrin and metalloproteinase domain-containing protein 10	Adam10
-0.664658486843109	-0.80070036649704	-0.674369871616364	-0.88798326253891	-0.397579312324524	-0.217827498912811	-0.152532368898392	-0.212600037455559	-0.304221212863922	-0.166636541485786	-0.142670184373856	-0.184442296624184	-0.102812565863132	-1.07037532329559	-0.443659663200378	-0.239432722330093	-0.0450487174093723	-0.163241162896156	-0.0821611434221268	-0.177121594548225	+	OLD BAY_OLD control	Discard	Keep	+_Discard	+_Keep	63505	0	32331	5.4547e+07	1.32278e+08	1.23433e+08	1.8195e+08	0.412368	3.21208	-0.474295	-5.44319	Q99NB8;A0A0A6YXU5	Q99NB8	Ubiquilin-4	Ubqln4
0.0216234307736158	-0.0453177727758884	0.0259645506739616	1.11155927181244	1.00552046298981	1.16306948661804	1.18025946617126	1.07382583618164	1.10864722728729	1.05240643024445	1.07913959026337	1.11876809597015	-1.16602551937103	0.991786122322083	1.14132356643677	1.2058299779892	1.17041432857513	1.15314149856567	-0.127951472997665	1.18689429759979	+	OLD BAY_OLD control	Discard	Keep	+_Discard	+_Keep	24489	0	32331	8.49778e+08	2.03915e+09	1.57012e+09	2016347344	0.416731	1.53325	-0.691772	-2.6492	P46638;E9Q3P9;G3UZD3;G3UY29;F8WGS1;G3UZL4;Q9WTL2;F6R2Z5;D3YYB3	P46638;E9Q3P9;G3UZD3;G3UY29;F8WGS1	Ras-related protein Rab-11B	Rab11b;Rab11a
0.0346313267946243	0.0651133880019188	0.383877456188202	-0.691870868206024	-0.960631787776947	0.2947778403759	0.372291624546051	0.518876254558563	0.393215477466583	0.482082068920135	0.0116864740848541	-0.500006496906281	0.40940272808075	0.447593122720718	0.455091536045074	0.403559237718582	-0.919875860214233	0.46774822473526	0.423169702291489	0.299667537212372	+	OLD BAY_OLD control	Discard	Keep	+_Discard	+_Keep	3149	0	82098	2.02063e+08	4.81325e+08	3.82178e+08	4.26468e+08	0.419805	1.44689	-0.646025	-2.5213	Q9DB32;D3YZU6;Q9DB32-2;D3YUS7	Q9DB32;D3YZU6;Q9DB32-2;D3YUS7	Hydroxyacylglutathione hydrolase-like protein	Haghl
-0.944333672523499	-2.15101718902588	-1.03881919384003	-0.90437775850296	-2.21102380752563	-0.690889537334442	-0.825965523719788	-0.722648799419403	-0.834850132465363	-0.682659924030304	-0.638833701610565	-0.989564716815948	-0.699323892593384	-1.01601552963257	-0.928337574005127	-0.574391961097717	-0.606963694095612	-0.596435070037842	-0.739940047264099	-0.601645827293396	+	OLD BAY_OLD control	Discard	Keep	+_Discard	+_Keep	7111	0	16917	1.84413e+07	4.33982e+07	4.19557e+07	6.95578e+07	0.424933	1.30975	-0.698512	-2.31886	Q9EQG9;Q9EQG9-2;Q9EQG9-3	Q9EQG9;Q9EQG9-2;Q9EQG9-3	Collagen type IV alpha-3-binding protein	Col4a3bp
0.13579922914505	0.075971283018589	-1.00787007808685	-0.169590830802917	-0.0192822776734829	0.365890383720398	0.428185641765594	0.347848176956177	0.271667093038559	0.323268890380859	0.228028073906898	0.488128244876862	-1.01820683479309	-0.21311154961586	-0.0652452409267426	0.255797326564789	0.506818294525146	0.216543689370155	0.342100322246552	0.361804604530334	+	OLD BAY_OLD control	Discard	Keep	+_Discard	+_Keep	12391	0	25848	1.80199e+08	418181632	2.61014e+08	4.73971e+08	0.430911	1.4886	-0.544367	-2.58301	Q3V1Q3;Q80TL1	Q3V1Q3;Q80TL1	Adenylate cyclase type 2	Adcy2
-2.20408582687378	-0.876850783824921	-1.71990573406219	-0.564681529998779	-1.81261849403381	-0.622819304466248	-0.802798867225647	-0.673055648803711	-0.649038076400757	-0.491796582937241	-1.67327010631561	-0.712212860584259	-0.946429669857025	-0.946579694747925	-1.83955872058868	-0.380632221698761	-0.50772750377655	-0.429416656494141	-0.610570192337036	-0.704249262809753	+	OLD BAY_OLD control	Discard	Keep	+_Discard	+_Keep	13521	0	71243	2.33876e+07	54250200	2.68015e+07	8.59897e+07	0.431107	1.45497	-0.787727	-2.53325	E9PUQ8;A0A087WP73;A0A087WQ75;A0A087WP49	E9PUQ8	Diacylglycerol kinase	Dgkd
-1.64737582206726	-1.01069116592407	-0.887176692485809	-0.579020857810974	-0.943251848220825	-0.552003085613251	-0.439613193273544	-0.504053592681885	-0.430747181177139	-0.536512613296509	-0.161767423152924	-1.38712728023529	-0.183651760220528	-0.35615536570549	-0.368092894554138	-0.0686318427324295	-0.131079822778702	-0.0828246995806694	-0.0239499174058437	0.0817844122648239	+	OLD BAY_OLD control	Discard	Keep	+_Discard	+_Keep	32921	0	39506	3.2612e+07	7.38753e+07	1.08334e+08	219684448	0.441446	1.73447	-0.520917	-2.94984	O88271	O88271	Craniofacial development protein 1	Cfdp1
-1.12122917175293	-1.72863054275513	-1.08487677574158	NaN	-0.733060002326965	-0.596087515354156	-0.640073180198669	NaN	-0.639414668083191	-0.72279155254364	-0.464808613061905	-0.319118171930313	-0.784495532512665	-0.409997045993805	-0.823475062847137	-0.406069278717041	-0.491977393627167	-0.38810458779335	-0.456485629081726	-0.415932714939117	+	OLD BAY_OLD control	Discard	Keep	+_Discard	+_Keep	46549	0	20698	19004666	4.2429e+07	7.80335e+07	1.01376e+08	0.447917	1.32226	-0.517357	-2.48295	Q3U1F9	Q3U1F9	Phosphoprotein associated with glycosphingolipid-enriched microdomains 1	Pag1
-2.03134655952454	-1.45043218135834	-0.95740932226181	-1.0966637134552	-2.10143494606018	-0.903763890266418	-0.940170168876648	-0.926279842853546	-0.904798865318298	-0.914069831371307	-0.984578311443329	-2.22785353660583	-1.09796094894409	-1.61149024963379	-2.21055793762207	-1.29735541343689	-0.977676689624786	-1.0551940202713	-0.946963548660278	-1.33892416954041	+	OLD BAY_OLD control	Discard	Keep	+_Discard	+_Keep	14814	0	10765	13693807	30534124	1.37215e+07	2.72923e+07	0.448476	1.49912	-0.609641	-2.5986	E9Q174;V9GXM4;V9GX76;E9Q3L1;Q64331	E9Q174;V9GXM4;V9GX76;E9Q3L1;Q64331	Unconventional myosin-VI	Myo6
-3.00666999816895	-1.8610280752182	-1.73381197452545	-2.27237701416016	-2.15955781936646	-1.72952854633331	-1.58596837520599	-1.68495523929596	-1.53848695755005	-1.74727928638458	-1.80788934230804	-1.51817262172699	-1.8466385602951	-1.38575744628906	-1.4414290189743	-2.73404693603516	-3.84155797958374	-1.82586193084717	-1.63380217552185	-1.79659116268158	+	OLD BAY_OLD control	Discard	Keep	+_Discard	+_Keep	29074	0	14547	3.12425e+06	6.75298e+06	9.67219e+06	4.8115e+06	0.462648	1.38478	-0.549445	-2.42955	Q0KK59;E5CYJ9;G8JL63;J3QNP0;J3QP77;J3QPJ0	Q0KK59;E5CYJ9;G8JL63;J3QNP0	Protein unc-79 homolog	Unc79
-1.42740154266357	-1.0984423160553	-0.879774987697601	-0.952734768390656	-1.23442804813385	-0.461388468742371	-0.871799170970917	-0.566043198108673	-0.886893630027771	-0.805744886398315	-1.37949883937836	-2.31944513320923	-1.21768033504486	-1.96246290206909	-1.40446531772614	-1.60947895050049	NaN	NaN	-0.911064326763153	-1.17590844631195	+	OLD BAY_OLD control	Discard	Keep	+_Discard	+_Keep	94078	0	252	2.29353e+07	4.9185e+07	1.05516e+07	14542075	0.466308	1.80593	-0.400182	-3.05782	Q8BGT6;Q8BGT6-2;Q8BGT6-3	Q8BGT6;Q8BGT6-2	MICAL-like protein 1	Micall1
-1.07427179813385	0.0477557070553303	-0.196378454566002	-0.0400200746953487	-0.175509259104729	0.145416721701622	0.287344694137573	0.177687481045723	0.0800445750355721	0.305445611476898	0.176250860095024	-0.101615808904171	-0.162476658821106	-0.927299678325653	-0.0780951455235481	0.166299104690552	0.213694080710411	0.453195542097092	0.0758880153298378	0.271116733551025	+	OLD BAY_OLD control	Discard	Keep	+_Discard	+_Keep	20249	36036	31751	1.47606e+08	311327440	1.76291e+08	3.93081e+08	0.474117	1.33867	-0.486873	-2.36153	Q9D8P4;H3BJT9;H3BIZ3;Q9D8P4-2	Q9D8P4;H3BJT9;H3BIZ3;Q9D8P4-2	39S ribosomal protein L17, mitochondrial	Mrpl17
0.811940968036652	0.792842507362366	1.79259538650513	0.811892628669739	1.86802613735199	1.82420682907104	1.8528767824173	1.89776492118835	1.74914240837097	1.81134736537933	1.85132992267609	1.80634737014771	1.85944426059723	0.757081031799316	1.8875218629837	1.87055087089539	1.83119201660156	0.723082840442657	1.90677714347839	1.80826127529144	+	OLD BAY_OLD control	Discard	Keep	+_Discard	+_Keep	37328	0	32331	4.21434e+09	8.83384e+09	7.51189e+09	7.63451e+09	0.477067	1.37974	-0.611608	-2.42212	Q925N0;Q8BRQ9;D3YXH5	Q925N0;Q8BRQ9;D3YXH5	Sideroflexin-5;Sideroflexin	Sfxn5
0.813146948814392	-0.201065853238106	-0.197631031274796	0.234771579504013	0.0743952468037605	0.527546763420105	0.817805469036102	0.741646587848663	0.705243408679962	0.531590580940247	-0.0609953217208385	0.72462010383606	-0.340654104948044	-0.222897812724113	-0.614181220531464	0.636024534702301	0.792237877845764	0.99022650718689	-0.17304752767086	-1.50243926048279	+	OLD BAY_OLD control	Discard	Keep	+_Discard	+_Keep	16604	0	32331	3.95033e+08	821898176	2.90736e+08	7.77553e+08	0.480635	1.54086	-0.520043	-2.6605	O89086;Q8BG13;S4R2M6	O89086;Q8BG13	RNA-binding protein 3	Rbm3
-1.23181200027466	-1.03410422801971	-1.21858561038971	-1.44515562057495	-1.38841831684113	-1.01713502407074	-0.954344391822815	-0.643721580505371	-0.786719560623169	-1.03840780258179	-1.04235649108887	-0.782628417015076	-0.751251578330994	-2.88511991500854	-1.12652611732483	-0.717363655567169	-0.618017256259918	-0.511768817901611	-0.577389657497406	-0.623222827911377	+	OLD BAY_OLD control	Discard	Keep	+_Discard	+_Keep	75023	0	439	1.65366e+07	3.42293e+07	2.93598e+07	7.19488e+07	0.483113	2.15482	-0.375549	-3.59813	Q80XS6;G5E8A7	Q80XS6;G5E8A7	Protein Smaug homolog 2	Samd4b
NaN	-1.78288102149963	-1.94061017036438	-1.62465214729309	-1.51471388339996	-1.54172730445862	-1.46369349956512	-1.13790440559387	NaN	-1.2019065618515	NaN	-1.28986299037933	-1.40663266181946	-1.74947571754456	-1.74485743045807	-3.024258852005	-1.44090676307678	-1.68234801292419	-0.976597368717194	-1.12039470672607	+	OLD BAY_OLD control	Discard	Keep	+_Discard	+_Keep	4263	0	23247	5348491	11030342	8795164	16899455	0.484889	1.50888	-0.379406	-2.80443	O35730;O35730-2;O35730-3	O35730;O35730-2;O35730-3	E3 ubiquitin-protein ligase RING1	Ring1
-0.121508233249187	-1.11958050727844	-0.983906924724579	-0.408188462257385	-0.47632110118866	0.0335029438138008	-0.0865021422505379	NaN	-0.260914146900177	0.158885300159454	-1.28697538375854	-0.110101751983166	-1.01985561847687	0.150748059153557	-0.302207350730896	0.043755691498518	-0.331906169652939	-1.24562978744507	-0.992611885070801	NaN	+	OLD BAY_OLD control	Discard	Keep	+_Discard	+_Keep	48743	0	47065	7.62583e+07	1.57196e+08	1.29061e+08	8.62475e+07	0.485117	1.4409	-0.583144	-2.58452	Q9D2Q3	Q9D2Q3	Uncharacterized protein C10orf88 homolog
-0.776214897632599	-0.981093108654022	0.409524977207184	0.302259415388107	-0.84712427854538	0.301482439041138	0.300944119691849	0.44810026884079	0.302829772233963	0.294885367155075	0.291921973228455	0.498128086328506	0.211490124464035	0.301932275295258	0.365545779466629	0.146885380148888	0.386819362640381	0.214777544140816	0.4757961332798	0.13644303381443	+	OLD BAY_OLD control	Discard	Keep	+_Discard	+_Keep	10277	0	27755	1.96825e+08	4.03487e+08	4.41174e+08	4.2325e+08	0.48781	1.3193	-0.708178	-2.33296	B1AR74;Q8CCN5-2;B1AR76;F7CPM1;F6VJ09;Q5SWI1	B1AR74;Q8CCN5-2	Breast carcinoma-amplified sequence 3 homolog	Bcas3
-0.30167281627655	-0.320513814687729	0.156103193759918	-0.454424560070038	-0.312385588884354	0.138706371188164	0.0602484084665775	0.395748764276505	0.00544174993410707	0.135418191552162	-0.662007391452789	-0.226029321551323	-0.393881648778915	-0.274306207895279	-0.224822223186493	0.013715879060328	-0.518791139125824	0.0016440482577309	-0.478057116270065	-0.373554050922394	+	OLD BAY_OLD control	Discard	Keep	+_Discard	+_Keep	48967	0	47139	1.40703e+08	286143040	1.14227e+08	1.53937e+08	0.491724	1.88179	-0.393691	-3.17334	Q80WC7;Q3U2K8;Q3TBU7;Q80WC7-2	Q80WC7;Q3U2K8;Q3TBU7;Q80WC7-2	Arf-GAP domain and FG repeat-containing protein 2	Agfg2
-0.0302775707095861	-0.514896929264069	-0.375352084636688	-0.691209256649017	0.0916717797517776	0.0637607052922249	-0.0120212864130735	0.38079434633255	0.124586969614029	-0.0327066667377949	0.00644616363570094	0.0392472334206104	-0.0524887144565582	-0.642346441745758	0.0754137188196182	-0.255174845457077	-0.113109350204468	0.149070024490356	-0.0609164126217365	-1.23196280002594	+	OLD BAY_OLD control	Discard	Keep	+_Discard	+_Keep	20767	0	56651	1.33203e+08	2.64743e+08	1.96911e+08	1.77778e+08	0.503143	1.42189	-0.408896	-2.48436	Q9QXT0	Q9QXT0	Protein canopy homolog 2	Cnpy2
-1.6512736082077	-1.42910158634186	-1.38069128990173	-1.37230849266052	-1.52258574962616	-1.06883597373962	-1.19160223007202	-1.02595126628876	-1.07934582233429	-1.18798005580902	-1.07258629798889	-1.06813061237335	-1.03234469890594	-1.37109458446503	-1.07849931716919	-0.900376796722412	-1.14910686016083	-1.10697329044342	-0.91180545091629	-0.997992336750031	+	OLD BAY_OLD control	Discard	Keep	+_Discard	+_Keep	60263	0	71153	1.0564e+07	2.07034e+07	2.3936e+07	3.255e+07	0.510256	3.39232	-0.360449	-5.7999	O35144;D3YZ08;O35144-2;E9QM06;F6VIR4	O35144;D3YZ08;O35144-2;E9QM06	Telomeric repeat-binding factor 2	Terf2
-1.30084264278412	-1.40454339981079	-1.30530345439911	NaN	-1.20266842842102	-0.853682219982147	NaN	-0.762882709503174	NaN	-0.825147569179535	-2.19124674797058	-1.1925892829895	NaN	NaN	-1.41264677047729	-1.78295278549194	NaN	NaN	-1.49443876743317	-1.45915484428406	+	OLD BAY_OLD control	Discard	Keep	+_Discard	+_Keep	59007	17426	44764	1.16329e+07	2.26239e+07	7.28404e+06	6512693	0.514187	3.57552	-0.489435	-9.11766	Q3TH73;Q3TH73-2	Q3TH73;Q3TH73-2	Protein tweety homolog 2	Ttyh2
-1.78247463703156	-0.763579905033112	-1.85387969017029	-1.86974084377289	-0.737396836280823	-0.765217065811157	-0.727474272251129	-0.80470997095108	-0.802287220954895	-0.77943342924118	-0.780939519405365	-1.78007447719574	-1.80052030086517	-1.83306229114532	-0.793896853923798	-0.852539837360382	-0.610013246536255	-0.990489304065704	-0.729163110256195	-0.853061378002167	+	OLD BAY_OLD control	Discard	Keep	+_Discard	+_Keep	75732	0	42323	2.12429e+07	4.10448e+07	2.16964e+07	4.99681e+07	0.517554	1.3288	-0.62559	-2.34696	Q80ZK9;A2AE98	Q80ZK9	WD and tetratricopeptide repeats protein 1	Wdtc1
-0.895148694515228	-0.497643977403641	-1.08139443397522	-0.400260806083679	-0.173736929893494	-0.269921004772186	-0.131978034973145	-0.0938372164964676	-0.234422147274017	-0.161525294184685	-0.623846769332886	-0.364227443933487	-0.382412225008011	-0.885316669940948	-1.03908717632294	-0.100946538150311	-0.274386614561081	-0.192701622843742	-0.0415935106575489	-0.167627051472664	+	OLD BAY_OLD control	Discard	Keep	+_Discard	+_Keep	67556	0	5268	7.4398e+07	1.41847e+08	6.77647e+07	1.76588e+08	0.524495	1.46717	-0.4313	-2.5513	Q9JJF3	Q9JJF3	Bifunctional lysine-specific demethylase and histidyl-hydroxylase NO66	No66
-0.622417509555817	-0.690910696983337	-0.892795562744141	-0.622054994106293	-0.922169148921967	-0.308873534202576	-0.338508993387222	-0.501998424530029	-0.250843703746796	-0.784119665622711	-1.15363132953644	-0.517727375030518	-0.559273958206177	-0.740200459957123	-0.249520003795624	-1.37419176101685	-0.254444360733032	-0.464710146188736	-0.223165884613991	-0.559092938899994	+	OLD BAY_OLD control	Discard	Keep	+_Discard	+_Keep	47833	0	2568	4.688e+07	8.83572e+07	7.19113e+07	9.82557e+07	0.530574	1.55894	-0.313201	-2.68736	P97364	P97364	Selenide, water dikinase 2	Sephs2
-0.140596643090248	-0.195942670106888	-0.118667855858803	-0.0777978152036667	-0.243577346205711	0.452839463949203	0.0648301467299461	-0.0604810491204262	0.127042338252068	-0.01896807923913	-0.954323709011078	0.0867363438010216	0.0220249760895967	-0.108237609267235	-0.24649153649807	0.16956739127636	0.109619654715061	0.178537800908089	0.144432559609413	0.110018029808998	+	OLD BAY_OLD control	Discard	Keep	+_Discard	+_Keep	26022	0	86628	153733048	2.77268e+08	1.68786e+08	3.1567e+08	0.554457	1.64071	-0.268369	-2.80919	Q8R1V4;Q5SVW9	Q8R1V4;Q5SVW9	Transmembrane emp24 domain-containing protein 4	Tmed4
-0.200140684843063	-0.208782836794853	-0.13772751390934	-0.132789224386215	-0.3184674680233	-0.081128753721714	0.171642422676086	-0.192364349961281	0.379020690917969	0.0411664620041847	-0.26129424571991	0.0101933982223272	-0.286767691373825	0.0815045535564423	-1.43921041488647	0.222214385867119	-0.388923943042755	0.0439050197601318	0.0495883822441101	-0.278643846511841	+	OLD BAY_OLD control	Discard	Keep	+_Discard	+_Keep	10687	48829	2591	1.40764e+08	2.52261e+08	1.5091e+08	2.26092e+08	0.558009	1.43678	-0.263249	-2.50635	J3QNP2	J3QNP2		Smim18
0.932957112789154	0.992696821689606	0.939181506633759	0.735271811485291	0.94434529542923	1.15500116348267	1.1519376039505	1.25203728675842	1.11707091331482	1.30338084697723	1.23150789737701	1.06601560115814	1.3609584569931	0.87047278881073	1.1374214887619	1.26872026920319	1.11645543575287	1.35747683048248	1.19089090824127	1.22607469558716	+	OLD BAY_OLD control	Discard	Keep	+_Discard	+_Keep	71982	0	32331	1.3714e+09	2.42154e+09	2.27237e+09	2.76139e+09	0.566332	3.00788	-0.286995	-5.05591	P08003	P08003	Protein disulfide-isomerase A4	Pdia4
-1.44951069355011	-1.57432997226715	-1.51641511917114	-1.4877815246582	-1.47893679141998	-1.19612944126129	-1.0983213186264	-1.08470702171326	-1.5768381357193	-1.19695782661438	-1.55594611167908	-1.6253125667572	-1.6650208234787	-1.50087738037109	-2.77211165428162	-1.71930027008057	-1.72680473327637	-3.88940143585205	-1.70863330364227	-1.67061471939087	+	OLD BAY_OLD control	Discard	Keep	+_Discard	+_Keep	85423	13609	5001	9.71783e+06	1.7098e+07	7.60431e+06	6.53864e+06	0.568362	1.72665	-0.270804	-2.93806	Q9WV70;J3QK52;Q8BHX6	Q9WV70;J3QK52;Q8BHX6	Nucleolar complex protein 2 homolog	Noc2l
-0.649827539920807	-0.549011170864105	-0.373382270336151	-0.422160476446152	-0.447926014661789	-0.192246586084366	-0.130710437893867	-0.118096955120564	-0.205263376235962	-0.335811346769333	-0.493372410535812	-0.520826280117035	-0.789424002170563	-0.381844311952591	-0.607955753803253	-0.504073023796082	-0.201526507735252	-0.142647296190262	-0.297622621059418	-0.504343211650848	+	OLD BAY_OLD control	Discard	Keep	+_Discard	+_Keep	25779	0	55157	7.86199e+07	137128936	7.49586e+07	1.29926e+08	0.573328	2.78259	-0.292036	-4.64765	S4R2K0	S4R2K0		Pdf
0.338915348052979	0.161515802145004	0.235637351870537	0.519495248794556	0.409140318632126	0.654735088348389	0.427423536777496	0.623546779155731	0.61679345369339	0.737673759460449	0.169119849801064	0.303968220949173	0.386139392852783	0.177067875862122	0.16356834769249	-1.00968277454376	-0.248288497328758	0.11465161293745	0.304148107767105	0.0795382782816887	+	OLD BAY_OLD control	Discard	Keep	+_Discard	+_Keep	27735	0	12369	427570624	7.32957e+08	364844832	2.38324e+08	0.58335	2.05689	-0.279094	-3.44397	E0CYX9;Q3TC33;E0CYP1;Q3TC33-2	E0CYX9;Q3TC33;E0CYP1;Q3TC33-2	Coiled-coil domain-containing protein 127	Ccdc127
-0.529434204101563	-0.494056105613708	-0.060685183852911	-0.366568028926849	-0.250987976789474	-0.0167335774749517	-0.0919218137860298	-0.331436812877655	0.0243543274700642	0.105918906629086	-0.399155586957932	-0.257528126239777	-0.487815946340561	-1.57764959335327	-0.343110054731369	-0.710378050804138	-0.232173532247543	-1.4056042432785	-0.246589228510857	-0.323722153902054	+	OLD BAY_OLD control	Discard	Keep	+_Discard	+_Keep	51588	0	57277	1.11089e+08	1.86263e+08	87268185	99522488	0.596407	1.40107	-0.278383	-2.4536	O88597;E9PYD6;F7CVL9;F7C090	O88597;E9PYD6	Beclin-1	Becn1
-0.47773614525795	-0.788776218891144	-0.574081599712372	-0.748124957084656	-0.563277423381805	-0.216928318142891	-0.387753963470459	-0.246416807174683	-0.588684797286987	-0.39345321059227	-0.309146761894226	-0.38098931312561	-0.427763938903809	-0.50900799036026	-0.41533362865448	-0.153718695044518	-0.129460856318474	-0.235837012529373	-0.119780473411083	-0.116126842796803	+	OLD BAY_OLD control	Discard	Keep	+_Discard	+_Keep	15072	0	22779	5.91151e+07	98743392	9.86464e+07	177063264	0.598674	1.75076	-0.263752	-2.9744	Q9JIX8;F6RJ39;Q9JIX8-4;B8JJ91;Q9JIX8-3;Q52KR6;B8JJ89;B8JJ90;F6Q8C0	Q9JIX8;F6RJ39;Q9JIX8-4;B8JJ91;Q9JIX8-3;Q52KR6	Apoptotic chromatin condensation inducer in the nucleus	Acin1
NaN	-1.81815326213837	-1.7009528875351		-1.8743679523468	-1.72389960289001	-1.53771555423737	-1.64594995975494	-1.71154713630676	-1.48541378974915	-1.7169953584671	-2.99235129356384	-1.83657014369965	-1.84054720401764	-1.68322491645813	-1.6799064874649	-1.68792843818665	-1.72764182090759	-1.81562113761902	-1.7295994758606	+	OLD BAY_OLD control	Discard	Keep	+_Discard	+_Keep	96392	0	24012	4.3888e+06	7.30903e+06	5.24139e+06	7.79732e+06	0.600462	1.48089	-0.166683	-2.64783	O08785;O08785-2;G3UYV8	O08785;O08785-2	Circadian locomoter output cycles protein kaput	Clock
-0.835764050483704	-0.548963010311127	-0.720079123973846	-0.711787641048431	-0.92334246635437	-0.357465922832489	-0.710345566272736	-0.400024622678757	-0.531794250011444	-0.410349875688553	-0.482338190078735	-0.572189152240753	-0.687159895896912	-0.807408034801483	-0.364747107028961	-0.681846261024475	-1.16276431083679	-0.551036775112152	-0.635903835296631	-0.612118482589722	+	OLD BAY_OLD control	Discard	Keep	+_Discard	+_Keep	61271	0	37299	4.71189e+07	7.7295e+07	7.23333e+07	6.0535e+07	0.609599	1.73737	-0.265991	-2.9542	Q8BYM8;G3X975	Q8BYM8;G3X975	Probable cysteine--tRNA ligase, mitochondrial	Cars2
-0.333673089742661	-0.572409272193909	-0.386910200119019	-0.46964493393898	-0.650179088115692	-0.123530149459839	-0.0181862246245146	-0.319278419017792	-0.476174682378769	-0.268894493579865	-0.171285435557365	-0.702984571456909	-1.37431848049164	-0.264102667570114	-0.314168483018875	0.00808196514844894	-0.174027904868126	-0.172398343682289	0.0815767422318459	0.0411724485456944	+	OLD BAY_OLD control	Discard	Keep	+_Discard	+_Keep	68747	0	93517	8.01848e+07	130509272	94735264	222680768	0.614399	1.40196	-0.241351	-2.45491	Q7TSV4;A0A0G2JG04;A0A0G2JF47	Q7TSV4	Phosphoglucomutase-2	Pgm2
0.00978823564946651	0.171213746070862	-0.0326043590903282	0.00555767025798559	0.0275886803865433	0.538760006427765	0.168910875916481	0.160209521651268	0.350976914167404	0.100404746830463	0.160652369260788	0.222236275672913	0.277975350618362	0.212419018149376	-0.0336392745375633	0.539722859859467	0.191993862390518	0.394363731145859	0.414471536874771	0.369499206542969	+	OLD BAY_OLD control	Discard	Keep	+_Discard	+_Keep	18929	0	41267	2.28728e+08	3.70819e+08	3.17081e+08	516707968	0.616818	1.49366	-0.227544	-2.5905	Q9DB50;Q3TIV9;Q8BW87;B1B0F6;Q7TN05	Q9DB50;Q3TIV9;Q8BW87;B1B0F6	AP-1 complex subunit sigma-2	Ap1s2
1.08723199367523	1.12980628013611	0.77560955286026	1.09612464904785	1.18001389503479	1.29381239414215	1.30744016170502	1.28236901760101	1.3359546661377	1.31516122817993	1.08349347114563	1.3418116569519	1.09097003936768	1.04389369487762	-0.199989482760429	1.15263652801514	1.23004996776581	1.16096603870392	1.23435592651367	1.18848013877869	+	OLD BAY_OLD control	Discard	Keep	+_Discard	+_Keep	42723	0	32331	1.87545e+09	3014776320	1.81672e+09	2.52921e+09	0.622085	2.10303	-0.25319	-3.51633	Q8R464	Q8R464	Cell adhesion molecule 4	Cadm4
0.518882751464844	0.42590793967247	0.531782507896423	0.376645356416702	0.475950539112091	0.803626537322998	0.610722362995148	0.629228949546814	0.57913064956665	0.860419094562531	0.52029949426651	0.695483207702637	0.863835334777832	-0.721714556217194	0.781897604465485	0.787551462650299	0.930502653121948	0.774997711181641	0.566892445087433	0.591365933418274	+	OLD BAY_OLD control	Discard	Keep	+_Discard	+_Keep	21166	0	12708	5.48471e+08	8.80642e+08	7.79727e+08	1.05075e+09	0.622808	2.17528	-0.230792	-3.63061	Q9D7X8	Q9D7X8	Gamma-glutamylcyclotransferase	Ggct
-0.809083163738251	-1.14883887767792	-1.19658970832825	-1.04199528694153	-0.982108592987061	-0.73448646068573	-0.715699136257172	-0.995402812957764	-0.769932508468628	-0.682465732097626	-0.696750640869141	-0.66913253068924	-0.257147759199142	-0.797469854354858	-0.801256000995636	-0.515591859817505	-0.890299916267395	-0.53372186422348	-0.857673585414886	-0.952456533908844	+	OLD BAY_OLD control	Discard	Keep	+_Discard	+_Keep	14954	0	14999	2.61414e+07	41545404	67025368	57460088	0.629224	1.70652	-0.256126	-2.90779	Q3TRM4;Q3TRM4-2;Q3TRM4-3;Q3TRM4-4;B0R010;A0A0A6YWJ6	Q3TRM4;Q3TRM4-2;Q3TRM4-3;Q3TRM4-4	Neuropathy target esterase	Pnpla6
0.718448102474213	0.173309862613678	0.337089240550995	0.134123638272285	0.554026961326599	0.586320042610168	0.711254358291626	0.598807632923126	0.717463552951813	0.721565842628479	0.424445301294327	0.469840496778488	0.330417186021805	-0.666065156459808	0.57379674911499	0.104851894080639	0.569645166397095	-0.702689290046692	0.560531198978424	-1.7718710899353	+	OLD BAY_OLD control	Discard	Keep	+_Discard	+_Keep	21462	0	11676	5.10682e+08	810845248	4.56475e+08	363944215	0.629815	1.39772	-0.283683	-2.44866	Q3TXV4;Q921E2;D6RFT6	Q3TXV4;Q921E2	Ras-related protein Rab-31	Rab31
0.842456817626953	0.77269846200943	0.523360311985016	0.681871235370636	0.769781649112701	1.07815957069397	0.934602975845337	0.871411800384521	0.897588670253754	0.984254240989685	1.06626999378204	0.819770455360413	0.985719621181488	0.704077839851379	0.903294265270233	1.16017389297485	0.982555210590363	1.10817408561707	0.907567620277405	1.29887127876282	+	OLD BAY_OLD control	Discard	Keep	+_Discard	+_Keep	45817	0	32331	9.33582e+08	1.47042e+09	1383131584	2.14505e+09	0.634909	2.13352	-0.23517	-3.56441	Q80TB8;D3Z434	Q80TB8	Synaptic vesicle membrane protein VAT-1 homolog-like	Vat1l
1.39536118507385	1.35159432888031	1.44647514820099	1.48716294765472	1.54847240447998	1.82634544372559	1.43143236637115	1.74920809268951	1.49158334732056	1.74145209789276	1.03872287273407	1.19159209728241	1.19935214519501	0.861513137817383	1.00249743461609	1.48535466194153	1.75586104393005	0.843784689903259	1.88405752182007	1.70391643047333	+	OLD BAY_OLD control	Discard	Keep	+_Discard	+_Keep	10	0	29565	4079868928	6.40791e+09	1.90916e+09	6002381056	0.636692	1.34299	-0.202191	-2.3679	P31786;Q4VWZ5;M0QWU8	P31786;Q4VWZ5;M0QWU8	Acyl-CoA-binding protein	Dbi
-0.601380586624146	-0.737212598323822	-0.657339811325073	-0.855111002922058	-0.692481637001038	-0.516700744628906	-0.709709823131561	-0.354939490556717	-0.475969016551971	-0.345468401908875	-0.311032265424728	-0.564730644226074	-0.903825640678406	-0.934064209461212	-0.580188691616058	-0.408023625612259	-0.527615010738373	-0.413282692432404	-0.315667718648911	-0.455875098705292	+	OLD BAY_OLD control	Discard	Keep	+_Discard	+_Keep	88733	29753	91584	4.97551e+07	7.77489e+07	6.58718e+07	1.03596e+08	0.639946	1.6955	-0.228148	-2.89125	Q3UQN2;F6RG68;J3QPQ1;Q3UQN2-2;Q3UQN2-3	Q3UQN2;F6RG68;J3QPQ1;Q3UQN2-2;Q3UQN2-3	F-BAR domain only protein 2	Fcho2
-0.517534375190735	-0.505722641944885	-0.54063880443573	-0.535616755485535	-0.365619391202927	-0.141481146216393	-0.307890385389328	-0.335645109415054	-0.1765146702528	-0.357728183269501	-0.480586856603622	-0.27889084815979	-0.300069630146027	-0.505054235458374	-0.676721632480621	-0.328857451677322	-0.352533310651779	-0.122895285487175	-0.273187756538391	-0.38393560051918	+	OLD BAY_OLD control	Discard	Keep	+_Discard	+_Keep	27895	0	49954	77060592	119572848	9.41857e+07	1.35836e+08	0.644466	2.52262	-0.229174	-4.19871	Q91X58;E0CY18;A0A087WPF5	Q91X58;E0CY18;A0A087WPF5	AN1-type zinc finger protein 2B	Zfand2b
0.187049865722656	0.52499520778656	0.465411931276321	0.122316174209118	0.172820031642914	0.456464856863022	0.609836518764496	0.614545702934265	0.501891613006592	0.556869804859161	0.139556959271431	0.563486218452454	0.588437259197235	0.640964031219482	0.611717700958252	-0.701711654663086	-0.605804443359375	0.543168187141418	0.509926438331604	0.538660824298859	+	OLD BAY_OLD control	Discard	Keep	+_Discard	+_Keep	26438	0	24451	4.08531e+08	6.33467e+08	6.51189e+08	434334104	0.644913	1.67366	-0.253403	-2.8585	Q8R0J2;E9PVP3;Q5F2B1;Q9R0Q9;F6XX36	Q8R0J2;E9PVP3;Q5F2B1;Q9R0Q9	Mannose-P-dolichol utilization defect 1 protein	Mpdu1
-0.253919810056686	-0.379167944192886	-0.350860506296158	-0.486622869968414	-0.509636461734772	-0.0379639118909836	-0.15581476688385	-0.101206086575985	-0.204050332307816	-0.346484214067459	-0.125608891248703	-0.346468687057495	-0.375635355710983	-2.51840782165527	-0.336316406726837	-0.0641979575157166	-2.42055058479309	-0.194586783647537	-0.105293735861778	-0.27290615439415	+	OLD BAY_OLD control	Discard	Keep	+_Discard	+_Keep	7312	0	35486	9.49369e+07	146463944	1.00288e+08	1.39613e+08	0.648193	1.9233	-0.226938	-3.23697	P23780	P23780	Beta-galactosidase	Glb1
-0.0135428905487061	-0.15575347840786	-0.482795387506485	-0.214101269841194	-0.240188121795654	0.0492623932659626	0.124606654047966	0.0165070984512568	0.0126887802034616	-0.0889412015676498	-0.0094388946890831	0.0158156920224428	-0.00817250832915306	-0.233064860105515	0.0045410911552608	-0.200984105467796	0.0378920994699001	-0.172096461057663	-0.028837027028203	-0.0072391489520669	+	OLD BAY_OLD control	Discard	Keep	+_Discard	+_Keep	25602	0	56515	1.3979e+08	2.15067e+08	2.05678e+08	2.09439e+08	0.649982	1.71343	-0.244101	-2.91818	Q8VCE6	Q8VCE6	5(3)-deoxyribonucleotidase, mitochondrial	Nt5m
-0.543237805366516	-0.350690186023712	-0.368622452020645	-0.325372815132141	-0.357365846633911	0.0544101856648922	-0.27899494767189	-0.329055339097977	-0.260318130254745	-0.0797439813613892	-0.24162583053112	-0.328902006149292	0.107677027583122	-0.29929393529892	-0.474751442670822	-0.418753027915955	-0.00660011684522033	-0.650991857051849	-0.50200492143631	-1.28649044036865	+	OLD BAY_OLD control	Discard	Keep	+_Discard	+_Keep	63908	0	17653	9.5775e+07	146762416	146845872	103115392	0.652585	1.47826	-0.210317	-2.5677	Q69Z99	Q69Z99	Zinc finger protein 512	Znf512
0.956802904605865	1.28607153892517	1.0607568025589	1.18779134750366	0.972902357578278	1.40635073184967	1.33507966995239	1.25935101509094	1.44939517974854	1.09496307373047	1.38182842731476	1.05893993377686	1.42458164691925	1.26116633415222	1.16863572597504	1.4344117641449	1.31399703025818	1.41504120826721	0.166531875729561	1.43731117248535	+	OLD BAY_OLD control	Discard	Keep	+_Discard	+_Keep	31195	0	32331	2.03572e+09	3.11795e+09	2873976960	3.14859e+09	0.652906	1.38427	-0.216163	-2.4288	Q9ER00	Q9ER00	Syntaxin-12	Stx12
-0.349197953939438	-0.12272959202528	-0.0949233993887901	-0.306179493665695	0.0733136385679245	0.0373449847102165	-0.109957158565521	0.161894917488098	0.115839086472988	0.14132259786129	-0.315492331981659	-1.54618906974792	-0.835943460464478	-2.32476615905762	-2.62302303314209	-1.65142035484314	-0.685594797134399	-0.134152412414551	-0.166847944259644	-0.258542329072952	+	OLD BAY_OLD control	Discard	Keep	+_Discard	+_Keep	54043	0	97815	1.58433e+08	2.38333e+08	34114998	1.1394e+08	0.664757	1.44185	-0.229232	-2.51384	O35114	O35114	Lysosome membrane protein 2	Scarb2
-0.396085530519485	-0.352859824895859	-0.280961096286774	-0.365946114063263	-0.0397698245942593	-0.123632751405239	-0.102598510682583	-0.0486885160207748	0.0346030704677105	-0.0751589685678482	-0.110546410083771	-0.174329474568367	-0.114546999335289	-0.280051797628403	-0.263480544090271	0.0722755938768387	0.111701011657715	-0.0403595827519894	0.0180864296853542	-0.0596250370144844	+	OLD BAY_OLD control	Discard	Keep	+_Discard	+_Keep	64403	0	15917	120668512	1.79197e+08	1.53566e+08	2.49841e+08	0.673385	1.8915	-0.224029	-3.18821	Q8BJW6;Q8BJW6-2;D3YZZ6;D6RFN2;D6RGA6	Q8BJW6;Q8BJW6-2	Eukaryotic translation initiation factor 2A;Eukaryotic translation initiation factor 2A, N-terminally processed	Eif2a
0.553273916244507	0.479860454797745	0.361844033002853	0.473124355077744	0.36862701177597	0.789978921413422	0.804491221904755	0.535375893115997	0.537947237491608	0.516872227191925	0.51887446641922	0.576552450656891	0.703549325466156	0.620193421840668	0.499784409999847	0.786184549331665	0.795296728610992	0.751855075359344	0.905918180942535	0.743833124637604	+	OLD BAY_OLD control	Discard	Keep	+_Discard	+_Keep	60674	0	32331	5.30591e+08	7.84964e+08	722274112	1.15671e+09	0.675943	1.45149	-0.189587	-2.52811	P39688;D3YZ57;P39688-2;D3YZA2;P14234;D3YVZ0	P39688;D3YZ57;P39688-2	Tyrosine-protein kinase Fyn;Non-specific protein-tyrosine kinase	Fyn
-0.439459472894669	-0.341672748327255	-0.663670122623444	-0.500038802623749	-0.493084460496902	-0.141021683812141	-0.279278784990311	-0.488004118204117	-0.229270711541176	-0.284832268953323	-0.644019961357117	-0.58189195394516	-0.343320548534393	-0.888506889343262	-0.34614971280098	-0.533155858516693	-0.680779337882996	-0.34875413775444	-0.546452879905701	-0.409863919019699	+	OLD BAY_OLD control	Discard	Keep	+_Discard	+_Keep	84818	0	19673	7.92451e+07	1.15684e+08	7.81126e+07	8.99275e+07	0.685013	1.51587	-0.203104	-2.62342	Q8R1F1;A2ARS6	Q8R1F1	Niban-like protein 1	Fam129b
0.739111244678497	0.766007423400879	0.615389764308929	0.674671649932861	0.71447890996933	0.90397721529007	0.903745234012604	0.874231159687042	0.938610970973969	0.865864992141724	1.11486053466797	-0.0971279442310333	1.13537812232971	0.833205819129944	1.08548593521118	0.958175539970398	0.482359230518341	-0.280961990356445	1.10655128955841	1.17819499969482	+	OLD BAY_OLD control	Discard	Keep	+_Discard	+_Keep	17163	0	1647	8.87791e+08	1294590464	1.51801e+09	1.36905e+09	0.68577	3.79965	-0.195354	-6.66324	P61327;Q9CQL1;A0A023T778;G3UYI5;G3UZW7	P61327;Q9CQL1;A0A023T778;G3UYI5;G3UZW7	Protein mago nashi homolog;Protein mago nashi homolog 2	Magoh;Magohb
-0.863220751285553	-0.974011719226837	-0.840640902519226	-0.815406382083893	-0.777554392814636	-0.533970534801483	-0.697983920574188	-0.577617108821869	-0.759274959564209	-0.698781132698059	-0.536900341510773	-0.619542717933655	-0.73987203836441	-0.833234310150146	-0.544652998447418	-1.2119208574295	-0.678375244140625	-1.08763492107391	-2.98376131057739	-0.74862140417099	+	OLD BAY_OLD control	Discard	Keep	+_Discard	+_Keep	12266	0	77238	3.67399e+07	5.35151e+07	6.12334e+07	3.32144e+07	0.686534	2.24977	-0.200641	-3.74973	Q6P6P5;Q924N4;Q3V0N8;Q924N4-2;A2AGJ9	Q6P6P5;Q924N4;Q3V0N8;Q924N4-2;A2AGJ9	Solute carrier family 12 member 6	Slc12a6
1.40966987609863	1.51881897449493	1.37599277496338	1.42743670940399	1.36375272274017	1.54381346702576	1.61750090122223	1.64993107318878	1.68294417858124	1.53741443157196	1.69950819015503	1.60642373561859	0.630984425544739	1.5416556596756	1.48242139816284	1.89148128032684	0.766557335853577	0.603123784065247	0.741210877895355	0.777457356452942	+	OLD BAY_OLD control	Discard	Keep	+_Discard	+_Keep	1727	0	32331	3.8615e+09	5.61398e+09	4.45739e+09	2.79866e+09	0.687836	2.81818	-0.187187	-4.7109	Q9CQH7	Q9CQH7	Transcription factor BTF3 homolog 4	Btf3l4
-0.768897652626038	-0.852147579193115	-0.807583451271057	-0.836283624172211	-0.884497463703156	-0.752705097198486	-0.695590674877167	-0.57927393913269	-0.467260599136353	-0.738812863826752	-0.88649994134903	-1.81183910369873	-0.739264726638794	-0.449808120727539	-0.533500969409943	-0.525436460971832	-0.576924026012421	-1.86474025249481	-0.78388124704361	-1.60080432891846	+	OLD BAY_OLD control	Discard	Keep	+_Discard	+_Keep	16659	0	21652	3.84393e+07	5.4795e+07	5.20282e+07	4.52423e+07	0.701512	1.88226	-0.183153	-3.17407	Q8BX17;A2AFQ9;E9PUU4;F7CKD6	Q8BX17;A2AFQ9;E9PUU4	Gem-associated protein 5	Gemin5
-0.279126465320587	-0.164684414863586	-0.223900377750397	-0.212852284312248	-0.275262802839279	-0.0780558809638023	0.0803523436188698	-0.00614444958046079	-0.0609601736068726	-0.171531483530998	-0.262069284915924	-0.265096962451935	-0.334187179803848	-0.292905539274216	-0.204561799764633	-0.219085872173309	-1.44438326358795	-0.0443427003920078	-0.33686625957489	-0.151855558156967	+	OLD BAY_OLD control	Discard	Keep	+_Discard	+_Keep	53517	0	96926	1.31312e+08	1.87083e+08	129195360	1.35963e+08	0.701889	2.36591	-0.183897	-3.93831	Q8CFI5;A8Y5T6;A2AVQ7	Q8CFI5;A8Y5T6	Probable proline--tRNA ligase, mitochondrial	Pars2
0.587182402610779	0.787082433700562	0.530886590480804	0.573284566402435	0.658651351928711	0.926490366458893	0.895667850971222	0.67963171005249	0.795604884624481	0.734057784080505	0.824265480041504	0.799688339233398	0.877661943435669	0.787883341312408	0.562288582324982	0.987602710723877	1.01865589618683	0.767280161380768	0.940557301044464	1.06194591522217	+	OLD BAY_OLD control	Discard	Keep	+_Discard	+_Keep	25086	0	11846	771429184	1.09248e+09	1060944512	1.60604e+09	0.706126	1.60618	-0.178873	-2.75767	Q9DBZ5;Q9DBZ5-2	Q9DBZ5;Q9DBZ5-2	Eukaryotic translation initiation factor 3 subunit K	Eif3k
0.173823684453964	0.231926247477531	0.158229410648346	0.200775980949402	0.00270704063586891	0.241534724831581	0.40729495882988	0.208913892507553	0.455498158931732	0.353863060474396	0.292685925960541	0.32664480805397	0.23439134657383	0.308028787374496	0.333268284797668	0.433048039674759	0.190135672688484	-0.0359588675200939	0.258475303649902	0.399196326732635	+	OLD BAY_OLD control	Discard	Keep	+_Discard	+_Keep	58206	0	25896	2.91384e+08	4.11674e+08	4.04977e+08	4.08295e+08	0.707802	1.71025	-0.179928	-2.91341	G3XA57;G3XA57-2;G3UW57	G3XA57;G3XA57-2;G3UW57	Rab11 family-interacting protein 2	Rab11fip2
-0.349196016788483	-0.421285420656204	-0.253581583499908	-0.709667384624481	-0.396128296852112	-0.329151183366776	-0.216976165771484	-0.107234045863152	-0.233214199542999	-0.247667074203491	-1.33539974689484	-0.341849237680435	-0.243103057146072	-0.284470587968826	-0.468597084283829	-0.104133374989033	-0.173125192523003	-0.298832148313522	-0.229090332984924	-0.538537263870239	+	OLD BAY_OLD control	Discard	Keep	+_Discard	+_Keep	5699	0	84777	91417560	1.28539e+08	9.54816e+07	1.45287e+08	0.711202	1.33779	-0.199123	-2.36022	Q99LM2;A2A6D9;B0QZI8;A2A6E1;F2Z486;D6RJ46;A2A6E0	Q99LM2	CDK5 regulatory subunit-associated protein 3	Cdk5rap3
-0.274805009365082	-0.224724248051643	-0.195373833179474	-0.228326603770256	-0.392144590616226	-0.210906848311424	0.0320139862596989	-0.0656565800309181	-0.154790133237839	-0.0193387269973755	-0.21738076210022	-0.190301850438118	-0.290930956602097	-0.439906448125839	-0.543207883834839	-0.230492115020752	-0.216613158583641	-0.165668934583664	-0.528386056423187	-0.267578065395355	+	OLD BAY_OLD control	Discard	Keep	+_Discard	+_Keep	49135	0	63713	1.2372e+08	173842960	1.16979e+08	1.40161e+08	0.711677	1.89368	-0.179339	-3.19153	Q5RJG7;Q5RJG7-5;Q5RJG7-2;Q5RJG7-3;Q5RJG7-4	Q5RJG7;Q5RJG7-5;Q5RJG7-2	Isoprenoid synthase domain-containing protein	Ispd
0.730841517448425	0.569569885730743	0.766423761844635	0.592341125011444	0.761945009231567	0.89446610212326	0.856944024562836	0.876492619514465	0.928224742412567	0.750378847122192	-0.369642853736877	0.825606763362885	0.370261520147324	0.739600121974945	0.764270663261414	-0.254556268453598	0.863526403903961	0.654974162578583	-1.54838514328003	0.862759947776794	+	OLD BAY_OLD control	Discard	Keep	+_Discard	+_Keep	25134	0	2059	8.64011e+08	1.20807e+09	7.45485e+08	7.39828e+08	0.715196	2.01987	-0.177077	-3.38626	Q9DB34	Q9DB34	Charged multivesicular body protein 2a	Chmp2a
1.53057324886322	1.58993339538574	1.55659914016724	1.35624289512634	1.49643659591675	1.75545156002045	1.5953893661499	1.71181559562683	1.50755858421326	1.74209856987	1.6991161108017	1.59653353691101	1.67191541194916	1.60056567192078	1.52299225330353	1.7667179107666	1.76343405246735	1.55004978179932	1.59815549850464	1.7538845539093	+	OLD BAY_OLD control	Discard	Keep	+_Discard	+_Keep	26946	0	15756	4.6551e+09	6.39912e+09	5.73508e+09	6.82611e+09	0.727459	1.42962	-0.156506	-2.49578	Q9QY76;Q8BH80	Q9QY76;Q8BH80	Vesicle-associated membrane protein-associated protein B	Vapb
NaN	-0.980505645275116	-0.837786018848419	-0.973553478717804	-1.03824186325073	-0.79142439365387	NaN	-0.681326925754547	-0.793753266334534	-0.815871238708496	NaN	-0.658331215381622	-0.776874125003815	-0.842903792858124	-1.04202342033386	-0.924562156200409	NaN	-0.625226557254791	-0.902580797672272	-0.983790755271912	+	OLD BAY_OLD control	Discard	Keep	+_Discard	+_Keep	2582	43178	72579	2.4009e+07	3.29368e+07	35221094	3.59819e+07	0.728942	1.9365	-0.186928	-3.58492	Q9CR59	Q9CR59	Growth arrest and DNA damage-inducible proteins-interacting protein 1	Gadd45gip1
-1.50123941898346	-1.33375298976898	-1.11942529678345	-1.52973020076752	-1.20553600788116	NaN	NaN	-1.19291639328003	-0.774976968765259	-0.777768075466156	-0.724905431270599	-1.55616760253906	-0.709986448287964	-1.72474133968353	-1.25127840042114	-1.98431730270386	-1.63246428966522	-0.883861422538757	-1.01194298267365	-1.41738331317902	+	OLD BAY_OLD control	Discard	Keep	+_Discard	+_Keep	45341	27344	3503	1.42316e+07	1.94439e+07	2.78652e+07	20586967	0.731934	1.54504	-0.422716	-2.86783	Q9D3X9;Q9D3X9-2;Q922T2	Q9D3X9;Q9D3X9-2;Q922T2	Microfibrillar-associated protein 3-like;Microfibril-associated glycoprotein 3	Mfap3l;Mfap3
-1.56952691078186	-1.26629674434662	-1.4223757982254	-1.65563797950745	-1.41975319385529	-1.17058992385864	-1.26069509983063	-1.33421075344086	-1.33082759380341	-1.27260768413544	-1.06753814220428	-2.47681093215942	-1.21791958808899	-1.0115715265274	-1.04377925395966	-0.750844657421112	-1.16425096988678	-1.27417123317719	-0.940929055213928	-1.07716953754425	+	OLD BAY_OLD control	Discard	Keep	+_Discard	+_Keep	92718	0	2792	1.08409e+07	1.476e+07	2.06365e+07	3.21378e+07	0.734477	1.51457	-0.192932	-2.62149	Q80Y81;B1ATP7;Q80Y81-2	Q80Y81;B1ATP7;Q80Y81-2	Zinc phosphodiesterase ELAC protein 2	Elac2
0.418109804391861	0.287672370672226	0.348766893148422	0.449324518442154	0.22696179151535	0.60397344827652	0.513228476047516	0.474714875221252	0.55499792098999	0.405840843915939	0.44898995757103	0.44842591881752	0.426792591810226	0.334008932113647	0.339981615543365	0.539269208908081	0.567449569702148	0.471301108598709	0.53533273935318	0.48630753159523	+	OLD BAY_OLD control	Discard	Keep	+_Discard	+_Keep	99795	0	32331	4.32409e+08	5.87526e+08	4.96873e+08	6.67337e+08	0.735982	1.8305	-0.164384	-3.09514	P15116;D3YYT0	P15116;D3YYT0	Cadherin-2	Cdh2
-0.232378453016281	-0.00548768835142255	-0.0305385440587997	-0.01481559779495	-0.00578976329416037	0.0299833528697491	0.0597325563430786	0.269116252660751	0.0269141253083944	0.128367051482201	0.201125726103783	-0.0437081828713417	0.258230924606323	0.10320919752121	0.0469929054379463	0.236481621861458	0.259074300527573	0.299701780080795	0.162775859236717	0.228994712233543	+	OLD BAY_OLD control	Discard	Keep	+_Discard	+_Keep	36938	0	82746	1.89144e+08	255459840	2.84911e+08	3.82422e+08	0.740407	1.46212	-0.160625	-2.54383	Q920Q6;Q920Q6-3;Q920Q6-2;B1AT10;B1AT13	Q920Q6;Q920Q6-3;Q920Q6-2;B1AT10	RNA-binding protein Musashi homolog 2	Msi2
0.471629053354263	0.439353138208389	0.413111060857773	0.404924780130386	0.549228966236115	0.6098273396492	0.503059864044189	0.641209006309509	0.663060188293457	0.645330965518951	0.57603132724762	0.775836825370789	0.560126483440399	-0.53003066778183	0.539467811584473	-0.390496701002121	0.42288726568222	-0.347833186388016	0.820747673511505	0.461336731910706	+	OLD BAY_OLD control	Discard	Keep	+_Discard	+_Keep	40429	0	81809	535532672	7.22747e+08	6.33272e+08	5.13529e+08	0.740968	2.42934	-0.156848	-4.04285	Q9DBH5	Q9DBH5	Vesicular integral-membrane protein VIP36	Lman2
0.54568076133728	0.379663944244385	0.329003363847733	0.490864187479019	0.20170746743679	0.588907957077026	0.65933483839035	0.509171307086945	0.538161158561707	0.49402117729187	0.192235574126244	0.35316327214241	-0.536811530590057	0.59586638212204	0.538935840129852	0.685348272323608	-0.602270483970642	0.634693503379822	0.691418647766113	0.723223626613617	+	OLD BAY_OLD control	Discard	Keep	+_Discard	+_Keep	43238	0	27177	4.80627e+08	6.47083e+08	4.4721e+08	746526904	0.742759	1.42424	-0.168535	-2.48783	Q9JK48-2;Q9JK48;A0A0G2JEC4;Q3TYR7;A0A0G2JE45;A0A0G2JF57	Q9JK48-2;Q9JK48;A0A0G2JEC4;Q3TYR7	Endophilin-B1	Sh3glb1
1.21668422222137	1.07130694389343	1.24902617931366	1.17544269561768	1.10990881919861	1.37604129314423	1.28952276706696	1.24476635456085	1.30959963798523	1.36315107345581	1.26279151439667	1.11545395851135	1.21080708503723	1.50302278995514	1.25167226791382	0.193577915430069	0.161457076668739	1.32953643798828	1.22367882728577	1.26806771755219	+	OLD BAY_OLD control	Discard	Keep	+_Discard	+_Keep	26151	0	32331	2303420160	3.09346e+09	2.91861e+09	1.91505e+09	0.74461	2.23677	-0.152142	-3.72884	Q9JKB1;P58321	Q9JKB1;P58321	Ubiquitin carboxyl-terminal hydrolase isozyme L3;Ubiquitin carboxyl-terminal hydrolase isozyme L4	Uchl3;Uchl4
1.34962069988251	1.3807909488678	1.15934300422668	1.1742992401123	1.3212856054306	1.48166656494141	1.35860979557037	1.4352593421936	1.43355679512024	1.43649792671204	0.301837265491486	1.58825826644897	1.35935735702515	1.16753554344177	1.51776885986328	1.45921635627747	1.51611971855164	1.48208129405975	1.46948540210724	1.50878989696503	+	OLD BAY_OLD control	Discard	Keep	+_Discard	+_Keep	28211	0	32331	2915019776	3.89004e+09	3.20283e+09	4.52503e+09	0.749355	1.78997	-0.15205	-3.03365	P68510	P68510	14-3-3 protein eta	Ywhah
0.311249315738678	0.051582969725132	0.355165272951126	0.318671464920044	0.19473585486412	0.436957657337189	0.441746175289154	0.456727027893066	0.321327835321426	0.381260514259338	0.197108551859856	0.559856355190277	0.232493430376053	0.211084946990013	0.494869738817215	0.328273266553879	0.169580042362213	0.303551256656647	0.30335533618927	0.448492288589478	+	OLD BAY_OLD control	Discard	Keep	+_Discard	+_Keep	53293	0	9828	355726816	4.73055e+08	4.60158e+08	4.45973e+08	0.751978	1.5297	-0.161323	-2.64394	Q920M7	Q920M7	Synaptotagmin-17	Syt17
0.290077954530716	0.398087918758392	0.362086921930313	0.366292029619217	0.242943376302719	0.458646833896637	0.594176292419434	0.476962059736252	0.488057911396027	0.381151735782623	-0.699446380138397	0.453997045755386	-0.867551147937775	0.303489238023758	0.109235070645809	0.436258047819138	0.608938992023468	-0.65270608663559	0.57695060968399	0.63138210773468	+	OLD BAY_OLD control	Discard	Keep	+_Discard	+_Keep	49895	0	31946	4.17228e+08	5.5175e+08	265192092	5.99259e+08	0.756189	1.98305	-0.147901	-3.32912	Q8K1J6;Q8K1J6-2	Q8K1J6	CCA tRNA nucleotidyltransferase 1, mitochondrial	Trnt1
0.369490712881088	0.304749011993408	0.233854487538338	0.148740336298943	0.0455117076635361	0.329729020595551	0.408374637365341	0.294171988964081	0.412926554679871	0.441942185163498	-0.724797964096069	0.295837819576263	0.247005343437195	0.209998324513435	0.321297287940979	0.234931245446205	0.309334844350815	0.331413149833679	0.275996625423431	-0.803429663181305	+	OLD BAY_OLD control	Discard	Keep	+_Discard	+_Keep	60484	0	12688	3.39197e+08	4.45377e+08	3.15984e+08	3.47723e+08	0.761594	1.41146	-0.15696	-2.46895	O70311;A2AJH3;Q8CFK1	O70311;A2AJH3;Q8CFK1	Glycylpeptide N-tetradecanoyltransferase 2;Glycylpeptide N-tetradecanoyltransferase	Nmt2
1.07974636554718	1.08823013305664	0.999526917934418	1.13564169406891	1.10669839382172	1.27126669883728	1.1290431022644	1.30606436729431	1.15651476383209	1.21800065040588	1.30472767353058	1.25007796287537	1.19028949737549	1.15265905857086	-0.0401392802596092	1.2903425693512	1.17217695713043	1.22542214393616	1.25471138954163	1.1793646812439	+	OLD BAY_OLD control	Discard	Keep	+_Discard	+_Keep	25814	0	32331	1.92757e+09	2.51797e+09	2.11725e+09	2.69097e+09	0.765528	1.97978	-0.134209	-3.32406	P35762	P35762	CD81 antigen	Cd81
0.875363528728485	0.835564374923706	0.918373942375183	0.88042950630188	0.748752951622009	0.97877311706543	1.01866459846497	0.927605748176575	1.04624474048615	0.936657786369324	-0.192165270447731	0.967174887657166	0.98704195022583	0.975319564342499	1.03394019603729	1.00468790531158	1.04459095001221	1.04952049255371	1.09131515026093	1.00983333587646	+	OLD BAY_OLD control	Discard	Keep	+_Discard	+_Keep	11118	0	32331	1.21069e+09	1.54558e+09	1.32222e+09	1.86609e+09	0.783325	2.10737	-0.129892	-3.52316	Q9JKR6;F6TRP3;E0CYZ2	Q9JKR6	Hypoxia up-regulated protein 1	Hyou1
0.716819643974304	0.840144991874695	0.773298978805542	0.976277530193329	0.977371871471405	0.990514636039734	0.995246529579163	1.01700723171234	1.00532233715057	0.95368480682373	0.998429954051971	0.954229652881622	1.03610956668854	0.904476642608643	0.953538417816162	1.00098383426666	0.962720513343811	0.95137482881546	1.02716588973999	0.962123215198517	+	OLD BAY_OLD control	Discard	Keep	+_Discard	+_Keep	72271	0	32331	1.23566e+09	1573490432	1.5556e+09	1658220544	0.785298	1.44522	-0.135573	-2.51883	F8SLQ1;Q8C437;F8SLP9;F8SLQ3;Q8C437-3	F8SLQ1;Q8C437;F8SLP9;F8SLQ3;Q8C437-3	PEX5-related protein	Pex5l
0.774781346321106	0.779197573661804	0.972808003425598	0.846624732017517	0.804494738578796	0.987812638282776	1.04421484470367	0.960296273231506	0.949661433696747	0.87253725528717	0.728856146335602	0.788535475730896	0.820596277713776	0.917400062084198	0.841745972633362	0.895258724689484	-0.231568172574043	-0.349828720092773	0.976123690605164	0.879274845123291	+	OLD BAY_OLD control	Discard	Keep	+_Discard	+_Keep	64447	0	32331	1.17691e+09	1.4889e+09	1.15436e+09	9.19534e+08	0.790461	1.61183	-0.127323	-2.76608	Q8C729-2;Q8C729;E0CZ67;A0A087WSI2	Q8C729-2;Q8C729	Protein FAM126B	Fam126b
-1.22727859020233	-1.43054580688477	-1.25790417194366	NaN	-1.35335659980774	-1.15262424945831	-0.927769005298615	-1.11508429050446	NaN	NaN	-1.00836288928986	-1.26680362224579	-1.48286843299866	NaN	-1.82475614547729	-1.39744198322296	-1.06527531147003	-0.937874913215637	-1.26601159572601	-1.80352246761322	+	OLD BAY_OLD control	Discard	Keep	+_Discard	+_Keep	11267	29802	93232	1.13092e+07	1.42159e+07	1.2663e+07	2.15838e+07	0.795528	1.59736	-0.252112	-3.15376	Q6NXL1	Q6NXL1		Sec24d
0.17420007288456	0.270022571086884	0.222334504127502	0.368214994668961	0.211950600147247	0.358821868896484	0.350563019514084	0.386820375919342	0.415733426809311	0.371533900499344	0.426854431629181	0.442426174879074	0.436847180128098	0.410247176885605	0.457766443490982	0.615832686424255	0.552350878715515	0.463034987449646	0.559288680553436	0.531695067882538	+	OLD BAY_OLD control	Discard	Keep	+_Discard	+_Keep	50018	0	2131	3.52977e+08	4.41864e+08	5.30741e+08	701237824	0.798835	2.15782	-0.12735	-3.60288	O08576;O08576-3;O08576-4	O08576;O08576-3;O08576-4	RUN domain-containing protein 3A	Rundc3a
#!{Type}E	E	E	E	E	E	E	E	E	E	E	E	E	E	E	E	E	E	E	E	C	C	C	C	C	C	N	N	N	N	N	N	N	N	N	N	N	T	T	T	T
#!{C:Group1}OLD BAY	OLD BAY	OLD BAY	OLD BAY	OLD BAY	OLD control	OLD control	OLD control	OLD control	OLD control	YOUNG BAY	YOUNG BAY	YOUNG BAY	YOUNG BAY	YOUNG BAY	YOUNG control	YOUNG control	YOUNG control	YOUNG control	YOUNG control

## Sheet: O-BAY vs. Y-CTR.up-regulated
O-BAY1	O-BAY2	O-BAY3	O-BAY4	O-BAY5	O-CTR1	O-CTR2	O-CTR3	O-CTR4	O-CTR5	Y-BAY1	Y-BAY2	Y-BAY3	Y-BAY4	Y-BAY5	Y-CTR1	Y-CTR2	Y-CTR3	Y-CTR4	Y-CTR5	Student's T-test Significant O-BAY_Y-CTR	Student's T-test significant	x>=1.2	x<=0.8	Student's T-test Significant O-BAY_Y-CTR x>=1.2	Student's T-test Significant O-BAY_Y-CTR x<=0.8	Mol. weight [kDa]	Q-value	Score	O-BAY C(pmol/mg)	O-CTR C(pmol/mg)	Y-BAY C(pmol/mg)	Y-CTR C(pmol/mg)	O-BAY_x/y_Y-CTR	-Log Student's T-test p-value O-BAY_Y-CTR	Student's T-test Difference O-BAY_Y-CTR	Student's T-test Test statistic O-BAY_Y-CTR	Protein IDs	Majority protein IDs	Protein names	Gene names
-0.549177348613739	-0.685352206230164	-0.914967715740204	-0.445191562175751	-0.489405602216721	-0.646771550178528	-0.589191079139709	-0.341502338647842	-0.628818452358246	NaN	NaN	NaN	-0.696190118789673	-1.49586701393127	-1.2842766046524	-1.75880241394043	NaN	NaN	-3.05185151100159	-1.9107745885849	+	OLD control_YOUNG control	Keep	Discard	+_Keep	+_Discard	25608	29731	9104	6.70677e+07	5.72075e+07	1.80609e+07	2.76041e+06	20.7243	2.31259	1.68891	4.8035	P13745;P10648;D3Z6A6;D3YZV3;E9Q6L7	P13745;P10648;D3Z6A6;D3YZV3;E9Q6L7	Glutathione S-transferase A1;Glutathione S-transferase A1, N-terminally processed;Glutathione S-transferase A2;Glutathione S-transferase	Gsta1;Gsta2;Gm10639
1.79765486717224	0.745461106300354	1.81959474086761	0.755740761756897	0.829884171485901	0.784350275993347	0.775780737400055	0.770780265331268	1.83459293842316	1.79313385486603	0.712284505367279	0.748629987239838	1.8392539024353	0.720191836357117	1.83352172374725	-0.379393130540848	-0.395847976207733	-0.475695878267288	0.729036092758179	-0.433771222829819	+	OLD control_YOUNG control	Keep	Discard	+_Keep	+_Discard	58951	0	32331	4.44616e+09	4.4599e+09	4417818048	3.03037e+08	14.7174	2.42153	1.38286	4.0299	Q80SW1;F7ATQ6;D3Z2Q0	Q80SW1	Putative adenosylhomocysteinase 2	Ahcyl1
-1.73538160324097	-1.67723286151886	-1.15699315071106	-3.26132345199585	-1.89860725402832	NaN	-1.42500686645508	-0.476486623287201	-0.701595723628998	-1.48828196525574	-2.14175915718079	-0.934518754482269	-0.798281192779541	-0.77336597442627	-0.575101137161255	NaN	NaN	-2.12349033355713	-2.44892382621765	-1.91526281833649	+	OLD control_YOUNG control	Keep	Discard	+_Keep	+_Discard	65094	0	20535	7.70612e+06	3.04556e+07	4.30143e+07	2.31699e+06	13.1444	1.7483	1.13972	3.46983	Q3V3N7	Q3V3N7		Bbs1
-0.263150840997696	-0.0297117829322815	-0.427241742610931	-0.295284152030945	-1.42769157886505	-0.426749289035797	-0.213047161698341	0.0565340146422386	-0.314453303813934	-1.27275121212006	-1.2061722278595	-1.34405386447906	-1.05169475078583	-0.878596127033234	-1.23540210723877	-1.19050300121307	-1.36543321609497	-2.53814339637756	-1.59809565544128	-1.6108922958374	+	OLD control_YOUNG control	Keep	Discard	+_Keep	+_Discard	22194	0	32331	115630496	1.19306e+08	2.5671e+07	1.29293e+07	9.22762	2.27629	1.22652	3.79248	Q61282	Q61282	Aggrecan core protein	Acan
0.266564071178436	1.30623054504395	1.36322474479675	1.27427506446838	1.4322190284729	1.439781665802	1.37644553184509	1.30463302135468	0.254634380340576	1.39180362224579	0.936087548732758	0.890035927295685	0.915643095970154	0.820421695709229	0.850446462631226	0.297968834638596	0.137848615646362	0.253897905349731	-0.0231592711061239	-0.160054892301559	+	OLD control_YOUNG control	Keep	Discard	+_Keep	+_Discard	42574	0	32331	2.89208e+09	3.08281e+09	1.41751e+09	3.35062e+08	9.20074	2.61573	1.05216	4.35695	Q9D154;Z4YK03;Q5SV42	Q9D154;Z4YK03	Leukocyte elastase inhibitor A	Serpinb1a
0.639943778514862	0.687239766120911	0.473729223012924	0.663554608821869	0.744620800018311	0.636638343334198	0.683173000812531	0.652311503887177	0.538882911205292	0.589328050613403	0.0144096435979009	-0.0420365855097771	0.140535026788712	-0.0135677782818675	0.0446648634970188	-0.177865162491798	-0.477269142866135	-0.622798919677734	-1.56562376022339	-0.542075335979462	+	OLD control_YOUNG control	Keep	Discard	+_Keep	+_Discard	52292	0	32331	846537664	7.82492e+08	2.56634e+08	9.09766e+07	8.60102	3.24113	1.29719	5.49971	Q80VQ0;E9Q3E1;F6QPV9	Q80VQ0	Aldehyde dehydrogenase family 3 member B1	Aldh3b1
-0.270828723907471	-0.581785917282104	NaN	NaN	-0.0301839206367731	0.324694156646729	0.134709268808365	-0.322264730930328	NaN	-0.550825715065002	-0.42375984787941	NaN	0.23023048043251	NaN	-0.291663199663162	-0.765216827392578	NaN	-1.28542184829712	NaN	-1.07688856124878	+	OLD control_YOUNG control	Keep	Discard	+_Keep	+_Discard	47538	0	16305	7.98043e+07	1.78045e+08	1.23611e+08	2.09244e+07	8.50895	1.7518	0.939087	3.47734	P05784;CON__P05784	P05784;CON__P05784	Keratin, type I cytoskeletal 18	Krt18
1.76583540439606	1.55944621562958	1.61145281791687	1.58952212333679	1.8313102722168	0.669842004776001	1.82066512107849	1.80861794948578	1.75471973419189	1.56606793403625	1.65586006641388	0.749978601932526	0.541982650756836	0.721280813217163	1.86073327064514	0.710407733917236	0.785864114761353	0.811210453510284	-0.283285796642303	-0.332268267869949	+	OLD control_YOUNG control	Keep	Discard	+_Keep	+_Discard	32838	0	32331	7.02874e+09	6.49507e+09	3920737344	7.82972e+08	8.29541	2.06536	1.1856	3.45723	P14206	P14206	40S ribosomal protein SA	Rpsa
-0.848808884620667	0.84140944480896	0.0907116308808327	-0.628949165344238	0.113784417510033	0.522500157356262	0.780569136142731	0.547297537326813	0.419795632362366	0.232983276247978	-0.253577649593353	-0.605738639831543	0.236130550503731	0.0889474898576736	-0.349434614181519	-0.575624763965607	-0.904452741146088	-0.156486317515373	-1.07140290737152	-0.834338963031769	+	OLD control_YOUNG control	Keep	Discard	+_Keep	+_Discard	49276	0	2497	3.8339e+08	647607904	2.02119e+08	7.94129e+07	8.15494	3.77941	1.20909	6.61834	H3BJ97;Q99JR5;H3BKM8	H3BJ97;Q99JR5	Tubulointerstitial nephritis antigen-like	Tinagl1
1.78136765956879	1.79741752147675	-0.430350631475449	1.76050090789795	1.86717927455902	1.77241718769073	1.7724289894104	1.84836173057556	1.75449955463409	1.721156001091	0.613252460956573	1.83774328231812	0.74013340473175	1.79849278926849	0.757522940635681	0.758936405181885	0.68085777759552	0.738775134086609	0.708706319332123	0.733749210834503	+	OLD control_YOUNG control	Keep	Discard	+_Keep	+_Discard	31231	0	24086	7.14957e+09	8.44263e+09	4213067840	1.08648e+09	7.77063	9.96528	1.04957	42.2609	P25444;D3YVC1;D3YWJ3;J3QMG5;E9Q1N8;F6YTZ4;D3Z536	P25444;D3YVC1;D3YWJ3;J3QMG5;E9Q1N8;F6YTZ4;D3Z536	40S ribosomal protein S2	Rps2;Gm5786;Gm18025;Gm6576;Gm8225
-1.54816722869873	-1.45349037647247	NaN	-1.50530385971069	-1.64896333217621	-1.22477376461029	-1.58190226554871	-0.549074649810791	-1.52796828746796	NaN	NaN	-3.14708065986633	-1.84760391712189	-0.854173481464386	-1.64297437667847	-2.98131203651428	-3.22206115722656	-1.79709124565125	-3.06635475158691	-1.90510857105255	+	OLD control_YOUNG control	Keep	Discard	+_Keep	+_Discard	37431	0	11276	7.91166e+06	2.08409e+07	1.17936e+07	2.95766e+06	7.04641	1.93563	1.37346	3.39012	Q91XL1	Q91XL1		Lrg1
1.74081552028656	1.75228703022003	1.77897298336029	1.58219504356384	1.77089691162109	1.70024383068085	1.75645649433136	1.62047064304352	1.573086977005	1.75842082500458	0.704221785068512	1.77819871902466	1.84420526027679	0.651220202445984	0.717735052108765	0.720583081245422	0.696399390697479	0.672172248363495	0.661750972270966	0.739720940589905	+	OLD control_YOUNG control	Keep	Discard	+_Keep	+_Discard	34216	0	32331	7.77553e+09	7.08971e+09	4.19726e+09	1.03211e+09	6.86914	8.11912	0.98361	24.746	E9Q070;D3YVM5	E9Q070;D3YVM5		Gm8730;Rplp0
1.75256621837616	1.80652964115143	1.77684152126312	0.786695659160614	-0.32174614071846	1.75128185749054	1.77306652069092	1.83820629119873	1.66200792789459	1.61553764343262	0.743565380573273	1.85591197013855	1.80276155471802	1.86553370952606	1.84006297588348	0.734176397323608	0.756510496139526	0.748821973800659	0.845118224620819	0.75141853094101	+	OLD control_YOUNG control	Keep	Discard	+_Keep	+_Discard	54507	0	32331	5.53206e+09	7.72559e+09	7.8375e+09	1.18336e+09	6.52854	7.65252	0.960811	21.597	Q61553;A0A0G2JDU7;F7BDR1;D3Z1X1;D3YWW3;D3YZR7	Q61553;A0A0G2JDU7	Fascin	Fscn1
0.860107243061066	1.17618477344513	1.24489367008209	1.2032675743103	1.00166666507721	1.61657023429871	0.447390288114548	1.68037629127502	0.859002292156219	0.734528183937073	0.913113296031952	0.844735741615295	0.955603420734406	0.796522676944733	0.399027794599533	0.332083404064178	0.525205135345459	0.723150312900543	-0.573510885238647	-1.69992673397064	+	OLD control_YOUNG control	Keep	Discard	+_Keep	+_Discard	25258	0	99219	2.22297e+09	3.108e+09	1.23828e+09	4.90133e+08	6.34114	1.33407	1.20617	2.35473	P40240	P40240	CD9 antigen	Cd9
1.75215554237366	1.7797042131424	1.76068937778473	1.66164588928223	0.711740016937256	1.72155106067657	1.61886811256409	1.67141544818878	0.647492170333862	1.7672563791275	1.80981016159058	1.76176702976227	1.84706783294678	1.79287087917328	1.59993624687195	0.794071435928345	0.75487095117569	0.705972492694855	0.774943232536316	-0.300291389226913	+	OLD control_YOUNG control	Keep	Discard	+_Keep	+_Discard	15524	0	32331	6668577088	5.9752e+09	8.37181e+09	9.613e+08	6.21575	1.86053	0.939403	3.14087	P63276	P63276	40S ribosomal protein S17	Rps17
-0.305120497941971	-0.0130707137286663	-0.247890219092369	-0.275671869516373	-0.176265150308609	-0.188607886433601	-0.0405148826539516	-0.0997296050190926	-0.250082433223724	-0.144556537270546	-2.79979014396667	-0.866341352462769	-1.21791696548462	-0.888822674751282	-1.17356765270233	-2.53448820114136	-1.42408239841461	-1.26549291610718	-0.768544316291809	-0.926288425922394	+	OLD control_YOUNG control	Keep	Discard	+_Keep	+_Discard	51213	0	54868	151603896	1.62533e+08	25630883	27233369	5.96814	2.382	1.23908	3.96471	Q9R118	Q9R118	Serine protease HTRA1	Htra1
1.74115073680878	1.75433659553528	1.7558354139328	1.6869889497757	1.75680708885193	1.77169096469879	1.71383738517761	0.643411636352539	1.71423077583313	1.49883377552032	0.702577233314514	1.82481491565704	1.79621505737305	0.719857096672058	1.84774684906006	-0.333623111248016	0.856612205505371	0.685906767845154	0.786843657493591	0.795970976352692	+	OLD control_YOUNG control	Keep	Discard	+_Keep	+_Discard	24205	0	32331	7.93124e+09	5.82511e+09	5.92044e+09	1006694216	5.78638	1.73441	0.910059	2.94974	P62242	P62242	40S ribosomal protein S8	Rps8
1.77361238002777	1.73009121417999	1.75451099872589	1.63197696208954	1.77399897575378	0.965274810791016	1.67784714698792	1.66330826282501	1.75652980804443	1.79105448722839	1.80847525596619	-0.607646346092224	1.77227282524109	0.522104918956757	0.799439430236816	-1.52917838096619	0.812197625637054	0.80157744884491	0.851064383983612	0.930258989334106	+	OLD control_YOUNG control	Keep	Discard	+_Keep	+_Discard	37131	0	27897	7863434240	6.46318e+09	3979747704	1.11852e+09	5.77834	1.36093	1.19762	2.39437	Q8C0L0;A2ARI0;A2ARI1	Q8C0L0;A2ARI0	Thioredoxin-related transmembrane protein 4	Tmx4
-0.942645668983459	-0.956999003887177	-0.954364240169525	-1.02492654323578	-1.01684248447418	-0.923239290714264	-0.812022924423218	-0.781131625175476	-1.12730944156647	-1.17781090736389	-1.87349283695221	-1.53160727024078	-1.8632720708847	-1.65373516082764	-1.63459146022797	-4.30260133743286	-1.69064593315125	-2.51321220397949	-1.81828355789185	-1.68299317359924	+	OLD control_YOUNG control	Keep	Discard	+_Keep	+_Discard	19291	0	29427	30252170	3.12579e+07	8.05941e+06	5.4997e+06	5.68357	1.6619	1.43724	2.84089	P01029	P01029	Complement C4-B;Complement C4 beta chain;Complement C4 alpha chain;C4a anaphylatoxin;Complement C4 gamma chain	C4b
0.237566828727722	0.716017842292786	0.452864825725555	0.579102098941803	0.734161078929901	0.187895730137825	0.374337047338486	-0.342206060886383	0.223329499363899	0.505010783672333	NaN	NaN	-0.392604440450668	-0.576480746269226	-0.229756310582161	-0.670748829841614	-1.00743436813354	-0.444871932268143	-1.18656730651855	-0.488824188709259	+	OLD control_YOUNG control	Keep	Discard	+_Keep	+_Discard	11778	0	77789	725253568	3.7482e+08	6.69209e+07	66300540	5.65335	2.77155	0.949363	4.62812	A0A075B5P2;P01837	A0A075B5P2;P01837	Ig kappa chain C region	Igkc
1.7976279258728	1.82597768306732	1.81628119945526	1.73470497131348	1.82593989372253	1.83622431755066	0.624294340610504	1.80905115604401	1.80214238166809	1.73265707492828	0.825554728507996	1.79491984844208	0.707598805427551	-0.386078506708145	0.819746434688568	0.817945897579193	0.783429503440857	0.826594889163971	0.846752226352692	0.858408033847809	+	OLD control_YOUNG control	Keep	Discard	+_Keep	+_Discard	23713	0	31638	8.99397e+09	7.26707e+09	2445460304	1.32946e+09	5.46617	1.84868	0.734248	3.12281	P24369	P24369	Peptidyl-prolyl cis-trans isomerase B	Ppib
0.760501325130463	0.75625216960907	0.802383482456207	1.82377660274506	1.88597869873047	1.82803523540497	1.75010228157043	1.7531031370163	0.810034394264221	1.74160885810852	0.863958358764648	0.821658670902252	0.871099054813385	-0.337513566017151	0.861972272396088	0.879311919212341	0.823659062385559	0.79129546880722	0.861621975898743	0.871651530265808	+	OLD control_YOUNG control	Keep	Discard	+_Keep	+_Discard	38011	0	32331	4.53112e+09	6.92467e+09	1.09429e+09	1.38102e+09	5.01417	2.27371	0.731069	3.78831	G5E8G3	G5E8G3		Opcml
-2.62298488616943	-0.124961793422699	-2.53320479393005	-0.696440100669861	-0.947567939758301	-0.94757479429245	-0.394343107938766	-0.814776837825775	-0.723521709442139	-1.76776683330536	-2.20985245704651	-1.88057732582092	-0.936289072036743	-2.80536317825317	-1.46488428115845	-1.83710694313049	-1.94316589832306	-1.41681838035583	-1.8984397649765	-1.59536838531494	+	OLD control_YOUNG control	Keep	Discard	+_Keep	+_Discard	34021	0	30911	5.37826e+07	4.43463e+07	11794488	8.94026e+06	4.96029	1.92483	0.808583	3.23932	Q60847;E9PX70;Q60847-2;Q60847-5;Q60847-4;Q60847-3;F6WIM8	Q60847;E9PX70;Q60847-2;Q60847-5;Q60847-4;Q60847-3	Collagen alpha-1(XII) chain	Col12a1
1.73776173591614	1.72568655014038	1.66707384586334	0.790990173816681	1.72945594787598	1.7631094455719	1.73395228385925	1.79120218753815	0.892853677272797	1.66044926643372	0.741812229156494	0.85481208562851	0.91663533449173	0.965352356433868	1.6882780790329	0.697150409221649	0.764624774456024	0.754600584506989	0.9522625207901	0.930326104164124	+	OLD control_YOUNG control	Keep	Discard	+_Keep	+_Discard	34883	0	32331	6.25322e+09	6.53361e+09	2.50703e+09	1331873536	4.90558	2.52997	0.74852	4.2111	P42669	P42669	Transcriptional activator protein Pur-alpha	Pura
-0.367977738380432	-1.15546023845673	-0.091659814119339	-0.51851087808609	-1.25580167770386	-0.193878963589668	-1.33573818206787	-0.128088220953941	0.132353976368904	0.119545042514801	-0.783595979213715	-0.0315418839454651	-0.744956731796265	-1.14040589332581	-0.94179755449295	-1.02425897121429	-1.19834113121033	-0.640243709087372	-1.25020146369934	-1.09770560264587	+	OLD control_YOUNG control	Keep	Discard	+_Keep	+_Discard	95923	0	22198	8.14507e+07	1.77583e+08	78120012	36396144	4.87917	1.50313	0.760989	2.60454	Q9EQK5;E9Q3X0;D3Z2N7	Q9EQK5;E9Q3X0	Major vault protein	Mvp
-0.423088014125824	-0.401364922523499	-0.395287066698074	-0.529515266418457	-0.60747367143631	-0.434646040201187	-0.344462037086487	-0.677630186080933	-0.693011164665222	-0.458454966545105	-0.380990505218506	-0.373727023601532	-0.443364799022675	-0.398576498031616	-0.258745014667511	-1.37034904956818	-3.17772936820984	-2.03624629974365	-1.19833934307098	-1.00966084003448	+	OLD control_YOUNG control	Keep	Discard	+_Keep	+_Discard	10157	21203	4088	8.68224e+07	7.70328e+07	114783088	1.60123e+07	4.81086	1.82429	1.23682	3.0857	P23818;F6YNQ1	P23818;F6YNQ1	Glutamate receptor 1	Gria1
-0.301486551761627	-0.368352621793747	-0.160406664013863	-0.405504494905472	-0.00438835471868515	-0.29820305109024	-0.296475976705551	-0.133706897497177	-0.521737992763519	-0.321908384561539	-0.58555406332016	-0.843970119953156	-0.606905281543732	-0.577365636825562	-0.996782720088959	-1.0203230381012	-0.765317738056183	-1.85878765583038	-1.29238641262054	-2.09476065635681	+	OLD control_YOUNG control	Keep	Discard	+_Keep	+_Discard	76249	0	58497	1.40158e+08	1.16709e+08	5.96567e+07	2.4566e+07	4.75084	2.54572	1.09191	4.23772	Q08642	Q08642	Protein-arginine deiminase type-2	Padi2
0.269131064414978	0.316336363554001	0.383503437042236	0.294357866048813	0.429659485816956	0.451781660318375	0.471996188163757	0.441179096698761	0.131681233644485	0.464955896139145	-1.07323241233826	-0.0706793963909149	0.100320480763912	-0.20094496011734	-0.000375506468117237	-0.143390148878098	-0.483996897935867	-0.420909255743027	-0.430194914340973	-1.44155871868134	+	OLD control_YOUNG control	Keep	Discard	+_Keep	+_Discard	70407	0	32331	4.50953e+08	5.03429e+08	1.85929e+08	1.06432e+08	4.73006	2.52971	0.976329	4.21066	Q3V0K9;D3Z6J7	Q3V0K9	Plastin-1	Pls1
0.553893566131592	0.649869084358215	-0.501458406448364	0.597371757030487	0.535971701145172	0.536917090415955	0.73843389749527	-0.516859591007233	0.640626072883606	0.663006961345673	-0.217145830392838	0.0450644791126251	0.0415718853473663	-1.35067462921143	-0.0478782281279564	-0.277452230453491	-0.185215845704079	-0.266198366880417	-1.52300500869751	-0.0257675368338823	+	OLD control_YOUNG control	Keep	Discard	+_Keep	+_Discard	26717	0	93475	6.13233e+08	6.83256e+08	1.82477e+08	1.47381e+08	4.63599	1.38075	0.867953	2.42362	P14106	P14106	Complement C1q subcomponent subunit B	C1qb
0.00816019717603922	-4.24569082260132	-0.288560897111893	0.233886986970901	0.0241821240633726	0.11578543484211	0.4843730032444	0.26407065987587	0.0225685350596905	-0.305288374423981	-0.511965692043304	-0.633312404155731	-0.14693883061409	-0.0589982904493809	-0.460613489151001	-0.696982443332672	-0.881005764007568	-0.443926781415939	-0.683245718479156	-0.640015840530396	+	OLD control_YOUNG control	Keep	Discard	+_Keep	+_Discard	40405	0	32331	1.89555e+08	3.13943e+08	1.28386e+08	7.13252e+07	4.40157	3.13089	0.785337	5.28714	Q61001	Q61001	Laminin subunit alpha-5	Lama5
1.81088304519653	1.47204506397247	1.78023254871368	1.82898449897766	1.7867386341095	1.82675099372864	1.6062490940094	1.84965240955353	1.77374351024628	0.549205541610718	0.756598830223083	-0.437485426664352	0.807168662548065	0.795192420482635	0.818062722682953	0.907032907009125	0.892132103443146	0.815841972827911	0.970832705497742	0.937177181243896	+	OLD control_YOUNG control	Keep	Discard	+_Keep	+_Discard	10374	0	32331	8135499776	6.749e+09	9.66977e+08	1.55513e+09	4.33983	1.42268	0.616517	2.48552	Q9D164;Q9D164-2	Q9D164;Q9D164-2	FXYD domain-containing ion transport regulator 6	Fxyd6
-0.436661690473557	-0.351856559514999	-0.404175907373428	-0.336857616901398	-0.346081078052521	-0.739116430282593	-0.430568486452103	-0.280457764863968	-0.443583309650421	-0.45804437994957	-0.732775032520294	-0.855406403541565	-0.788445115089417	-0.594480097293854	-0.70744925737381	-2.382328748703	-1.11571109294891	-1.22433650493622	-1.16598224639893	-1.32155573368073	+	OLD control_YOUNG control	Keep	Discard	+_Keep	+_Discard	59376	0	32331	1.04405e+08	8.5639e+07	5.57253e+07	19843135	4.3158	2.3443	0.971629	3.90295	Q8K1S1	Q8K1S1	Leucine-rich repeat LGI family member 4	Lgi4
1.7206711769104	1.74713861942291	1.70115113258362	1.65537512302399	1.75362312793732	1.66445016860962	0.454334110021591	1.61362683773041	1.68835997581482	1.54520070552826	1.59884202480316	1.73826372623444	1.75927639007568	1.69950568675995	1.76718378067017	0.650685966014862	0.671403706073761	0.863164246082306	0.779519438743591	0.874184429645538	+	OLD control_YOUNG control	Keep	Discard	+_Keep	+_Discard	15137	0	32331	7.55703e+09	5.15899e+09	7487432704	1.20198e+09	4.29207	1.49989	0.625403	2.59974	Q05816	Q05816	Fatty acid-binding protein, epidermal	Fabp5
0.160556361079216	1.50312423706055	1.3260360956192	0.310253232717514	1.45048785209656	1.62189161777496	1.24108970165253	1.19773817062378	1.17017757892609	1.41351664066315	0.552830934524536	0.580202102661133	0.639371275901794	0.523203194141388	0.695407390594482	0.660811007022858	0.766453921794891	0.691291511058807	0.655481696128845	-0.444943726062775	+	OLD control_YOUNG control	Keep	Discard	+_Keep	+_Discard	20802	0	32331	2.64047e+09	3.62562e+09	8.02646e+08	8.47443e+08	4.27831	2.11899	0.863064	3.54147	P29391;Q9CPX4;P49945;H3BKD3	P29391;Q9CPX4;P49945	Ferritin light chain 1;Ferritin;Ferritin light chain 2	Ftl1;Ftl2
1.8131091594696	1.78730523586273	1.67795753479004	1.74689912796021	1.83374500274658	1.71235799789429	0.842142164707184	0.80941504240036	1.75511562824249	1.74202072620392	0.797210335731506	1.80454933643341	0.723966777324677	0.8580641746521	0.738332271575928	0.697218537330627	0.719707489013672	0.772863030433655	0.964160203933716	0.834546327590942	+	OLD control_YOUNG control	Keep	Discard	+_Keep	+_Discard	66478	0	148	8.49519e+09	5298724608	2.67906e+09	1.27234e+09	4.16455	1.44344	0.574511	2.51619	P62862;Q642K5	P62862;Q642K5	40S ribosomal protein S30	Fau
-0.326519817113876	-0.13054783642292	-0.699965417385101	-0.623288631439209	-0.339541465044022	-0.746916353702545	-0.749128222465515	-0.550811588764191	-0.405749619007111	-0.420336693525314	-1.84478282928467	-0.699114620685577	-0.456923007965088	NaN	-0.660169661045074	NaN	-2.01141667366028	-1.88180720806122	-1.17378437519073	-0.837975859642029	+	OLD control_YOUNG control	Keep	Discard	+_Keep	+_Discard	25192	0	2282	1.03052e+08	6.93127e+07	4.50556e+07	1.69517e+07	4.08883	1.9707	0.901658	3.44954	Q7M729	Q7M729	Sodium channel subunit beta-4	Scn4b
-1.31150555610657	-0.859202086925507	-0.549018025398254	-0.0793032050132751	0.134635612368584	0.229884758591652	0.0463968515396118	0.142726734280586	0.12452807277441	0.17664061486721	-1.00918281078339	0.117688097059727	0.172148004174232	-0.182986706495285	-1.21957683563232	-0.424247145652771	-0.70333343744278	-0.85336446762085	-0.74659138917923	-0.589046359062195	+	OLD control_YOUNG control	Keep	Discard	+_Keep	+_Discard	24986	29459	85665	1.20736e+08	2.94014e+08	1.73477e+08	72163636	4.07427	5.13066	0.807352	10.1849	O89116	O89116	Vesicle transport through interaction with t-SNAREs homolog 1A	Vti1a
1.21680390834808	1.20629179477692	1.23723888397217	1.17129790782928	1.28038704395294	1.27754068374634	1.21001744270325	1.25907790660858	1.28090107440948	1.25395894050598	0.983432769775391	1.09354424476624	1.06230390071869	-0.100868836045265	1.03608810901642	-0.360299795866013	0.8513103723526	-0.206826731562614	0.965459585189819	-0.287057191133499	+	OLD control_YOUNG control	Keep	Discard	+_Keep	+_Discard	55382	0	32331	2.74965e+09	2.90567e+09	1.60448e+09	7.14436e+08	4.06708	2.16687	1.06378	3.61725	P46660	P46660	Alpha-internexin	Ina
-0.42604261636734	-0.888296782970428	-0.503760874271393	-0.638140618801117	-0.813827157020569	-0.438480079174042	-0.233568280935287	-0.425208389759064	-0.519244968891144	-0.491480827331543	-0.355537086725235	-0.42456042766571	-0.456255584955215	-1.83534789085388	-0.473830252885818	-0.914338529109955	-1.24493408203125	-1.06680071353912	NaN	-1.28012108802795	+	OLD control_YOUNG control	Keep	Discard	+_Keep	+_Discard	38362	0	11545	6.25609e+07	9.2894e+07	8.29593e+07	2.29038e+07	4.05583	3.87389	0.704952	7.53174	A2AIL4	A2AIL4	NADH dehydrogenase (ubiquinone) complex I, assembly factor 6	Ndufaf6
0.536264419555664	0.389524430036545	0.848633885383606	0.565188765525818	0.712513267993927	0.957490146160126	0.576367914676666	1.05472385883331	0.715572357177734	0.780853509902954	0.329911261796951	0.192420616745949	0.273442924022675	-0.62571781873703	0.380313009023666	-0.107619501650333	0.247743532061577	0.244355857372284	-0.267792195081711	0.100546203553677	+	OLD control_YOUNG control	Keep	Discard	+_Keep	+_Discard	16649	0	72127	8.24206e+08	1.23785e+09	3.63483e+08	3.05582e+08	4.05081	3.41255	0.773555	5.84085	Q91VC7	Q91VC7	Protein phosphatase 1 regulatory subunit 14A	Ppp1r14a
0.128834769129753	-2.11560893058777	-1.22480642795563	-0.171013206243515	-0.504918992519379	0.0466804392635822	-0.260621815919876	-0.177911028265953	0.00354221533052623	-0.0839660242199898	-0.639180123806	-0.280653178691864	-0.256248384714127	-2.70041275024414	-0.216361820697784	-0.505958497524261	NaN	-0.987683475017548	-1.8123631477356	-0.48387998342514	+	OLD control_YOUNG control	Keep	Discard	+_Keep	+_Discard	25746	0	31015	110830886	182899872	100412246	4.64404e+07	3.93838	1.72556	0.853016	3.0413	Q91X52;A2AC16	Q91X52;A2AC16	L-xylulose reductase	Dcxr
NaN	-0.346857666969299	NaN	-0.271288216114044	-1.63903486728668	-0.152847349643707	-1.49560737609863	-0.897836267948151	-0.61285924911499	NaN	-0.697883665561676	NaN	-0.758977055549622	-1.28750848770142	-1.41031968593597	-1.66055858135223	-1.48038494586945	-1.2380690574646	-1.52552354335785	-1.72513890266418	+	OLD control_YOUNG control	Keep	Discard	+_Keep	+_Discard	11033	0	57919	5.12053e+07	5.19485e+07	28769785	1.34221e+07	3.87038	1.56478	0.736147	2.78147	Q02788;D3Z7D5	Q02788;D3Z7D5	Collagen alpha-2(VI) chain	Col6a2
-0.811196625232697	-0.477380782365799	-2.09521460533142	-0.969616055488586	-0.946171700954437	-0.608299970626831	-1.00764644145966	-0.658282339572906	-0.981963098049164	-0.773758828639984	-0.819541871547699	-0.586628437042236	-0.891982674598694	-2.03501486778259	-1.12180435657501	-1.22311294078827	-1.90756392478943	-1.52094101905823	-1.42783236503601	NaN	+	OLD control_YOUNG control	Keep	Discard	+_Keep	+_Discard	97462	0	20719	3.91755e+07	43250000	3.80372e+07	1.13593e+07	3.80744	2.58676	0.713872	4.56495	Q9ET01;Q3UEJ6	Q9ET01;Q3UEJ6	Glycogen phosphorylase, liver form;Alpha-1,4 glucan phosphorylase	Pygl
-1.08025085926056	NaN	-2.2856879234314	-0.907705664634705	-0.640412986278534	-0.770775377750397	-1.33371293544769	NaN	-1.11469995975494	-0.973651766777039	-1.62926232814789	-1.69187247753143	-1.43065583705902	-1.63059234619141	-1.40150499343872	-3.11353349685669	-1.96092987060547	-1.74156212806702	-1.47637832164764	NaN	+	OLD control_YOUNG control	Keep	Discard	+_Keep	+_Discard	43051	0	40491	24130861	21531333	1.08613e+07	5.75298e+06	3.74264	1.44862	1.02489	2.69962	O88454;O88454-2	O88454	Potassium channel subfamily K member 4	Kcnk4
0.421498447656631	0.447219043970108	0.472993314266205	0.298998445272446	0.640876054763794	0.332388341426849	0.206953346729279	0.483034044504166	0.332038044929504	0.405124634504318	0.182998016476631	0.203317046165466	-0.968906819820404	0.0545137003064156	0.309909999370575	-0.0433560013771057	-0.368072509765625	-2.32721376419067	-0.633259952068329	-0.180618673563004	+	OLD control_YOUNG control	Keep	Discard	+_Keep	+_Discard	38249	0	62563	5.82247e+08	4.55569e+08	2.90186e+08	1.22742e+08	3.71161	1.45816	1.06241	2.53796	Q64442	Q64442	Sorbitol dehydrogenase	Sord
0.169677972793579	0.606016993522644	0.283483177423477	0.439254522323608	0.305060893297195	0.438813865184784	0.717842161655426	0.495818912982941	0.38180536031723	0.087371252477169	0.0117372516542673	-0.00290837115608156	0.169731065630913	-0.0568461380898952	0.118343114852905	-1.30603528022766	-0.190233275294304	-0.198151484131813	-0.152588471770287	-0.142113089561462	+	OLD control_YOUNG control	Keep	Discard	+_Keep	+_Discard	16068	0	32331	4.9475e+08	561653664	2.68125e+08	1.51983e+08	3.69549	1.96528	0.822155	3.30164	P02463	P02463	Collagen alpha-1(IV) chain;Arresten	Col4a1
-0.635174453258514	-0.158771261572838	-0.413028568029404	-1.56349277496338	-0.467824757099152	-0.345277160406113	NaN	-0.276516973972321	-0.464388519525528	NaN	-0.635880649089813	-0.284175753593445	-1.51390790939331	-1.84042036533356	-0.70869392156601	NaN	-1.54428720474243	-1.23737895488739	-0.859096646308899	NaN	+	OLD control_YOUNG control	Keep	Discard	+_Keep	+_Discard	22515	0	98298	8.26161e+07	61386272	5.55019e+07	1.66735e+07	3.68167	1.84284	0.851527	4.14139	O54818	O54818	Tumor protein D53	Tpd52l1
0.876161575317383	0.988597691059113	1.03529119491577	0.791687488555908	1.08461618423462	1.03853809833527	0.958258390426636	0.936301112174988	0.965025663375854	1.0572943687439	0.700595080852509	0.54122793674469	0.626779556274414	0.358205229043961	0.628993093967438	0.432567298412323	0.203397035598755	0.430483192205429	0.136686205863953	0.153223112225533	+	OLD control_YOUNG control	Keep	Discard	+_Keep	+_Discard	11608	0	32331	1.61878e+09	1.6914e+09	7.76776e+08	4.59433e+08	3.68149	5.13855	0.719812	10.2097	Q5SYD0;Q5SYD0-2	Q5SYD0;Q5SYD0-2	Unconventional myosin-Id	Myo1d
-0.661874651908875	-0.54481828212738	-0.844461143016815	-0.682631492614746	-0.61274516582489	-0.560406088829041	-0.576378881931305	-0.507607579231262	-0.590214669704437	-0.891903460025787	-0.831753671169281	-2.42861533164978	-0.765483200550079	-1.18698239326477	-1.29939746856689	-1.21187543869019	-1.20454883575439	-2.69421315193176	-1.49097311496735	-1.23629581928253	+	OLD control_YOUNG control	Keep	Discard	+_Keep	+_Discard	34381	0	28544	5.81951e+07	6.14865e+07	2.77429e+07	16770421	3.66637	1.8981	0.942279	3.1983	Q60675;A0A087WRP2	Q60675	Laminin subunit alpha-2	Lama2
0.183021366596222	-0.122414231300354	NaN	-0.248921111226082	NaN	0.0478620566427708	0.140725985169411	-0.0951428338885307	-0.0205872375518084	-0.00511068990454078	-0.880709588527679	0.199977070093155	-1.31979477405548	0.340448498725891	-0.66035658121109	-2.01241993904114	-0.964640557765961	NaN	-1.12003374099731	-0.0233934633433819	+	OLD control_YOUNG control	Keep	Discard	+_Keep	+_Discard	34857	0	42575	129658592	2.25913e+08	1.90902e+08	6.25037e+07	3.6144	1.63554	1.04367	2.89517	Q7TNS5	Q7TNS5		B630019K06Rik
-1.2797327041626	-1.47162699699402	-2.3099524974823	-2.3473436832428	-0.924292325973511	-0.720847606658936	-1.36952829360962	-1.16378748416901	-0.835528433322906	-1.19788789749146	-1.50166344642639	-1.59451246261597	-3.02865147590637	-1.83567333221436	-1.90449678897858	-1.86948275566101	-1.8715980052948	-2.07272005081177	-1.70328009128571	-1.53161478042603	+	OLD control_YOUNG control	Keep	Discard	+_Keep	+_Discard	11678	0	66647	1.27586e+07	2.73748e+07	6.66912e+06	7.62154e+06	3.59177	2.96708	0.752223	4.98055	Q9WV92-8	Q9WV92-8	Band 4.1-like protein 3;Band 4.1-like protein 3, N-terminally processed	Epb41l3
-1.560511469841	-2.26038813591003	NaN	-1.33151173591614	-1.36989045143127	-0.930657029151917	-1.00567817687988	NaN	-1.32895505428314	-1.53712570667267	-1.92508661746979	-2.11688256263733	NaN	-2.02522444725037	-3.1666841506958	-2.14908981323242	NaN	-1.41407644748688	NaN	-2.12021017074585	+	OLD control_YOUNG control	Keep	Discard	+_Keep	+_Discard	87908	0	57798	7.98961e+06	1.63235e+07	2.6068e+06	4582424	3.56219	1.34324	0.693855	2.65105	O70309;Q6PE70;G5E8F8;O70309-2	O70309;Q6PE70;G5E8F8;O70309-2	Integrin beta-5;Integrin beta	Itgb5
0.715676188468933	0.684545934200287	0.652158617973328	0.766251385211945	0.773544430732727	0.637714862823486	0.684458315372467	0.653741598129272	0.58544248342514	0.546647965908051	0.126546025276184	0.122991561889648	0.190524280071259	0.28632453083992	0.330734312534332	-0.0908476039767265	-0.045506052672863	-0.061405461281538	-0.0511581264436245	-0.0980910435318947	+	OLD control_YOUNG control	Keep	Discard	+_Keep	+_Discard	4074	0	21711	980634048	7.83918e+08	3.71537e+08	2.25568e+08	3.4753	8.25367	0.691003	25.7344	Q80WM5	Q80WM5	Hyaluronan and proteoglycan link protein 3	Hapln3
-1.33767604827881	-1.43629920482635	-1.33643615245819	NaN	-1.21810984611511	-0.882520437240601	NaN	-0.783710420131683	NaN	-0.875898718833923	-2.23699069023132	-1.23269581794739	NaN	NaN	-1.43405914306641	-1.83236479759216	NaN	NaN	-1.53068566322327	-1.48835229873657	+	OLD control_YOUNG control	Keep	Discard	+_Keep	+_Discard	59007	17426	44764	1.16329e+07	2.26239e+07	7.28404e+06	6512693	3.47381	2.61628	0.769758	6.81779	Q3TH73;Q3TH73-2	Q3TH73;Q3TH73-2	Protein tweety homolog 2	Ttyh2
0.245833843946457	0.65855598449707	0.0815882608294487	0.401418775320053	0.45443794131279	0.416253000497818	0.689384043216705	0.465082585811615	0.289336711168289	0.185570910573006	-0.155721798539162	-0.242246061563492	0.212017938494682	0.285254746675491	0.104968376457691	-1.31119203567505	-0.230557009577751	0.0143349599093199	-0.281209826469421	-0.211594626307487	+	OLD control_YOUNG control	Keep	Discard	+_Keep	+_Discard	46978	0	32331	5.15794e+08	5.3472e+08	2.82274e+08	1.54438e+08	3.46235	1.95388	0.813169	3.28405	E9PZ16	E9PZ16		Hspg2
-1.10276710987091	-0.495571315288544	-1.53340590000153	-0.562831401824951	-0.6435826420784	-0.558623790740967	-0.193438872694969	-0.61011278629303	-1.07750523090363	-1.06114876270294	-1.2411025762558	-1.71103584766388	-0.584187626838684	-0.858466506004333	-0.880383610725403	-1.20458173751831	-1.80597615242004	-0.984768271446228	-2.11220574378967	-1.20662117004395	+	OLD control_YOUNG control	Keep	Discard	+_Keep	+_Discard	18229	0	15089	4.96294e+07	6.47694e+07	3.72604e+07	1.88541e+07	3.43529	1.65112	0.762665	2.82476	E9QPX1;P39061-1;P39061;P39061-2;D3Z5C2	E9QPX1;P39061-1;P39061;P39061-2	Collagen alpha-1(XVIII) chain;Endostatin	Col18a1
-0.776581823825836	-0.624136626720428	-0.407297551631927	-0.524375736713409	-0.220090165734291	-0.403858453035355	-1.4972470998764	-0.418838024139404	-0.483083248138428	-0.598816692829132	-0.980234086513519	-1.4345440864563	-0.947941303253174	-0.863315641880035	-1.03293800354004	-1.24921429157257	-1.43999648094177	-1.28028881549835	-1.4450272321701	-1.14807760715485	+	OLD control_YOUNG control	Keep	Discard	+_Keep	+_Discard	12837	0	10679	8.41824e+07	6.70639e+07	3.11333e+07	19570909	3.42671	1.72903	0.632152	2.94165	Q80U19;Q80U19-2	Q80U19	Disheveled-associated activator of morphogenesis 2	Daam2
-0.949286043643951	-0.443119406700134	-0.986775159835815	-0.975262999534607	-1.4715119600296	-0.786881029605865	-0.737287819385529	-0.503730297088623	-0.818938493728638	-0.708778321743011	-0.845798075199127	-0.794797420501709	-0.503083884716034	-0.96499115228653	NaN	-1.20875835418701	-1.47011041641235	NaN	-2.01559329032898	-1.01002836227417	+	OLD control_YOUNG control	Keep	Discard	+_Keep	+_Discard	7265	0	30297	3.93068e+07	51302452	43376064	1.5167e+07	3.3825	2.02974	0.714999	3.55045	Q60710;F6TVP2;E9Q0K6;F8WJE0;E9PYG9;E0CXZ5	Q60710;F6TVP2;E9Q0K6;F8WJE0;E9PYG9	Deoxynucleoside triphosphate triphosphohydrolase SAMHD1	Samhd1
-1.46414470672607	-1.13035988807678	-0.911122918128967	-0.998195350170135	-1.24986565113068	-0.490394026041031	-0.895697951316833	-0.586914241313934	-0.917471289634705	-0.856522142887115	-1.42619049549103	-2.35859870910645	-1.26077950000763	-2.00230646133423	-1.42587971687317	-1.65912401676178	NaN	NaN	-0.947716891765594	-1.2052321434021	+	OLD control_YOUNG control	Keep	Discard	+_Keep	+_Discard	94078	0	252	2.29353e+07	4.9185e+07	1.05516e+07	14542075	3.38225	1.45873	0.521291	2.71712	Q8BGT6;Q8BGT6-2;Q8BGT6-3	Q8BGT6;Q8BGT6-2	MICAL-like protein 1	Micall1
-0.555755019187927	-0.0984120294451714	-2.05866765975952	-1.82326865196228	-0.441621452569962	-0.5938600897789	-0.451602071523666	-0.740844309329987	-0.525008738040924	-0.592732608318329	-0.711579978466034	-0.910176753997803	-1.44101083278656	-0.700018465518951	-0.698485791683197	NaN	-1.82410597801208	-1.02054858207703	-1.12509453296661	-1.08840799331665	+	OLD control_YOUNG control	Keep	Discard	+_Keep	+_Discard	39289	0	17521	7.11475e+07	66594096	45382504	1.98653e+07	3.35228	2.25062	0.68373	3.93833	Q9QZQ8-2	Q9QZQ8-2	Core histone macro-H2A.1	H2afy
-1.328253865242	-0.1854497641325	-0.125024050474167	-0.275174885988235	-0.18523696064949	0.190278708934784	-0.136000469326973	-0.00635837810114026	-0.2931949198246	0.0849886685609818	-0.163270592689514	-0.391604214906693	-0.450062364339828	-0.476247549057007	-0.280417770147324	-1.48955845832825	-0.702944219112396	-1.76037585735321	-0.444285988807678	-0.340895891189575	+	OLD control_YOUNG control	Keep	Discard	+_Keep	+_Discard	11968	0	19491	1.24462e+08	2.15365e+08	1.21774e+08	64608321	3.3334	1.81417	0.915555	3.07034	E9QP54;Q8K3E5;Q8K3E5-2;E9Q552	E9QP54;Q8K3E5;Q8K3E5-2	Jouberin	Ahi1
0.725008249282837	1.81512820720673	1.76559555530548	1.79097497463226	1.67546772956848	1.82355332374573	1.8267719745636	1.83690655231476	1.80573332309723	1.76008081436157	1.81979060173035	0.786802709102631	1.80476188659668	0.720641911029816	1.86441659927368	0.689914286136627	0.693619668483734	1.81885671615601	0.744074165821075	0.723354995250702	+	OLD control_YOUNG control	Keep	Discard	+_Keep	+_Discard	3754	0	32331	6849533568	9.10307e+09	6166206720	2.80902e+09	3.24066	2.37382	0.876645	3.95127	P62137	P62137	Serine/threonine-protein phosphatase PP1-alpha catalytic subunit	Ppp1ca
-0.363237172365189	0.700152516365051	1.77691900730133	0.735135197639465	0.811424255371094	1.81571578979492	1.80081975460052	1.83727872371674	1.82119417190552	1.77063572406769	0.676502525806427	0.755782723426819	-0.430459469556808	0.762230753898621	-0.31818562746048	1.81551885604858	0.696436107158661	0.807903349399567	0.715730428695679	0.808148384094238	+	OLD control_YOUNG control	Keep	Discard	+_Keep	+_Discard	27855	0	32331	2422455136	9078277120	6.7383e+08	2.84029e+09	3.19625	2.36761	0.840381	3.94109	Q9Z2U0;Q9CWH6	Q9Z2U0	Proteasome subunit alpha type-7	Psma7
1.03195428848267	-0.128472328186035	1.08247590065002	1.00951194763184	1.21381390094757	1.00416553020477	1.04658305644989	1.07251441478729	0.959937810897827	1.18078792095184	0.80569851398468	-0.350837856531143	-0.367011040449142	0.716192424297333	0.793624222278595	0.513338148593903	0.263953387737274	0.616608500480652	0.323789894580841	0.360174268484116	+	OLD control_YOUNG control	Keep	Discard	+_Keep	+_Discard	29628	0	57628	1.69864e+09	1.93664e+09	7.26601e+08	6.10506e+08	3.17219	4.55259	0.637225	8.50572	P40237;A2AIJ1;A2AIJ2	P40237	CD82 antigen	Cd82
0.11094656586647	0.613720774650574	0.554331481456757	-0.68962299823761	0.48043966293335	0.326250940561295	0.343231081962585	0.0815686509013176	0.804564654827118	0.68161416053772	0.537657856941223	0.3472940325737	0.176808267831802	0.188073128461838	0.479298621416092	-0.0295550189912319	0.318030327558517	-0.442650824785233	-0.303368479013443	-1.47744369506836	+	OLD control_YOUNG control	Keep	Discard	+_Keep	+_Discard	26248	0	86503	4.81761e+08	6.35003e+08	502156864	2.01079e+08	3.15798	1.45666	0.834443	2.53574	Q9JI75	Q9JI75	Ribosyldihydronicotinamide dehydrogenase [quinone]	Nqo2
-0.650314629077911	-0.944835960865021	-1.09412479400635	-1.02717733383179	-1.06870353221893	-1.00116717815399	-0.828971743583679	-0.930568277835846	NaN	-1.69844996929169	-1.37402677536011	-1.27603721618652	-0.941468894481659	-1.15583348274231	-1.26106488704681	-1.43141674995422	-2.05562496185303	-1.67270886898041	-2.46967911720276	-2.22530150413513	+	OLD control_YOUNG control	Keep	Discard	+_Keep	+_Discard	46119	0	18101	3.36304e+07	21148621	2.26701e+07	6.71114e+06	3.15127	1.77478	0.856157	3.122	Q570Y9;Q570Y9-2;B2ZRS5;Q570Y9-3	Q570Y9;Q570Y9-2;B2ZRS5;Q570Y9-3	DEP domain-containing mTOR-interacting protein	Deptor
-0.953819990158081	-0.622195720672607	-1.09402310848236	-0.81649261713028	-0.703477084636688	-0.843348801136017	-0.442875325679779	-0.670153975486755	-0.757602870464325	-0.758492410182953	-1.08611238002777	-1.24383199214935	-1.0269912481308	-2.08700728416443	-1.05792284011841	-1.21331071853638	-1.33374714851379	-1.22223424911499	-1.33330810070038	-2.32430267333984	+	OLD control_YOUNG control	Keep	Discard	+_Keep	+_Discard	39829	0	84374	4.28736e+07	5.40851e+07	21922270	1.72422e+07	3.13679	2.13047	0.790886	3.55959	Q05793	Q05793	Basement membrane-specific heparan sulfate proteoglycan core protein;Endorepellin;LG3 peptide	Hspg2
1.06629538536072	1.07777464389801	1.054842710495	1.09156155586243	1.05292809009552	0.858621895313263	0.938655316829681	1.05053532123566	1.02797853946686	0.997197210788727	0.352579772472382	-0.619826316833496	0.528471946716309	-1.79300606250763	0.452019929885864	0.335998773574829	0.574282705783844	-0.960260272026062	0.429974287748337	0.499684989452362	+	OLD control_YOUNG control	Keep	Discard	+_Keep	+_Discard	44669	0	22451	2.00682e+09	1.63567e+09	3.70318e+08	5.28175e+08	3.09683	1.61121	0.798662	2.76516	Q9WV54;D3Z015;D3Z505	Q9WV54	Acid ceramidase;Acid ceramidase subunit alpha;Acid ceramidase subunit beta	Asah1
0.300912141799927	0.128932684659958	0.203725501894951	0.472442537546158	0.39350301027298	0.625253438949585	0.403145641088486	0.602413415908813	0.585492789745331	0.684819161891937	0.120620310306549	0.262596040964127	0.341465801000595	0.135377526283264	0.141783148050308	-1.06013345718384	-0.290587335824966	0.0669628977775574	0.266650348901749	0.04965515807271	+	OLD control_YOUNG control	Keep	Discard	+_Keep	+_Discard	27735	0	12369	427570624	7.32957e+08	364844832	2.38324e+08	3.07547	1.92203	0.773715	3.23503	E0CYX9;Q3TC33;E0CYP1;Q3TC33-2	E0CYX9;Q3TC33;E0CYP1;Q3TC33-2	Coiled-coil domain-containing protein 127	Ccdc127
-0.622415721416473	-0.134049907326698	-0.781517148017883	-1.03814196586609	-0.473176896572113	-0.274501979351044	-0.429976969957352	-0.525014877319336	-0.546800494194031	-0.508553743362427	-0.67547470331192	-0.78538966178894	-0.555500626564026	-0.884011328220367	-0.516406953334808	-1.08337759971619	-0.854042708873749	-0.994872212409973	-1.17579650878906	-2.49454069137573	+	OLD control_YOUNG control	Keep	Discard	+_Keep	+_Discard	12115	0	46516	78180906	8.61692e+07	6.31713e+07	2.84929e+07	3.02424	1.67197	0.863556	2.85597	Q61147;G3X9T8;G3X8Q5;E9PZD8;G3UXG1;G3UZ53;G3UWP5;CON__ENSEMBL:ENSBTAP00000031900	Q61147;G3X9T8;G3X8Q5;E9PZD8	Ceruloplasmin	Cp
-0.830859899520874	-0.946345150470734	-0.900856256484985	-0.864982128143311	-0.843878388404846	-0.959682047367096	-0.854380369186401	-0.807817578315735	-0.92530357837677	-0.930198609828949	-0.861815512180328	-0.87032675743103	-0.891248524188995	-0.6802778840065	-0.863946259021759	-1.08722949028015	-1.31373345851898	NaN	-2.04249906539917	-2.13295125961304	+	OLD control_YOUNG control	Keep	Discard	+_Keep	+_Discard	41287	69891	60189	3.72718e+07	3.43482e+07	45729776	11408592	3.01073	1.84368	0.748627	3.23599	P47811;P47811-4;B2KF35;P47811-2;B2KF34	P47811;P47811-4;B2KF35;P47811-2;B2KF34	Mitogen-activated protein kinase 14	Mapk14
0.999715924263	1.08476388454437	1.1703941822052	1.03479969501495	1.24023628234863	1.24369359016418	1.23140275478363	1.2843142747879	1.08055317401886	1.15035557746887	0.569965958595276	1.36088061332703	1.60662698745728	0.932956755161285	1.34225332736969	0.923770427703857	0.0666158646345139	0.899384200572968	0.518008053302765	-0.3609299659729	+	OLD control_YOUNG control	Keep	Discard	+_Keep	+_Discard	17225	0	13804	2.1891e+09	2.59026e+09	3097392704	8.62963e+08	3.00158	1.86627	0.788694	3.14964	P04370-6	P04370-6	Myelin basic protein	Mbp
1.37327980995178	1.25821709632874	1.24664068222046	1.3139191865921	1.34411382675171	1.35276901721954	1.33753025531769	1.32357168197632	1.4082465171814	1.55847549438477	0.872054874897003	0.835253655910492	0.908974528312683	0.859135270118713	0.950050115585327	0.91437292098999	0.942142903804779	0.759037494659424	0.721286237239838	0.744136810302734	+	OLD control_YOUNG control	Keep	Discard	+_Keep	+_Discard	21066	0	32331	3.28173e+09	3.97349e+09	1421719552	1.32909e+09	2.98964	4.79071	0.579923	9.1665	P09528	P09528	Ferritin heavy chain;Ferritin heavy chain, N-terminally processed	Fth1
-0.347186714410782	0.24770699441433	0.76941704750061	1.22937631607056	0.735520899295807	0.992642402648926	1.12884056568146	1.31443703174591	1.09247350692749	1.13605177402496	0.541369140148163	0.90287858247757	0.208820000290871	0.523579001426697	0.236597701907158	0.485086023807526	0.489232629537582	0.61429238319397	0.68641597032547	0.448591887950897	+	OLD control_YOUNG control	Keep	Discard	+_Keep	+_Discard	14255	0	32331	1.07413e+09	2.29084e+09	7.22471e+08	7.71807e+08	2.96815	4.56172	0.588165	8.5303	P52760	P52760	Ribonuclease UK114	Hrsp12
1.27403521537781	1.32183396816254	0.214888870716095	1.30631697177887	1.277907371521	1.35964727401733	1.21136367321014	1.34376525878906	1.33036863803864	1.27819609642029	1.12132501602173	1.10685896873474	1.15315675735474	1.02592611312866	1.10507345199585	0.905306696891785	0.819690406322479	-0.275786250829697	0.835526645183563	0.798590958118439	+	OLD control_YOUNG control	Keep	Discard	+_Keep	+_Discard	54935	0	32331	2.60755e+09	3.2223e+09	2.20188e+09	1.11858e+09	2.8807	1.80181	0.688002	3.05159	P28661;P28661-2;P28661-3;P28661-4;P28661-5;Q5ND09;Q5ND13;Q5ND18;P28661-6;P42209	P28661;P28661-2;P28661-3;P28661-4;P28661-5;Q5ND09	Septin-4	2022-09-04
1.31512987613678	0.253058940172195	1.49041879177094	1.43472623825073	1.3743724822998	1.34836292266846	1.40765249729156	1.30989825725555	1.40000748634338	1.30434203147888	1.20749735832214	1.47619819641113	1.2809910774231	1.24549090862274	1.25984132289886	0.787187159061432	0.7771115899086	1.18267273902893	0.604514360427856	-0.365513265132904	+	OLD control_YOUNG control	Keep	Discard	+_Keep	+_Discard	20069	0	219	3.29455e+09	3.55981e+09	3.27216e+09	1.23897e+09	2.87321	1.71184	0.756858	2.9158	P23927	P23927	Alpha-crystallin B chain	Cryab
-0.00205588084645569	-0.0407343022525311	-0.041864488273859	-0.054448626935482	-1.30562329292297	0.394894748926163	-0.00499244732782245	0.0955916494131088	-0.119936019182205	-0.197784513235092	-0.148594558238983	0.00391766894608736	-0.191138252615929	-0.0151021890342236	-1.00544142723083	-2.91847586631775	-1.21375930309296	0.0255082845687866	-0.302371889352798	-2.54405069351196	+	OLD control_YOUNG control	Keep	Discard	+_Keep	+_Discard	60612	0	11363	1.72441e+08	2.55106e+08	170497448	8.92946e+07	2.8569	1.35832	1.42418	2.39052	P29416	P29416	Beta-hexosaminidase subunit alpha	Hexa
-0.445300340652466	-0.268281877040863	-0.0291841719299555	-0.40740978717804	-0.826931118965149	-0.36837437748909	-0.263397932052612	-0.241705611348152	-0.090290367603302	-0.349697262048721	-0.707697570323944	-1.5592839717865	-0.943636238574982	-0.344887346029282	-0.400040775537491	-0.597827911376953	-0.849989950656891	-1.10218381881714	-0.7267205119133	-1.81861710548401	+	OLD control_YOUNG control	Keep	Discard	+_Keep	+_Discard	2433	0	12842	1.14513e+08	128401408	6.61299e+07	4.49882e+07	2.85411	2.03225	0.756375	3.40553	Q8VE95	Q8VE95	UPF0598 protein C8orf82 homolog
0.186776846647263	0.162432000041008	-0.89215612411499	0.234331265091896	-0.955710589885712	0.151654258370399	0.157121509313583	0.00421935319900513	0.045022189617157	0.0672727450728416	-0.303470999002457	-0.376229017972946	-0.240000560879707	-0.191310301423073	-0.124785639345646	-0.338381052017212	-0.37618812918663	-0.585748672485352	-0.468261927366257	-1.4143500328064	+	OLD control_YOUNG control	Keep	Discard	+_Keep	+_Discard	84573	0	99558	2.18381e+08	2.6032e+08	1.48264e+08	9.1239e+07	2.85316	2.14618	0.721644	3.58444	O35409;Q0VDM6;G3UWC2;Q9CZR2	O35409;Q0VDM6	Glutamate carboxypeptidase 2	Folh1
1.82031559944153	0.762779712677002	1.6404892206192	1.81489610671997	1.86195588111877	1.71855854988098	1.72665739059448	1.76090824604034	1.72887182235718	1.74055778980255	1.81909322738647	1.80323326587677	1.79477858543396	0.740695297718048	0.828948140144348	0.829013407230377	0.777873337268829	1.74371743202209	0.776738822460175	0.894379377365112	+	OLD control_YOUNG control	Keep	Discard	+_Keep	+_Discard	15798	0	18316	7.22826e+09	7.79902e+09	5.92413e+09	2.7388e+09	2.84761	2.3571	0.730766	3.92387	P61358;A2A4Q0	P61358	60S ribosomal protein L27	Rpl27
-0.995158314704895	0.294665843248367	0.0330919176340103	-0.878343820571899	0.272699058055878	0.20685188472271	0.424761652946472	-0.106871150434017	0.147905871272087	0.0694816336035728	-1.56819152832031	-2.0718080997467	-0.0462341159582138	-0.107886701822281	-0.193059355020523	-0.460356444120407	-0.349112272262573	-0.245491668581963	-0.305899918079376	-1.38315808773041	+	OLD control_YOUNG control	Keep	Discard	+_Keep	+_Discard	16732	0	71418	2.19045e+08	3.14136e+08	1.17757e+08	1.10854e+08	2.83379	1.79992	0.69723	3.04873	P08122;D3YV27;B1AVK5	P08122	Collagen alpha-2(IV) chain;Canstatin	Col4a2
1.53302574157715	0.318628370761871	1.57668149471283	1.67826592922211	1.64914155006409	1.67636561393738	1.61061179637909	1.56911063194275	1.77724659442902	1.59116721153259	1.7823029756546	1.74622917175293	1.74298560619354	1.67215538024902	1.7430499792099	0.761888802051544	1.72516584396362	0.6912801861763	-0.477409571409225	0.767052710056305	+	OLD control_YOUNG control	Keep	Discard	+_Keep	+_Discard	5006	0	32331	4.95688e+09	6.56195e+09	7.86752e+09	2.31975e+09	2.82873	1.57076	0.951305	2.70492	Q9D8N0	Q9D8N0	Elongation factor 1-gamma	Eef1g
-0.585168063640594	-0.646298706531525	-0.559214115142822	-0.520505964756012	-0.45137882232666	-0.706577777862549	NaN	-0.720987915992737	-0.678189277648926	-0.557422041893005	-0.605130553245544	-2.91196346282959	-0.498236119747162	-0.407928138971329	-0.397940427064896	NaN	-2.47871899604797	-2.514972448349	-2.49232602119446	-0.620167195796967	+	OLD control_YOUNG control	Keep	Discard	+_Keep	+_Discard	42223	43209	72999	72784168	4.39622e+07	7.45825e+07	15752599	2.79079	1.55944	1.36075	2.89321	Q9QXY9;E9QA46	Q9QXY9;E9QA46	Peroxisomal biogenesis factor 3	Pex3
-1.01050186157227	-1.05230951309204	-0.920745134353638	-1.0399249792099	-0.997736155986786	-0.876283049583435	-0.984895348548889	-0.95583963394165	-0.894985854625702	-0.938613414764404	-1.54148316383362	-0.962671518325806	-1.27079975605011	-0.920741736888885	-1.06796634197235	-1.41107070446014	-1.23669362068176	-2.51905989646912	-2.53227734565735	-1.40528237819672	+	OLD control_YOUNG control	Keep	Discard	+_Keep	+_Discard	33951	0	13499	2.87303e+07	3.17973e+07	2.61819e+07	1.14159e+07	2.78535	1.81417	0.890753	3.07033	Q52KR3;Q52KR3-6	Q52KR3;Q52KR3-6	Protein prune homolog 2	Prune2
1.25323462486267	0.125056728720665	1.32070350646973	1.2496474981308	1.33899188041687	1.17669260501862	1.361532330513	1.28036952018738	1.00267350673676	1.17513585090637	0.982907116413116	1.12103033065796	0.960492134094238	1.16771900653839	0.962477028369904	-0.24770276248455	0.782598376274109	0.763584673404694	0.749179840087891	0.715868592262268	+	OLD control_YOUNG control	Keep	Discard	+_Keep	+_Discard	42808	0	32331	2.58521e+09	2.64402e+09	1.95684e+09	9.53418e+08	2.7732	1.82694	0.646575	3.08972	Q80WM4	Q80WM4	Hyaluronan and proteoglycan link protein 4	Hapln4
0.0139152556657791	0.34843835234642	-1.30353271961212	0.125528991222382	-0.0893369689583778	-0.049828439950943	0.20556366443634	0.126691833138466	0.0429600588977337	-0.770837426185608	-0.243909433484077	-2.5029821395874	-0.106115587055683	-0.406333416700363	-0.466564327478409	-0.347581475973129	-0.465614765882492	-0.99273282289505	-0.753663718700409	-0.692462146282196	+	OLD control_YOUNG control	Keep	Discard	+_Keep	+_Discard	67669	0	32331	2.3861e+08	2.16186e+08	1.08815e+08	78348404	2.7593	1.5589	0.561321	2.6873	Q9R069;D3YTK7	Q9R069	Basal cell adhesion molecule	Bcam
0.504015147686005	0.76187002658844	0.460594534873962	0.617363929748535	0.607779324054718	0.43438932299614	0.703800320625305	0.613742232322693	0.525042474269867	0.383833587169647	0.118321977555752	-0.0341906249523163	0.389367550611496	0.32367268204689	0.166412547230721	0.0578699521720409	-1.08315980434418	0.151428371667862	0.067177839577198	-0.0171811282634735	+	OLD control_YOUNG control	Keep	Discard	+_Keep	+_Discard	19658	0	32331	7.69684e+08	6.65789e+08	3.69865e+08	2.41467e+08	2.75727	1.71722	0.696935	2.92389	Q61292;A0A0A6YY71;A0A0A6YWY6;A0A0A6YWI2	Q61292	Laminin subunit beta-2	Lamb2
1.68001163005829	1.50183939933777	1.60499477386475	1.5300270318985	1.6186740398407	1.61734223365784	1.70527005195618	1.62904620170593	1.5948920249939	1.49932634830475	1.61428701877594	1.74067676067352	1.60918843746185	1.5900182723999	1.72910916805267	1.61272037029266	0.790173232555389	0.61243861913681	0.862255334854126	0.731822431087494	+	OLD control_YOUNG control	Keep	Discard	+_Keep	+_Discard	14819	0	32331	5.85746e+09	6.03383e+09	6.70576e+09	2.19671e+09	2.74676	2.285	0.687293	3.80655	P11404	P11404	Fatty acid-binding protein, heart	Fabp3
0.00435227574780583	-0.312915563583374	-0.111542992293835	-0.27140074968338	-0.128330767154694	0.166479542851448	-0.0614739656448364	-0.042937133461237	-0.0189572647213936	-0.299682468175888	-1.15831565856934	-0.219270601868629	-0.673816442489624	-0.91122704744339	-0.670415282249451	-1.46642744541168	-0.6149862408638	-0.315585643053055	-0.638044536113739	-0.692774534225464	+	OLD control_YOUNG control	Keep	Discard	+_Keep	+_Discard	22876	0	26005	1.64388e+08	203034216	6.841e+07	7.41217e+07	2.7392	2.01265	0.694249	3.37503	P56213	P56213	FAD-linked sulfhydryl oxidase ALR	Gfer
-1.37507855892181	0.518631994724274	-0.0338748656213284	0.23316103219986	-0.0497845448553562	-0.211242005228996	0.323453724384308	0.17383599281311	0.236898183822632	-0.0634689405560493	-0.0235366299748421	-0.306144565343857	0.321011275053024	0.29638934135437	0.126934677362442	-0.0545485094189644	-0.0701653137803078	-1.3543096780777	-1.23824608325958	-1.34343016147614	+	OLD control_YOUNG control	Keep	Discard	+_Keep	+_Discard	7706	0	31589	2.89745e+08	2.82225e+08	312213328	103540026	2.72575	1.63692	0.904035	2.80353	P21981;G3UXE8	P21981	Protein-glutamine gamma-glutamyltransferase 2	Tgm2
1.52531778812408	1.6427264213562	1.64512717723846	1.4294501543045	1.67447400093079	1.7456419467926	1.64652681350708	1.81679391860962	1.69439482688904	1.5219395160675	1.80162382125854	1.416623711586	1.80013787746429	1.80975270271301	1.77952647209167	0.874812543392181	-0.416370987892151	0.906676590442657	0.744980454444885	1.78826987743378	+	OLD control_YOUNG control	Keep	Discard	+_Keep	+_Discard	17695	0	17367	5.83914e+09	7.11585e+09	7926967808	2.61249e+09	2.72378	1.46557	0.905386	2.54893	P62751;D3YTY6	P62751	60S ribosomal protein L23a	Rpl23a
0.948632299900055	1.19721221923828	0.902007818222046	1.15319871902466	0.773528814315796	0.928778529167175	0.907159984111786	0.986742675304413	0.897411406040192	0.850010454654694	0.955123484134674	0.621776521205902	0.811319231987	0.956761658191681	1.05891215801239	-0.551930904388428	0.626788198947906	0.655976176261902	0.422607332468033	-0.487778723239899	+	OLD control_YOUNG control	Keep	Discard	+_Keep	+_Discard	53514	0	32331	1.82518e+09	1.43179e+09	1.46683e+09	5.32429e+08	2.68917	1.6911	0.780888	2.88464	Q9JLJ2;Q3U367	Q9JLJ2;Q3U367	4-trimethylaminobutyraldehyde dehydrogenase	Aldh9a1
0.176721319556236	-0.922629654407501	-0.0744228959083557	0.790655195713043	0.379461318254471	0.691834688186646	1.30341815948486	1.05547034740448	1.27364552021027	0.576129674911499	0.191583767533302	-0.0936229899525642	1.02488458156586	0.95369416475296	0.674920082092285	0.112474016845226	0.438691109418869	0.897172391414642	0.126398101449013	0.551530420780182	+	OLD control_YOUNG control	Keep	Discard	+_Keep	+_Discard	22576	0	16549	4.34089e+08	1.92418e+09	994792640	7.2088e+08	2.66921	1.54211	0.554846	2.66235	P37804	P37804	Transgelin	Tagln
0.263548076152802	0.271985530853271	0.166951134800911	0.340449631214142	0.34860497713089	0.453723847866058	0.275505244731903	0.32698318362236	0.384265273809433	0.281078457832336	-0.147653877735138	0.140688806772232	0.25808173418045	-0.97804057598114	-1.01057934761047	-0.521472454071045	-1.16353487968445	0.021640595048666	-1.17346465587616	0.261106550693512	+	OLD control_YOUNG control	Keep	Discard	+_Keep	+_Discard	21942	0	79374	399752160	4.44777e+08	1.94245e+08	1.67667e+08	2.65274	1.69558	0.859456	2.89137	Q66GT5	Q66GT5	Phosphatidylglycerophosphatase and protein-tyrosine phosphatase 1	Ptpmt1
1.01458299160004	1.18974244594574	1.06571054458618	1.02349090576172	1.09015953540802	1.20957267284393	1.20204281806946	1.14528405666351	1.0769419670105	1.05819129943848	-0.201830968260765	0.896192669868469	0.879038393497467	0.864587604999542	0.940040767192841	-0.356022655963898	0.629068553447723	0.774648427963257	0.668919742107391	0.741974711418152	+	OLD control_YOUNG control	Keep	Discard	+_Keep	+_Discard	11384	0	32331	2.05343e+09	2.28557e+09	1.18208e+09	8.65748e+08	2.63999	1.76598	0.646689	2.99737	Q61941;Q8C9V5;Q8BGK0;E9Q8F4	Q61941;Q8C9V5;Q8BGK0;E9Q8F4	NAD(P) transhydrogenase, mitochondrial	Nnt
-0.543571949005127	-0.470460504293442	-0.682863235473633	-0.344348669052124	-0.349384695291519	-0.331147491931915	-0.397982805967331	-0.342929869890213	-0.461532741785049	-0.291332691907883	-0.8270223736763	-0.81704181432724	-0.983341813087463	-1.8506315946579	-1.27842116355896	-1.10485124588013	-2.04275679588318	-0.714926064014435	-0.678660690784454	-1.03617775440216	+	OLD control_YOUNG control	Keep	Discard	+_Keep	+_Discard	83962	0	2363	8.70761e+07	1.02809e+08	3.00539e+07	39318020	2.6148	1.78107	0.750489	3.02018	Q9JJ59;Q9JJ59-2;D6RFD9	Q9JJ59;Q9JJ59-2	ATP-binding cassette sub-family B member 9	Abcb9
-1.44170987606049	-1.24790787696838	-1.17232358455658	-3.46560263633728	-1.0119800567627	-0.646665811538696	-0.720746576786041	-1.15750539302826	-0.584937751293182	-0.714544057846069	-1.3398939371109	-1.21267259120941	-1.3758465051651	-1.4998505115509	-1.31952738761902	-0.67752468585968	-2.46431612968445	-2.25769972801208	-1.92653775215149	-1.4038428068161	+	OLD control_YOUNG control	Keep	Discard	+_Keep	+_Discard	13335	0	40141	1.52648e+07	4.79202e+07	16302461	1.83403e+07	2.61283	1.70768	0.981104	2.90954	B1ASP2;P52332	B1ASP2;P52332	Tyrosine-protein kinase;Tyrosine-protein kinase JAK1	Jak1
0.312518835067749	0.297121733427048	-0.757633447647095	-0.823957026004791	-1.82094550132751	0.63051050901413	0.8165243268013	0.655346870422363	0.319571077823639	0.453665763139725	-0.856898128986359	-0.086472250521183	0.653899312019348	-0.529367387294769	0.224465653300285	0.181207105517387	-0.202628672122955	0.260655552148819	-0.952628433704376	0.25405877828598	+	OLD control_YOUNG control	Keep	Discard	+_Keep	+_Discard	37505	0	2858	189095171	7.51527e+08	3.19627e+08	2.88093e+08	2.60862	1.56818	0.666991	2.7011	Q9WVT6	Q9WVT6	Carbonic anhydrase 14	Ca14
0.233349516987801	0.183519914746284	0.355265855789185	-0.270917445421219	0.187579408288002	0.313630938529968	0.285288631916046	0.155109465122223	0.234767317771912	0.243121907114983	-0.0244616884738207	-0.284549593925476	0.0203528609126806	-0.218201950192451	-0.05689762160182	-0.0911842435598373	-1.59173452854156	-0.0809033215045929	-0.281180649995804	-0.43510714173317	+	OLD control_YOUNG control	Keep	Discard	+_Keep	+_Discard	34165	0	92803	3.21457e+08	362756928	1.96891e+08	140198553	2.58745	1.51615	0.742406	2.62383	P70452;D6RJ29	P70452	Syntaxin-4	Stx4
-0.258710920810699	-0.141816139221191	-0.382066547870636	-0.300326734781265	-0.432725727558136	-0.163943693041801	-0.152866974473	-0.222333088517189	-0.263747215270996	-0.354532539844513	-0.489801377058029	NaN	-0.522829353809357	-0.548638641834259	NaN	-0.807334721088409	-0.920726656913757	-0.754263818264008	-0.751708626747131	-0.801904141902924	+	OLD control_YOUNG control	Keep	Discard	+_Keep	+_Discard	30366	0	72195	1.23845e+08	1.35605e+08	51042496	5.2541e+07	2.58094	5.67697	0.575703	12.0297	P70689;E0CX48	P70689;E0CX48	Gap junction beta-6 protein;Gap junction protein	Gjb6
0.494051724672318	0.566002488136292	0.515874922275543	0.46933451294899	0.594249427318573	0.448258489370346	0.583783388137817	0.453784942626953	0.470050483942032	0.437886506319046	0.302335798740387	0.367403626441956	0.275811016559601	0.429470866918564	0.329289555549622	-0.948284387588501	-0.972043216228485	0.15815481543541	0.156773641705513	0.172386512160301	+	OLD control_YOUNG control	Keep	Discard	+_Keep	+_Discard	13797	0	16621	6.63221e+08	5.85374e+08	478195552	2.28154e+08	2.5657	1.61434	0.765355	2.76982	Q810U3	Q810U3	Neurofascin	Nfasc
1.58057713508606	1.66241109371185	1.63340079784393	1.63769090175629	1.68189024925232	1.72607493400574	1.70889544487	1.58135199546814	1.73354732990265	1.54806709289551	0.953091204166412	1.0083634853363	-0.122827529907227	0.953584790229797	1.02957451343536	1.3561577796936	1.38077461719513	0.173148676753044	1.46417713165283	0.262784749269485	+	OLD control_YOUNG control	Keep	Discard	+_Keep	+_Discard	61936	0	32331	6455027200	6.7453e+09	1.42486e+09	2636468480	2.55846	1.43074	0.732179	2.49744	Q62188	Q62188	Dihydropyrimidinase-related protein 3	Dpysl3
-0.19515772163868	-0.24887478351593	-0.827659547328949	-0.304543882608414	-0.233902305364609	-0.102970495820045	-0.290588170289993	-0.303324818611145	-0.00174167135264724	-0.532711863517761	-0.0860795751214027	-0.1829644292593	-0.0625974759459496	-0.225848153233528	-0.293618083000183	-2.52445769309998	-0.277457624673843	-0.8830446600914	-1.13433110713959	-0.86887001991272	+	OLD control_YOUNG control	Keep	Discard	+_Keep	+_Discard	69412	0	16087	1.17281e+08	1.38834e+08	1.73618e+08	5.48233e+07	2.5324	1.3064	0.891365	2.31393	F7B0R9	F7B0R9		2010300C02Rik
-0.0397257097065449	-0.0813548192381859	-0.0741311982274055	-0.356037318706512	-0.183269739151001	-0.158635020256042	-0.0106191551312804	-0.103754706680775	-0.405776351690292	-0.112183146178722	-0.300860404968262	-0.725017070770264	-1.47021543979645	-0.171787157654762	-0.234265029430389	-0.802557587623596	-0.330998510122299	-0.900945127010345	-0.778859555721283	-0.968036115169525	+	OLD control_YOUNG control	Keep	Discard	+_Keep	+_Discard	54187	0	13418	1.70279e+08	1.61979e+08	1.03548e+08	6.53098e+07	2.48017	2.75815	0.598086	4.60447	Q80W22;F7AFM3	Q80W22	Threonine synthase-like 2	Thnsl2
-0.990928173065186	-0.893645465373993	-0.84207421541214	-0.892685830593109	-0.749363601207733	-1.38041114807129	-1.09522867202759	-0.811113655567169	-1.2326352596283	-1.01833987236023	-1.15940797328949	-1.39025390148163	-1.04299545288086	-0.995514333248138	-2.23729538917542	-1.81125295162201	-2.31610369682312	-1.71638989448547	-1.39999651908875	-1.46856081485748	+	OLD control_YOUNG control	Keep	Discard	+_Keep	+_Discard	91859	29643	89633	37827088	2.39013e+07	20771638	9.70384e+06	2.46308	2.00491	0.634915	3.363	Q91YT8;E0CX44;E0CXM3	Q91YT8	CSC1-like protein 1	Tmem63a
1.46299779415131	1.3921993970871	1.434614777565	1.4489004611969	1.59945583343506	1.40370774269104	1.47801327705383	1.52438449859619	1.41059815883636	1.44674777984619	1.35990822315216	1.36177444458008	1.41504836082458	1.24253070354462	1.3711222410202	1.15982103347778	0.967193365097046	1.14214861392975	-0.230486854910851	0.979950368404388	+	OLD control_YOUNG control	Keep	Discard	+_Keep	+_Discard	24181	0	32331	4.56506e+09	4.35867e+09	3.62852e+09	1.77341e+09	2.45779	1.41335	0.648965	2.47174	Q922J6;A0A0G2JEZ7;Q9D1X8;A0A0G2JDX4	Q922J6;A0A0G2JEZ7;Q9D1X8;A0A0G2JDX4	Tetraspanin-2;Tetraspanin	Tspan2
-0.816086232662201	-0.217540055513382	-0.580806195735931	-0.48655167222023	-0.822743058204651	-0.400830209255219	-0.0547063648700714	-0.554762721061707	-0.532922506332397	-1.10565733909607	-0.979723393917084	-1.00658655166626	-0.940834403038025	-1.00518870353699	-1.05831384658813	-0.937136888504028	-1.08482801914215	-0.917384266853333	-1.00980257987976	-0.977554321289063	+	OLD control_YOUNG control	Keep	Discard	+_Keep	+_Discard	40711	0	17486	7.65218e+07	9.0228e+07	3.2562e+07	3.68779e+07	2.44667	1.53225	0.455565	2.64772	P01897;P01896;P01898;P14426;E9PWT4;E9QJR9;P79568;P14430;P14429;G3UX20;G3UZP7;L7N260;Q4KN81;P14431	P01897	H-2 class I histocompatibility antigen, L-D alpha chain	H2-L
0.6927410364151	0.344637811183929	-0.380295395851135	0.169656291604042	0.709938645362854	0.715804576873779	0.577614367008209	0.598327994346619	0.632076501846313	0.626193702220917	0.43929198384285	0.0143174193799496	0.447113335132599	-0.565556287765503	-0.0627707913517952	0.288777679204941	0.307725787162781	0.254447191953659	-0.384350210428238	-0.280614882707596	+	OLD control_YOUNG control	Keep	Discard	+_Keep	+_Discard	12279	0	32331	5.46962e+08	7.99941e+08	3.43426e+08	328891672	2.43223	2.31345	0.592806	3.85268	Q8K298	Q8K298	Actin-binding protein anillin	Anln
-0.838654816150665	-1.0435711145401	-0.918638408184052	-1.62657272815704	-0.698536574840546	-0.874540209770203	-0.93447071313858	NaN	-0.810379385948181	NaN	-0.906137645244598	-0.969219982624054	-0.954576194286346	-0.976101875305176	-1.32170343399048	-1.44307613372803	-1.38957786560059	NaN	NaN	-1.48744916915894	+	OLD control_YOUNG control	Keep	Discard	+_Keep	+_Discard	63364	27333	34977	3.19894e+07	2.13907e+07	32020786	8.83945e+06	2.41991	3.61653	0.566904	12.4175	Q8BGY9	Q8BGY9	High affinity choline transporter 1	Slc5a7
1.4979362487793	1.61516487598419	1.61269080638885	1.71835172176361	0.765463531017303	1.76979660987854	1.45476198196411	1.66386342048645	1.81712460517883	1.59642124176025	0.715027153491974	1.67715740203857	1.53793466091156	1.48363423347473	1.77591419219971	0.424111574888229	0.69677722454071	1.59951364994049	0.311127811670303	1.59368622303009	+	OLD control_YOUNG control	Keep	Discard	+_Keep	+_Discard	17008	0	32331	5.22428e+09	6921643008	5.2127e+09	2.88943e+09	2.39551	1.46543	0.73535	2.54872	Q9CQ92;G3X9U9;D3YZ32	Q9CQ92;G3X9U9	Mitochondrial fission 1 protein	Fis1
-0.206982553005219	0.947523951530457	1.03400683403015	0.847707033157349	1.0298912525177	0.958578765392303	0.91822874546051	1.12014377117157	1.05817592144012	1.02219796180725	0.734365582466125	0.856871843338013	0.791048228740692	0.820258021354675	0.841947674751282	-0.539181530475616	0.690378606319427	0.604927718639374	0.573286831378937	0.651106595993042	+	OLD control_YOUNG control	Keep	Discard	+_Keep	+_Discard	25414	0	14587	1.33236e+09	1780042624	1.21898e+09	743077344	2.3955	1.50631	0.619361	2.60925	Q91VT4;D3Z6C4	Q91VT4;D3Z6C4	Carbonyl reductase family member 4	Cbr4
0.0407325401902199	0.13981020450592	-0.0164409410208464	-0.0682721957564354	0.141434043645859	0.181004151701927	0.0156122501939535	0.155881926417351	0.0897506549954414	-0.0593707896769047	-0.281393826007843	-0.0977053344249725	-0.243023559451103	-0.191047176718712	-0.175530672073364	-0.420159846544266	-0.557839810848236	-0.40548300743103	-0.529639601707458	-0.317377805709839	+	OLD control_YOUNG control	Keep	Discard	+_Keep	+_Discard	17872	0	25942	2.50192e+08	2.56981e+08	1.62689e+08	1.08098e+08	2.37729	4.50317	0.522676	8.37364	Q8R3U1;Q8R3U1-2;D3YYG1	Q8R3U1;Q8R3U1-2;D3YYG1	HRAS-like suppressor 3	Pla2g16
0.426822364330292	-0.637256145477295	0.414159148931503	0.478231906890869	0.276915729045868	0.321996510028839	0.465985953807831	0.512181997299194	0.342152029275894	0.341888159513474	0.218031853437424	0.311909526586533	0.294729948043823	0.269662082195282	0.365781158208847	0.149199038743973	0.0951830670237541	-0.255486011505127	-1.29033017158508	-0.109659664332867	+	OLD control_YOUNG control	Keep	Discard	+_Keep	+_Discard	52513	0	32331	423535912	4.96435e+08	4.32831e+08	208881244	2.37664	1.47441	0.67906	2.56201	P17563;D6RHN2;G3UWK0;G3UZT2	P17563	Selenium-binding protein 1	Selenbp1
0.335267215967178	0.264600992202759	0.262363314628601	-0.70506626367569	0.0255406405776739	0.316298007965088	0.111277289688587	0.405106216669083	0.342402160167694	0.220204338431358	0.375835031270981	0.384909629821777	0.314892679452896	0.264323770999908	0.30414804816246	-0.854468524456024	-0.834429621696472	-0.140892028808594	-0.69952130317688	0.311068445444107	+	OLD control_YOUNG control	Keep	Discard	+_Keep	+_Discard	12017	0	26951	3.01044e+08	392479392	4.66672e+08	1.65476e+08	2.37182	1.82058	0.722706	3.08007	Q9CQW0	Q9CQW0	ER membrane protein complex subunit 6	Emc6
-0.462477892637253	-0.0393148735165596	-0.340654879808426	-0.607741892337799	-2.47630929946899	-0.117618046700954	-0.051338117569685	-0.0411697439849377	-0.200653716921806	-0.176706939935684	-0.812071144580841	-0.618140399456024	-0.341498166322708	-0.391039669513702	-0.877669215202332	-0.718980550765991	-0.685961306095123	-0.475533157587051	-0.710072159767151	-0.669739603996277	+	OLD control_YOUNG control	Keep	Discard	+_Keep	+_Discard	62219	0	50797	9.54925e+07	1.71243e+08	78051092	7.23606e+07	2.36653	4.96334	0.53456	9.67214	Q8BZF8	Q8BZF8	Phosphoglucomutase-like protein 5	Pgm5
0.220020189881325	0.0864057242870331	-1.70745539665222	0.716734766960144	0.696960866451263	0.476887941360474	0.444407522678375	0.486729025840759	0.4677973985672	0.584111869335175	0.166923344135284	0.481357991695404	-0.0276531931012869	-0.226376414299011	-0.459865748882294	-0.351247519254684	-0.0234215948730707	-0.110101945698261	0.202425539493561	0.100922383368015	+	OLD control_YOUNG control	Keep	Discard	+_Keep	+_Discard	15674	0	53198	502574725	6.03018e+08	2.88919e+08	2.56175e+08	2.35393	3.18385	0.528271	5.38862	Q9CR98	Q9CR98	Protein FAM136A	Fam136a
0.713590860366821	0.741856276988983	0.55490916967392	-0.409155040979385	0.600660920143127	0.691937863826752	0.732267558574677	0.627145171165466	-0.0393430627882481	0.481006801128387	-0.0431443639099598	0.181505590677261	0.102033659815788	0.0824976563453674	0.0976333245635033	0.174525871872902	0.0309424065053463	0.188369691371918	0.199987754225731	-0.697349846363068	+	OLD control_YOUNG control	Keep	Discard	+_Keep	+_Discard	2134	0	15856	7.09638e+08	6.90563e+08	2.86918e+08	2.93808e+08	2.35039	1.32069	0.519308	2.33501	Q9QYE9-4;Q9QYE9-2;Q9QYE9;D3Z6S5;D3YZT7;Q9QYE9-3;D3Z1E2;D3YV71	Q9QYE9-4;Q9QYE9-2;Q9QYE9;D3Z6S5;D3YZT7;Q9QYE9-3;D3Z1E2;D3YV71	Pleckstrin homology domain-containing family B member 1	Plekhb1
1.03319716453552	0.964416027069092	1.27926385402679	1.06002771854401	0.938838064670563	0.980589926242828	1.16598522663116	1.06922936439514	1.17225182056427	1.14837658405304	1.00003695487976	1.04269158840179	-1.130215883255	0.661872923374176	0.972267866134644	0.726227939128876	-0.388028085231781	0.740492761135101	0.721732914447784	0.794436991214752	+	OLD control_YOUNG control	Keep	Discard	+_Keep	+_Discard	24275	0	32331	2.02918e+09	2158869248	1.26808e+09	9.24559e+08	2.33503	1.4712	0.588314	2.55725	Q9WVL0	Q9WVL0	Maleylacetoacetate isomerase	Gstz1
0.551505744457245	0.520895421504974	0.554980337619781	0.395058929920197	0.441900432109833	0.538528680801392	0.538143217563629	0.369229227304459	0.502945244312286	0.478537678718567	0.513210833072662	0.457225829362869	0.495125979185104	0.357013493776321	0.501626312732697	0.382715225219727	0.388562142848969	-0.794231295585632	-0.823311924934387	-0.778706431388855	+	OLD control_YOUNG control	Keep	Discard	+_Keep	+_Discard	47624	0	10928	6.22208e+08	5.95629e+08	6.14368e+08	256012028	2.32657	1.61899	0.810471	2.77677	Q8BP40;Q8BP40-2	Q8BP40	Lysophosphatidic acid phosphatase type 6	Acp6
-0.835112988948822	-0.948817908763885	-0.412089288234711	-0.00433681765571237	-0.944847643375397	0.0622936710715294	-0.116587191820145	-0.448681890964508	-0.638073205947876	-0.346490353345871	-0.665030419826508	-0.458383858203888	-0.306545943021774	-0.242394611239433	-2.23167109489441	-0.411952793598175	-0.68803745508194	-0.687081754207611	-1.46444392204285	-1.12877261638641	+	OLD control_YOUNG control	Keep	Discard	+_Keep	+_Discard	25271	0	97736	8.58815e+07	1.33351e+08	8.84722e+07	5.75893e+07	2.31554	1.49158	0.57855	2.58742	Q9JHR9-2;Q9JHR9;E9QAD1;F7BIJ5	Q9JHR9-2;Q9JHR9;E9QAD1	Nuclear receptor-interacting protein 2	Nrip2
-0.0479242838919163	-0.247594505548477	-0.337015956640244	-0.498464733362198	-0.225437089800835	-0.147871822118759	-0.195629313588142	0.146232962608337	-0.204081058502197	-0.00628303410485387	-0.285284012556076	-0.197985708713531	-0.214087620377541	-0.129040375351906	-0.201059192419052	-0.373218506574631	-0.320757359266281	-1.8356419801712	-0.517764985561371	-0.797958195209503	+	OLD control_YOUNG control	Keep	Discard	+_Keep	+_Discard	38527	0	31641	134315072	1.90379e+08	1.59758e+08	82752841	2.30057	1.36087	0.687542	2.39428	Q8K0S2	Q8K0S2	Glutamate-rich protein 5	Erich5
-0.822522521018982	-2.01320123672485	-0.702834725379944	-0.867760360240936	-0.66646933555603	-0.531969010829926	-0.515231490135193	-0.449894100427628	-0.58148181438446	-0.786536455154419	NaN	-0.496972888708115	-0.483622908592224	-0.40125361084938	-0.775849997997284	-0.851686775684357	-1.73225343227386	-2.2619206905365	-0.818950235843658	-0.93705552816391	+	OLD control_YOUNG control	Keep	Discard	+_Keep	+_Discard	34031	0	27093	3.81692e+07	67929108	67933264	2.97779e+07	2.28119	1.4553	0.747351	2.53374	P61809;B1AQH0	P61809	Cyclin-dependent kinase 5 activator 1;Cyclin-dependent kinase 5 activator 1, p35;Cyclin-dependent kinase 5 activator 1, p25	Cdk5r1
1.13394629955292	1.13042747974396	1.24574387073517	1.19232630729675	1.25175154209137	1.16470766067505	1.11044251918793	1.21288776397705	1.16666805744171	1.13510310649872	0.978268146514893	1.0361795425415	1.07804477214813	1.04088652133942	-0.208357378840446	0.807884335517883	0.748646557331085	0.671336650848389	0.709278583526611	0.549515962600708	+	OLD control_YOUNG control	Keep	Discard	+_Keep	+_Discard	35328	0	32331	2585405184	2.3696e+09	1.56894e+09	1.04502e+09	2.26752	5.03323	0.460629	9.88354	Q91Z53;D6REG4;B1AXQ0	Q91Z53;D6REG4	Glyoxylate reductase/hydroxypyruvate reductase	Grhpr
0.868836760520935	0.846226930618286	0.89613950252533	0.771890461444855	-0.237284615635872	0.995631158351898	0.80568939447403	0.794797241687775	0.908324778079987	0.769646108150482	0.42804491519928	0.701789975166321	0.706651449203491	0.67238712310791	0.718758523464203	0.29020956158638	0.437434077262878	0.380627661943436	0.287404417991638	0.541346251964569	+	OLD control_YOUNG control	Keep	Discard	+_Keep	+_Discard	31599	0	86709	1.0636e+09	1.28503e+09	8.93213e+08	5.67247e+08	2.26538	4.08266	0.467413	7.31515	Q8BGY7	Q8BGY7	Protein FAM210A	Fam210a
1.44337546825409	1.38118207454681	1.43337416648865	1.43506968021393	1.59507524967194	1.40069222450256	1.47124695777893	1.42657625675201	1.38559293746948	1.42134785652161	1.15884387493134	0.144152954220772	1.27941715717316	0.0877981707453728	1.17478334903717	1.11959397792816	-0.0563927367329597	1.09937357902527	1.10848295688629	1.01484966278076	+	OLD control_YOUNG control	Keep	Discard	+_Keep	+_Discard	20432	0	32331	4.47445e+09	4.08072e+09	1.75606e+09	1815926864	2.24718	1.40269	0.56391	2.456	Q14BB9	Q14BB9	MAP6 domain-containing protein 1	Map6d1
0.513629257678986	-0.0755425095558167	0.363055944442749	0.697495222091675	0.415710121393204	0.720771789550781	0.533824563026428	0.599375486373901	0.663663387298584	0.49928867816925	0.276650786399841	-0.212162345647812	0.46476337313652	-0.436790972948074	-0.40327188372612	NaN	0.204911082983017	0.510203540325165	0.314055740833282	-0.488620817661285	+	OLD control_YOUNG control	Keep	Discard	+_Keep	+_Discard	13159	0	21359	5.54818e+08	7.62102e+08	2.80699e+08	339565440	2.24435	1.31387	0.468247	2.38473	Q9Z0F7	Q9Z0F7	Gamma-synuclein	Sncg
0.4861940741539	1.67485892772675	1.76385807991028	1.56181120872498	1.81331849098206	1.74147987365723	1.59871053695679	1.66896510124207	1.7164443731308	1.747025847435	1.31192100048065	1.50503087043762	1.59365963935852	1.35998046398163	1.42467641830444	1.33028995990753	1.27259862422943	1.27383875846863	1.2256383895874	1.26464378833771	+	OLD control_YOUNG control	Keep	Discard	+_Keep	+_Discard	21308	0	32331	6059109120	7.24913e+09	4.38861e+09	3.23348e+09	2.24189	5.944	0.421123	13.0364	P84096	P84096	Rho-related GTP-binding protein RhoG	Rhog
1.53313958644867	1.28242540359497	1.36502647399902	1.22840058803558	1.26151084899902	1.47944951057434	1.18256092071533	1.36246263980865	1.22973620891571	1.46631121635437	1.36549043655396	0.980841517448425	-0.117279328405857	1.05014073848724	1.2455016374588	1.06972074508667	0.909289240837097	0.923809826374054	0.645806610584259	1.00497448444366	+	OLD control_YOUNG control	Keep	Discard	+_Keep	+_Discard	43004	0	32331	3.56858e+09	3.60631e+09	2.11427e+09	1.63564e+09	2.20484	2.75739	0.433384	4.60313	P23242	P23242	Gap junction alpha-1 protein	Gja1
0.42830702662468	0.780731618404388	0.399717837572098	0.520122826099396	0.503457725048065	0.500621497631073	0.708834230899811	0.614634037017822	0.445063710212708	0.361993610858917	0.300540328025818	0.0651933327317238	0.480114012956619	0.238659664988518	0.417707681655884	0.110399939119816	0.0876662582159042	0.143623918294907	0.0437341257929802	-0.0374724119901657	+	OLD control_YOUNG control	Keep	Discard	+_Keep	+_Discard	17719	0	32331	688783168	659681440	4.56921e+08	2.99447e+08	2.203	3.783	0.456639	6.62628	F8VQJ3;P02468;F6TLW1	F8VQJ3;P02468	Laminin subunit gamma-1	Lamc1
-0.466832727193832	-0.464144915342331	-0.445559650659561	-0.472963571548462	-0.467392295598984	-0.59056556224823	-0.488361924886703	-0.370456367731094	-0.552440166473389	-0.509676814079285	-0.701961815357208	-0.723516404628754	-0.705877661705017	-0.673144698143005	-0.703201174736023	-2.00484371185303	-0.87546694278717	-1.03534519672394	-0.883564710617065	-0.840214312076569	+	OLD control_YOUNG control	Keep	Discard	+_Keep	+_Discard	77969	0	13429	8.68396e+07	7.77155e+07	5.88322e+07	3.57186e+07	2.17577	1.62213	0.625587	2.78146	Q5ICG5;Q8R1X1;Q5F2C5;Q8BYJ0;E9Q7Y2;Q8C028;B0QZJ6;B1ARG5;F6WYN6	Q5ICG5;Q8R1X1;Q5F2C5;Q8BYJ0;E9Q7Y2		Acsl6
1.13479506969452	-0.0119633898139	1.14452004432678	1.11182236671448	1.19403374195099	1.26983118057251	1.30279433727264	1.18296158313751	1.1862291097641	1.25235080718994	1.16123914718628	0.921043276786804	1.1331068277359	0.966811239719391	1.19259369373322	-0.165149509906769	0.781705796718597	1.05767846107483	0.846046924591064	0.91267341375351	+	OLD control_YOUNG control	Keep	Discard	+_Keep	+_Discard	58557	0	32331	1.91978e+09	2.81393e+09	2.12829e+09	1.29582e+09	2.17154	1.44655	0.552242	2.52079	Q8BW75;E9Q3X6;E9PVL9	Q8BW75	Amine oxidase [flavin-containing] B	Maob
0.559884667396545	1.63727617263794	1.72173523902893	1.69807982444763	1.66495597362518	1.51330423355103	1.71377909183502	1.62075340747833	1.53409743309021	1.59594881534576	1.28943979740143	1.51102828979492	1.28293538093567	1.40492379665375	1.33987712860107	1.31958818435669	1.18922019004822	1.28545641899109	1.34334564208984	0.171183526515961	+	OLD control_YOUNG control	Keep	Discard	+_Keep	+_Discard	1372	0	32331	5.74529e+09	5.89294e+09	3.76067e+09	2727180480	2.16082	1.33215	0.533818	2.3519	P55066	P55066	Neurocan core protein	Ncan
0.101824954152107	0.0219123978167772	0.182861745357513	0.099358469247818	0.421706080436707	0.472354501485825	0.304788738489151	0.266660451889038	0.372196733951569	0.086758553981781	0.0211049355566502	0.0476089715957642	-0.264313876628876	-0.226037055253983	-0.132320776581764	-0.0342865213751793	0.026224710047245	-0.135829418897629	-1.18271613121033	-0.0734590291976929	+	OLD control_YOUNG control	Keep	Discard	+_Keep	+_Discard	98856	0	14217	3.25617e+08	4.1505e+08	1.98646e+08	1.922e+08	2.15946	1.40535	0.580565	2.45992	Q8K1S4;Q8K1S4-2;F6TGW0;F7CVI0;Q8K1S4-3	Q8K1S4;Q8K1S4-2	Netrin receptor UNC5A	Unc5a
-0.403195738792419	-0.579480230808258	-0.292345374822617	-0.180295705795288	-0.225760951638222	-0.150655463337898	-0.38882976770401	-0.268436938524246	-0.392294228076935	-0.475935906171799	-0.439109176397324	NaN	-0.604893028736115	-0.562717437744141	-0.459299027919769	-0.695712566375732	NaN	-0.635165154933929	-0.692178130149841	-0.768081545829773	+	OLD control_YOUNG control	Keep	Discard	+_Keep	+_Discard	42004	29972	96902	1.16967e+08	111179312	68525264	5.17419e+07	2.14873	2.93984	0.362554	5.27959	Q8BFZ3	Q8BFZ3	Beta-actin-like protein 2	Actbl2
1.38307631015778	1.36609172821045	1.35156261920929	1.47164154052734	1.34825503826141	1.40852844715118	1.3837081193924	1.33478891849518	1.43744087219238	1.30083000659943	1.28882837295532	1.26905512809753	1.29710423946381	1.2838306427002	1.32255578041077	0.0326899513602257	1.11487329006195	1.19042730331421	0.0818540900945663	1.21823239326477	+	OLD control_YOUNG control	Keep	Discard	+_Keep	+_Discard	49924	0	25285	3.8479e+09	3.70608e+09	3.21005e+09	1.72923e+09	2.14319	1.32651	0.645444	2.34359	P68368;A0A0A0MQA5;A0A087WQS4;A0A087WRB4;A0A087WSB0;A0A087WSL5;A0A087WS35	P68368;A0A0A0MQA5	Tubulin alpha-4A chain	Tuba4a
0.300673544406891	0.738083720207214	0.493201225996017	0.375568956136703	0.675052285194397	0.606691598892212	0.733473181724548	0.699101507663727	0.612392723560333	0.519488871097565	0.331028252840042	0.12145172059536	0.361551284790039	0.226216673851013	0.303813695907593	0.0673699900507927	0.262913316488266	0.341546267271042	0.0325241312384605	0.176991760730743	+	OLD control_YOUNG control	Keep	Discard	+_Keep	+_Discard	27374	0	14375	6.81818e+08	808840896	4.18171e+08	377998720	2.1398	3.77874	0.45796	6.61684	Q64471;D3Z3X5;D3Z5W7	Q64471;D3Z3X5	Glutathione S-transferase theta-1	Gstt1
-0.558672487735748	0.549773633480072	0.561604917049408	0.438625514507294	0.675290942192078	0.550212323665619	0.594856023788452	0.671419382095337	0.523226678371429	0.509447515010834	-0.00029241485754028	0.338758826255798	0.0207034200429916	0.262810587882996	-0.00615587085485458	0.181157514452934	0.149547725915909	-0.125828430056572	0.237217739224434	0.112698376178741	+	OLD control_YOUNG control	Keep	Discard	+_Keep	+_Discard	61817	0	32331	5.79078e+08	7.05589e+08	3.21336e+08	3.30152e+08	2.13717	3.78822	0.458874	6.63784	Q8K406	Q8K406	Leucine-rich repeat LGI family member 3	Lgi3
1.06695222854614	1.10546946525574	1.19726157188416	1.08738601207733	-0.0856561586260796	1.19385945796967	1.13290202617645	1.0897628068924	1.12224006652832	1.12590682506561	-0.210331484675407	0.892580449581146	0.978975355625153	0.833135783672333	0.825596570968628	0.513285219669342	0.739448130130768	0.726060211658478	0.751722872257233	0.788534343242645	+	OLD control_YOUNG control	Keep	Discard	+_Keep	+_Discard	83635	0	85195	1838418224	2255581696	1.16231e+09	1.05932e+09	2.12926	4.48074	0.429124	8.31426	Q3UZP4	Q3UZP4	Small VCP/p97-interacting protein	Svip
-0.281940340995789	0.935665905475616	0.996846079826355	0.886139988899231	0.96941477060318	0.99201238155365	0.953109800815582	0.854865074157715	1.05052757263184	0.883433043956757	0.863251864910126	0.901427686214447	0.862828195095062	0.808602452278137	0.894732534885406	-0.35968405008316	0.707378208637238	-0.339152455329895	0.709916710853577	0.814332127571106	+	OLD control_YOUNG control	Keep	Discard	+_Keep	+_Discard	70078	0	32331	1.27365e+09	1.54703e+09	1.36724e+09	727289520	2.12712	1.34013	0.640231	2.36368	Q61696	Q61696	Heat shock 70 kDa protein 1A	Hspa1a
0.118602707982063	0.387075692415237	0.342930614948273	-0.709944307804108	0.478653222322464	0.323566049337387	0.306114256381989	0.402511239051819	0.256254822015762	0.329119324684143	-0.158470302820206	-0.184817686676979	-0.181570842862129	0.129100680351257	0.0318719744682312	-0.0223678182810545	-0.0791207328438759	-0.0689548626542091	-1.05686318874359	0.0275294817984104	+	OLD control_YOUNG control	Keep	Discard	+_Keep	+_Discard	70557	0	15812	3.7257e+08	4.24125e+08	214418384	1.99528e+08	2.12564	1.58715	0.563469	2.72931	P28571-1;P28571;P28571-2;E9Q517;E9Q3V0;E9QA02;E9Q3Z2;E9PWC4	P28571-1;P28571;P28571-2;E9Q517;E9Q3V0	Sodium- and chloride-dependent glycine transporter 1;Transporter	Slc6a9
1.17415809631348	1.17919528484344	1.13515770435333	1.16897439956665	1.19346082210541	1.07189273834229	1.1555689573288	1.1570805311203	1.11650431156158	1.12747526168823	1.09932470321655	-0.05289052054286	1.14298260211945	1.11687803268433	1.17962574958801	-0.0963257998228073	-0.0946002751588821	1.08529436588287	-0.126748383045197	1.12556445598602	+	OLD control_YOUNG control	Keep	Discard	+_Keep	+_Discard	11298	0	32331	2.46779e+09	2.21707e+09	1.92112e+09	1.05335e+09	2.10477	1.44149	0.747067	2.51331	Q8VDN2	Q8VDN2	Sodium/potassium-transporting ATPase subunit alpha-1	Atp1a1
-0.657420694828033	-1.76815235614777	-0.638665497303009	-0.663494110107422	-1.9309469461441	-1.05873250961304	-0.695124804973602	-0.605957925319672	-0.793113470077515	-0.720454394817352	-0.908365070819855	-1.99713528156281	-0.847898781299591	-0.833174884319305	-0.803088545799255	NaN	-1.23945927619934	-1.05591368675232	-1.15056943893433	-1.13037705421448	+	OLD control_YOUNG control	Keep	Discard	+_Keep	+_Discard	14316	28605	34705	3.74428e+07	4.58862e+07	3.58942e+07	2.18048e+07	2.10441	2.25862	0.369403	3.9527	O89013	O89013	Leptin receptor gene-related protein	Leprot
1.27303230762482	1.23118937015533	0.938623309135437	1.31374156475067	1.13974380493164	1.13366973400116	1.1571192741394	1.26150679588318	1.09245121479034	1.1356645822525	1.16496801376343	1.25984525680542	1.21553039550781	1.33056151866913	1.20132946968079	-0.00254630693234503	1.11679983139038	1.12344777584076	0.00973619427531958	-0.0637832880020142	+	OLD control_YOUNG control	Keep	Discard	+_Keep	+_Discard	35623	0	18121	2.60428e+09	2.36695e+09	2.87029e+09	1.12767e+09	2.09897	1.47482	0.719351	2.56262	P47802;F7C846;G3XA66;D3Z3F4;D3YVW0;G3XA75;G3UYJ5;G3UXX9;G3UXB5	P47802;F7C846;G3XA66;D3Z3F4;D3YVW0;G3XA75;G3UYJ5;G3UXX9	Metaxin-1	Mtx1
-1.41130912303925	0.877226769924164	0.778015494346619	0.640544831752777	0.990854501724243	0.99623692035675	0.946276128292084	0.927665889263153	0.622767627239227	0.892762541770935	0.822741866111755	0.526002168655396	0.830460011959076	-0.599999368190765	0.746159672737122	-0.521969139575958	0.514369189739227	0.653353869915009	0.484612256288528	0.602440774440765	+	OLD control_YOUNG control	Keep	Discard	+_Keep	+_Discard	13067	0	32331	990492657	1.36859e+09	8.74941e+08	6.5782e+08	2.08049	1.30934	0.53058	2.31827	E9QM38;P55012;P55014;A2AQ50;A2AQ52;A2AQ51;P55014-2;P55014-4;P55014-3	E9QM38;P55012	Solute carrier family 12 member 2	Slc12a2
-0.748664319515228	-0.687425136566162	-0.610570251941681	NaN	-1.73139131069183	-0.472273588180542	-0.748044312000275	-0.579509377479553	-0.853903651237488	-0.776171088218689	-1.15128147602081	-0.889041244983673	NaN	-0.999902129173279	-1.08544766902924	-1.06464731693268	-0.829721927642822	-1.07920026779175	-1.37666344642639	-2.37334799766541	+	OLD control_YOUNG control	Keep	Discard	+_Keep	+_Discard	29518	3707	30213	34633263	54714412	24714182	2.64821e+07	2.06609	1.33139	0.658736	2.35079	Q9R061	Q9R061	Cytosolic Fe-S cluster assembly factor NUBP2	Nubp2
-0.802012920379639	-1.04287612438202	-2.0528826713562	-1.11747372150421	-0.901881039142609	-0.887782573699951	-1.51480221748352	-1.05382752418518	-0.722077608108521	-0.944081664085388	-1.09553527832031	-1.07120954990387	-1.0676177740097	-1.07341933250427	-1.21564471721649	-1.37982594966888	-1.82469606399536	-1.31585991382599	-1.56965279579163	-1.3614696264267	+	OLD control_YOUNG control	Keep	Discard	+_Keep	+_Discard	91982	0	17764	2.63257e+07	2.94209e+07	2.63987e+07	1.42528e+07	2.06421	1.66619	0.465787	2.84731	B2RUR8;D3Z210;D3YYZ8	B2RUR8	OTU domain-containing protein 7B	Otud7b
-0.857037484645844	NaN	-0.77270770072937	-2.41390514373779	-0.827051401138306	-1.06136512756348	-0.757729947566986	-1.05334103107452	-0.801513493061066	-0.749056160449982	-1.29774391651154	-0.987077236175537	-1.45592379570007	-1.69038999080658	NaN	-1.70151901245117	-1.60131013393402	-1.35015368461609	-1.08469700813293	-1.27233159542084	+	OLD control_YOUNG control	Keep	Discard	+_Keep	+_Discard	1322	70761	64687	2.47469e+07	36432258	1.45078e+07	1.774e+07	2.05368	2.34692	0.517401	3.90722	E9PW06	E9PW06		Nfasc
-0.197113171219826	-0.0725326389074326	-0.247686862945557	-0.192818939685822	-0.482492059469223	-0.436046123504639	-0.210708364844322	-0.183956474065781	-0.368742674589157	-0.356431931257248	-1.33546769618988	-0.326504498720169	-0.358680814504623	-0.289744645357132	-0.21487757563591	-0.459593862295151	-1.39901924133301	-1.39990091323853	-1.35944616794586	-0.313261061906815	+	OLD control_YOUNG control	Keep	Discard	+_Keep	+_Discard	68561	0	79508	1.43574e+08	1.16207e+08	1.09558e+08	5.73293e+07	2.02701	1.56165	0.675067	2.69137	Q8BGZ4;Q8BGZ4-2	Q8BGZ4;Q8BGZ4-2	Cell division cycle protein 23 homolog	Cdc23
0.0848086029291153	0.0947291851043701	-0.0908622518181801	0.270814001560211	0.130265459418297	0.0829919800162315	0.0764454752206802	0.0540110282599926	0.057376503944397	0.0953426957130432	-0.118924371898174	-0.351114094257355	0.0782623589038849	-0.290391534566879	-1.22042667865753	-1.05663275718689	0.0359625108540058	-1.17370057106018	-0.77016407251358	-0.0555345118045807	+	OLD control_YOUNG control	Keep	Discard	+_Keep	+_Discard	43016	0	65111	2.82332e+08	2.52257e+08	1.49851e+08	125015784	2.0178	1.56007	0.677247	2.68903	Q69ZP3;Q69ZP3-3;Q69ZP3-4	Q69ZP3;Q69ZP3-3;Q69ZP3-4	Probable hydrolase PNKD	Pnkd
0.731005728244781	0.925565421581268	0.976556181907654	0.816086709499359	0.922660052776337	0.91684901714325	0.780684411525726	0.79335743188858	0.757822453975677	1.01713967323303	0.68002325296402	0.619317054748535	0.811488211154938	0.391376376152039	0.613681256771088	0.498516649007797	0.45948314666748	0.532206118106842	0.469624400138855	0.320611923933029	+	OLD control_YOUNG control	Keep	Discard	+_Keep	+_Discard	34837	0	31009	1.36599e+09	1298447040	8.7063e+08	6.45303e+08	2.01215	3.71829	0.397082	6.48404	Q9D8B7;E9Q769	Q9D8B7;E9Q769	Junctional adhesion molecule C	Jam3
0.749310374259949	0.599923133850098	0.867938160896301	0.886618733406067	0.566432058811188	0.816493332386017	0.643532037734985	0.870883107185364	0.915511012077332	0.915842413902283	0.432503014802933	0.612100541591644	0.706310093402863	0.449725776910782	-1.74729871749878	0.229159027338028	0.400733917951584	0.718106925487518	0.44306269288063	0.207504466176033	+	OLD control_YOUNG control	Keep	Discard	+_Keep	+_Discard	21067	0	17113	1.0535e+09	1.23641e+09	5.994e+08	616012800	2.00712	2.47615	0.432739	4.12074	Q9R257	Q9R257	Heme-binding protein 1	Hebp1
0.733232438564301	0.869519114494324	0.769913375377655	0.798938512802124	0.799847900867462	0.835908770561218	0.824925184249878	0.758668661117554	0.743287622928619	0.720362186431885	0.554197013378143	0.634721457958221	0.726670861244202	0.335676908493042	-0.567242860794067	0.390787363052368	0.392805218696594	0.444886565208435	0.382014274597168	0.204686418175697	+	OLD control_YOUNG control	Keep	Discard	+_Keep	+_Discard	50254	0	32331	1146848640	1080355392	637348560	5.38364e+08	2.00674	4.65837	0.413595	8.79417	P28650;J3QN31;P28650-2	P28650;J3QN31;P28650-2	Adenylosuccinate synthetase isozyme 1	Adssl1
1.37090277671814	1.48551893234253	1.34350430965424	1.37940204143524	1.34799945354462	1.51395261287689	1.59287583827972	1.62857139110565	1.65113091468811	1.48348331451416	1.64922201633453	1.5639500617981	0.586070477962494	1.49878740310669	1.46032428741455	1.83713400363922	0.723340392112732	0.554882228374481	0.703409135341644	0.747263252735138	+	OLD control_YOUNG control	Keep	Discard	+_Keep	+_Discard	1727	0	32331	3.8615e+09	5.61398e+09	4.45739e+09	2.79866e+09	2.00595	1.63724	0.660797	2.80402	Q9CQH7	Q9CQH7	Transcription factor BTF3 homolog 4	Btf3l4
0.105490230023861	NaN	-0.0709371268749237	-0.107432998716831	NaN	-0.0312704108655453	0.0641120672225952	-0.00478686299175024	-0.340960562229156	-0.318163335323334	-0.227193966507912	0.220466479659081	-0.118280172348022	-1.32965815067291	-0.205613985657692	-0.211076289415359	-1.26977491378784	-0.0876908674836159	-1.52212655544281	-1.24658167362213	+	OLD control_YOUNG control	Keep	Discard	+_Keep	+_Discard	37447	0	10523	1.31401e+08	1.76399e+08	1.78041e+08	8.85767e+07	1.99148	1.36124	0.741236	2.39482	Q9EST5-2;Q9EST5	Q9EST5-2;Q9EST5	Acidic leucine-rich nuclear phosphoprotein 32 family member B	Anp32b
0.0592380277812481	0.287045925855637	-0.151845708489418	0.0761489793658257	-0.0210651438683271	0.298269301652908	0.198418363928795	-0.0239972267299891	0.230149790644646	0.051519364118576	0.135648280382156	-0.0711070150136948	0.0613398216664791	0.206809520721436	0.0599990896880627	-1.03774178028107	0.112198017537594	0.113717898726463	-1.01184117794037	-0.961661636829376	+	OLD control_YOUNG control	Keep	Discard	+_Keep	+_Discard	10313	0	28087	2.6094e+08	3.04281e+08	2.86045e+08	1.53702e+08	1.97969	1.45048	0.707938	2.52661	P04919;P04919-2	P04919;P04919-2	Band 3 anion transport protein	Slc4a1
-0.230883613228798	-0.254676699638367	-0.252365469932556	-0.387111902236938	-0.0719708427786827	-0.168487325310707	-0.245034843683243	-0.179710850119591	-0.0399311482906342	-0.114193059504032	-0.430480509996414	-0.216537520289421	-0.12765084207058	-0.236939668655396	-0.21641118824482	-0.681809067726135	-0.662368834018707	-0.383897542953491	-0.701665163040161	-0.566950619220734	+	OLD control_YOUNG control	Keep	Discard	+_Keep	+_Discard	87051	0	32797	1.39481e+08	1.6068e+08	1.49508e+08	8.12478e+07	1.97765	3.78015	0.449867	6.61996	Q8K4I3;F6WMJ3;H3BJ53;H3BKQ0	Q8K4I3;F6WMJ3	Rho guanine nucleotide exchange factor 6	Arhgef6
-0.843733787536621	-1.05780255794525	-0.870414733886719	-0.987032294273376	-0.905561864376068	-0.936168253421783	-0.82984185218811	NaN	-0.909115254878998	-0.980503261089325	-1.03007340431213	-1.22362208366394	-1.57612836360931	-1.06767737865448	-2.11687421798706	-1.4247864484787	-1.28607749938965	-1.769038438797	-1.28255867958069	-2.24823927879333	+	OLD control_YOUNG control	Keep	Discard	+_Keep	+_Discard	13594	0	34437	3.34683e+07	26376924	1.86368e+07	1.34913e+07	1.95511	1.86163	0.688233	3.26589	Q3U1U4;F6YBY4;G5E8F1;E9Q604;E9Q5K8;P05555;P05555-2;F6YXU0	Q3U1U4;F6YBY4;G5E8F1;E9Q604;E9Q5K8;P05555;P05555-2	Integrin alpha-M	Itgam
-0.492529958486557	-0.818130314350128	-1.93911373615265	-1.88738417625427	-0.429324567317963	-0.529287278652191	-0.289856731891632	-0.590916037559509	-0.113621063530445	-0.411046385765076	-0.515861093997955	-0.575038075447083	-0.462393313646317	-0.54387766122818	-0.931997537612915	-0.942547619342804	-0.835642576217651	-0.363168239593506	-1.18674111366272	-1.19565272331238	+	OLD control_YOUNG control	Keep	Discard	+_Keep	+_Discard	45132	0	91312	4.45314e+07	103852436	7.50369e+07	5.3213e+07	1.95164	1.74411	0.517805	2.96437	Q3URS9;Q3URS9-2	Q3URS9;Q3URS9-2	Coiled-coil domain-containing protein 51	Ccdc51
-1.26819837093353	-0.423305928707123	-0.258698314428329	-0.289435595273972	-0.402247220277786	-0.536462306976318	-0.318527340888977	-0.382586807012558	-0.448186188936234	-0.409513354301453	-0.978037238121033	-0.585826933383942	-1.16422009468079	-1.15473783016205	-0.648404896259308	-1.09933924674988	-0.827988922595978	-0.692034780979156	-0.886003196239471	-0.871955931186676	+	OLD control_YOUNG control	Keep	Discard	+_Keep	+_Discard	40074	70651	64088	9.3251e+07	9.22891e+07	43907344	4.73023e+07	1.95105	3.53398	0.456409	6.09078	Q9D7V9;G3XA18;H3BL13	Q9D7V9;G3XA18	N-acylethanolamine-hydrolyzing acid amidase;N-acylethanolamine-hydrolyzing acid amidase subunit alpha;N-acylethanolamine-hydrolyzing acid amidase subunit beta	Naaa
-0.176522389054298	-0.770548522472382	-0.264354348182678	-0.615213394165039	-0.0686646178364754	-0.16689421236515	-0.0646802484989166	-0.375792890787125	-0.269208043813705	-0.0932298228144646	-0.267443150281906	-0.399269551038742	-0.772673308849335	-0.376433908939362	-0.382556170225143	-0.458387523889542	-0.352520197629929	-1.64359128475189	-0.564792931079865	-0.774502575397491	+	OLD control_YOUNG control	Keep	Discard	+_Keep	+_Discard	46771	0	31451	116635272	149658408	1.04599e+08	76746475	1.95004	1.33982	0.564798	2.36322	Q8BNN1;Q8BNN1-2	Q8BNN1	Spermatogenesis-associated protein 2-like protein	Spata2l
-1.29244923591614	-1.36149990558624	-1.22533583641052	-1.39814925193787	-1.26344621181488	-1.21070075035095	-1.16535747051239	-1.43099439144135	-1.49214458465576	-1.69751143455505	-1.64121520519257	-1.19193482398987	-1.33604860305786	-2.88039946556091	-1.43183314800262	-1.58282673358917	-1.53734445571899	-2.62929749488831	-2.52270293235779	-1.80980205535889	+	OLD control_YOUNG control	Keep	Discard	+_Keep	+_Discard	17983	0	24611	15435943	1.30505e+07	1.23587e+07	6.71357e+06	1.9439	1.39061	0.617053	2.43816	O08648;O08648-2	O08648;O08648-2	Mitogen-activated protein kinase kinase kinase 4	Map3k4
-0.238684952259064	-0.0800595805048943	-0.0421695336699486	-0.284719526767731	-0.400132387876511	-0.120911277830601	-0.141199573874474	-0.317951023578644	-0.221525773406029	-0.326022952795029	-0.489075362682343	-1.22019517421722	-0.442321687936783	-0.325407266616821	-0.593141913414001	-0.567368805408478	-0.641354501247406	-1.04358661174774	-0.507936477661133	-0.642136037349701	+	OLD control_YOUNG control	Keep	Discard	+_Keep	+_Discard	69926	0	492	1.52124e+08	1.3797e+08	8.15691e+07	7.10428e+07	1.94207	2.63899	0.454954	4.39691	Q04519	Q04519	Sphingomyelin phosphodiesterase	Smpd1
-0.0209605172276497	0.170911505818367	-0.377530932426453	-0.112111978232861	0.150727108120918	0.106301940977573	0.304282754659653	0.077253632247448	-0.205993607640266	-0.131872981786728	-0.223113179206848	-0.604719400405884	-0.245921105146408	-0.341229289770126	-0.198998346924782	-0.284097105264664	-0.65949159860611	-0.221749514341354	-0.417291849851608	-0.30341249704361	+	OLD control_YOUNG control	Keep	Discard	+_Keep	+_Discard	15391	0	32331	2.23433e+08	2.4678e+08	1.30632e+08	1.27316e+08	1.93832	2.03681	0.407203	3.41264	O88322	O88322	Nidogen-2	Nid2
1.47638857364655	1.48100900650024	1.44873070716858	1.54996061325073	1.51778745651245	1.57899558544159	1.4985169172287	1.45833480358124	1.52510678768158	1.35263550281525	0.842765927314758	0.806585609912872	0.716906726360321	1.860023021698	0.848382294178009	1.10048151016235	1.08403360843658	1.0524445772171	1.23400735855103	1.18755888938904	+	OLD control_YOUNG control	Keep	Discard	+_Keep	+_Discard	61516	0	32331	4806022656	4.67107e+09	2.93909e+09	2444352512	1.91096	3.89923	0.351013	6.88744	Q9EQF6;Q3SYJ1	Q9EQF6	Dihydropyrimidinase-related protein 5	Dpysl5
-1.11610412597656	-1.18560183048248	-1.25972390174866	-1.15671002864838	-1.34822249412537	-0.923078119754791	-0.997132241725922	-1.24269604682922	-1.30953097343445	-1.28649151325226	-1.44756889343262	-0.988686144351959	-1.28825712203979	-1.14102625846863	-1.12706935405731	-2.07709074020386	-2.05700540542603	-1.3024708032608	-1.53123080730438	-1.42077434062958	+	OLD control_YOUNG control	Keep	Discard	+_Keep	+_Discard	1118	15138	10349	19016437	2.1258e+07	2.27897e+07	1.12291e+07	1.89312	1.69931	0.525929	2.89697	Q9R0X5;A2ADP2;A0A067XG46;Q9R0X5-2;Q3UWJ5;Q8CDM3;Q9R0X5-3;Q3UTY5;A2ADP5;Q9R0X5-4	Q9R0X5;A2ADP2;A0A067XG46;Q9R0X5-2;Q3UWJ5;Q8CDM3;Q9R0X5-3;Q3UTY5;A2ADP5;Q9R0X5-4	X-linked retinitis pigmentosa GTPase regulator	Rpgr
0.583712160587311	0.620661199092865	-0.467961996793747	-0.410459280014038	0.773554801940918	0.757695496082306	0.784754991531372	0.687511384487152	0.671764194965363	0.47760346531868	0.369543075561523	0.518738508224487	0.421133697032928	0.544446349143982	0.462233334779739	0.395717263221741	0.270015567541122	0.255583643913269	0.324816346168518	0.264230996370316	+	OLD control_YOUNG control	Keep	Discard	+_Keep	+_Discard	79856	0	32331	5.55117e+08	890598592	6.12096e+08	4.72316e+08	1.8856	3.60172	0.373793	6.23331	Q3UHB8	Q3UHB8	Coiled-coil domain-containing protein 177	Ccdc177
0.0147564141079783	-0.261913627386093	0.218409582972527	0.103208065032959	0.0260576456785202	0.067743107676506	-0.0274863187223673	-0.235447436571121	0.0896933749318123	-0.138144001364708	0.0129700135439634	0.0388672575354576	0.244875371456146	0.195206984877586	0.0327197462320328	-0.27648264169693	-1.08277523517609	-0.268470644950867	-0.167206346988678	-1.28168165683746	+	OLD control_YOUNG control	Keep	Discard	+_Keep	+_Discard	37402	0	15164	2.4532e+08	2.01851e+08	3.02267e+08	1.07388e+08	1.87964	1.32278	0.566595	2.33808	Q9R062;V9GX26;K3W4S6	Q9R062;V9GX26;K3W4S6	Glycogenin-1	Gyg1;Gyg
0.292745530605316	0.362634599208832	0.495619356632233	0.450145691633224	0.482161700725555	0.329788148403168	0.44739094376564	0.383141994476318	0.333060204982758	0.30176568031311	-0.0295846406370401	0.312145233154297	0.233753234148026	0.408825576305389	0.207059398293495	0.0337064899504185	-0.753698706626892	0.0153106823563576	0.0905611366033554	0.107615917921066	+	OLD control_YOUNG control	Keep	Discard	+_Keep	+_Discard	50898	0	20311	5.32372e+08	4.56507e+08	3.92884e+08	2.44053e+08	1.87053	1.61654	0.46033	2.77312	Q91YP0	Q91YP0	L-2-hydroxyglutarate dehydrogenase, mitochondrial	L2hgdh
-0.339219063520432	-0.352842301130295	0.124231569468975	-0.500424027442932	-0.327935218811035	0.109444849193096	0.036077655851841	0.374665647745132	-0.0255649872124195	0.0833741649985313	-0.709536671638489	-0.26695328950882	-0.437789529561996	-0.31560692191124	-0.246515557169914	-0.0381092876195908	-0.560845196247101	-0.0459167696535587	-0.515010893344879	-0.403235256671906	+	OLD control_YOUNG control	Keep	Discard	+_Keep	+_Discard	48967	0	47139	1.40703e+08	286143040	1.14227e+08	1.53937e+08	1.85883	1.9182	0.428223	3.22914	Q80WC7;Q3U2K8;Q3TBU7;Q80WC7-2	Q80WC7;Q3U2K8;Q3TBU7;Q80WC7-2	Arf-GAP domain and FG repeat-containing protein 2	Agfg2
0.178922399878502	0.948627412319183	0.106581568717957	0.562513947486877	0.251020014286041	0.445353806018829	0.766043961048126	0.799561738967896	0.989229559898376	0.402561396360397	0.404600322246552	-0.509880602359772	0.800886988639832	0.805004715919495	0.475915461778641	0.360415548086166	0.0356727875769138	0.532425999641418	0.302433669567108	0.434221833944321	+	OLD control_YOUNG control	Keep	Discard	+_Keep	+_Discard	37412	0	15587	6.55177e+08	9.71223e+08	7.31042e+08	5.2516e+08	1.84938	1.42595	0.347516	2.49035	F8WID5	F8WID5		Tpm1
-0.784830272197723	-0.976275384426117	-1.24403762817383	-1.39021384716034	-0.825213611125946	-1.11492443084717	-0.765531539916992	-0.94105327129364	-1.20830082893372	-0.807224333286285	-1.15666007995605	-0.928518712520599	-1.2261871099472	-1.11173522472382	-1.07569575309753	-1.23473799228668	-1.43256044387817	-1.39056873321533	-1.39657497406006	-1.42911088466644	+	OLD control_YOUNG control	Keep	Discard	+_Keep	+_Discard	9961	0	14029	2.92414e+07	3.142e+07	2.70133e+07	1.70456e+07	1.84329	2.63755	0.409304	4.39444	Q8BZ60;E9PXP7	Q8BZ60;E9PXP7	Stonin-2	Ston2
0.066021665930748	0.0399787500500679	-0.0329311341047287	0.340886771678925	0.461224019527435	0.324702441692352	0.242636442184448	0.133188024163246	0.113166630268097	-0.0122123435139656	0.0319246090948582	-1.52234101295471	-0.101675182580948	0.0369856171309948	-0.0695878341794014	0.0539043284952641	-0.199401646852493	-0.355594277381897	-0.327704876661301	-0.398012548685074	+	OLD control_YOUNG control	Keep	Discard	+_Keep	+_Discard	28096	0	14358	3.44647e+08	3.09374e+08	1.86043e+08	1.68278e+08	1.83847	2.43499	0.405658	4.05222	Q8C6B0;H3BJI7;Q76I24;Q5I0W6;Q76I26;G3X9G9	Q8C6B0		Mettl7a1
0.150954365730286	1.39247632026672	1.32526838779449	1.20451974868774	1.39728128910065	1.40178525447845	1.27596163749695	1.36495769023895	1.36510729789734	1.24881422519684	0.94071090221405	0.988034069538116	1.20264756679535	1.08388316631317	1.08633887767792	0.899273633956909	1.01758873462677	0.990319073200226	1.00581836700439	1.05205655097961	+	OLD control_YOUNG control	Keep	Discard	+_Keep	+_Discard	43008	0	32331	2.80873e+09	3.40244e+09	2.04598e+09	1856572800	1.83265	4.62862	0.338314	8.71223	Q62433;E9Q514;E9Q5I8;E9Q3F9;E9PVF3;E9Q0J8;E9PZC7;E9Q7G8;E9Q147;E9Q7V2;F6VLR8	Q62433	Protein NDRG1	Ndrg1
0.15907746553421	0.289238452911377	-0.398518621921539	0.155939400196075	0.0217044074088335	-0.43587988615036	-0.342984914779663	-0.19838872551918	0.0440414063632488	-0.336376994848251	-0.374143004417419	-1.2575523853302	0.375192046165466	-0.00979107059538364	0.1534024477005	-0.519631147384644	-0.736584305763245	-0.626304626464844	-0.91639369726181	-0.447859466075897	+	OLD control_YOUNG control	Keep	Discard	+_Keep	+_Discard	19157	0	37637	2.73293e+08	1.36297e+08	2.40607e+08	7.47011e+07	1.82456	2.00466	0.395437	3.36262	Q78J03	Q78J03	Methionine-R-sulfoxide reductase B2, mitochondrial	Msrb2
0.476471811532974	0.547121405601501	0.405666828155518	0.461873382329941	0.595429122447968	0.719123244285583	0.781056940555573	0.614344120025635	0.505207240581512	0.506970167160034	0.186022356152534	-1.51072943210602	0.49950036406517	0.298735678195953	0.469723045825958	0.199840128421783	0.159489139914513	0.366062879562378	0.285843044519424	0.330392688512802	+	OLD control_YOUNG control	Keep	Discard	+_Keep	+_Discard	2245	0	28048	6.25328e+08	8.06588e+08	4.12722e+08	4.44576e+08	1.81429	3.12086	0.357015	5.26806	Q8VCR7;E9QN99;A0A087WPF8;A0A087WQN8;A0A087WSR2;A0A087WRJ2;A0A087WP24	Q8VCR7;E9QN99;A0A087WPF8;A0A087WQN8;A0A087WSR2;A0A087WRJ2	Alpha/beta hydrolase domain-containing protein 14B	Abhd14b
-0.0332740545272827	-0.111911237239838	-0.206697791814804	-0.0446424894034863	-0.126143082976341	0.296190172433853	-0.160753443837166	-0.130615755915642	-0.0919878110289574	0.417060315608978	-0.327115267515182	-0.412861883640289	-1.23057007789612	-0.295067012310028	-0.244675874710083	-0.210434749722481	-0.236702635884285	-0.175781592726707	-0.325419157743454	-0.30593878030777	+	OLD control_YOUNG control	Keep	Discard	+_Keep	+_Discard	59586	0	74625	1.82925e+08	2.85347e+08	1.05528e+08	1.58424e+08	1.80115	1.47029	0.316834	2.5559	B9EHT4;D3Z115;D3YXY6;D3Z2W8	B9EHT4	CAP-Gly domain-containing linker protein 3	Clip3
-1.19079256057739	-1.04906678199768	-1.08325374126434	-2.09259295463562	-2.35675597190857	-0.996845841407776	-1.06244027614594	-1.23445963859558	-1.03813827037811	-1.10031175613403	-1.19296503067017	-1.38318014144897	-2.39667177200317	-1.18386125564575	-1.17521047592163	-1.47274827957153	-1.327556848526	-1.38097298145294	-2.45703554153442	-1.47241580486298	+	OLD control_YOUNG control	Keep	Discard	+_Keep	+_Discard	6243	70038	60937	1.49599e+07	23261738	1.67013e+07	13000986	1.78923	1.43117	0.535707	2.49806	Q8CGA3;Q5ND25;Q5ND24;Q5ND23	Q8CGA3	Large neutral amino acids transporter small subunit 4	Slc43a2
-0.413536548614502	-0.161748617887497	-0.339407354593277	-0.197611108422279	-0.157195836305618	-0.333244442939758	-0.329674512147903	-0.123710945248604	-0.312007397413254	-0.289485096931458	-0.923443794250488	-0.629345595836639	-0.425906181335449	-0.427841693162918	-1.6001877784729	-0.643996119499207	-0.555485308170319	-0.716527462005615	-0.726290762424469	-0.688728213310242	+	OLD control_YOUNG control	Keep	Discard	+_Keep	+_Discard	5643	0	63442	1.36249e+08	1.23634e+08	64337884	6.96806e+07	1.7743	4.26282	0.388581	7.75481	Q9D1G3	Q9D1G3	Protein-cysteine N-palmitoyltransferase HHAT-like protein	Hhatl
-0.347592920064926	-0.317801296710968	-1.53012990951538	-0.35334038734436	-1.33201396465302	-0.284072756767273	-0.183530434966087	-0.195909842848778	-0.242050960659981	-0.136036187410355	-0.376209735870361	-0.241050839424133	-0.360469251871109	-0.271492093801498	-0.245181366801262	-0.40405461192131	-0.412085890769958	-1.5703250169754	-0.548657178878784	-0.642556071281433	+	OLD control_YOUNG control	Keep	Discard	+_Keep	+_Discard	20006	0	1607	7.34993e+07	1.41887e+08	1.32605e+08	8.01961e+07	1.76925	1.30248	0.507216	2.30814	E9QAF9;Q0VGY8;Q0VGY8-2	E9QAF9;Q0VGY8;Q0VGY8-2	Protein TANC1	Tanc1
-1.57339751720428	-0.574196517467499	-0.955668926239014	-1.88842749595642	-0.597999155521393	-0.315295368432999	-0.330892503261566	-0.411954611539841	-0.396462380886078	-0.44262957572937	-0.745157897472382	-0.567174851894379	-0.751725614070892	-0.425009489059448	-0.42787629365921	-0.710352182388306	-0.562930703163147	-1.28007233142853	-0.885023593902588	-0.673114657402039	+	OLD control_YOUNG control	Keep	Discard	+_Keep	+_Discard	58699	0	2793	3.57785e+07	9.93862e+07	7.74678e+07	5.62281e+07	1.76755	2.06806	0.442852	3.46146	P48455	P48455	Serine/threonine-protein phosphatase 2B catalytic subunit gamma isoform	Ppp3cc
1.18883645534515	1.24571990966797	1.12114477157593	0.1417216360569	1.32770562171936	1.10762071609497	1.26313591003418	1.25619435310364	1.08897364139557	1.18878138065338	0.462034642696381	1.10856020450592	0.937725603580475	0.4715276658535	0.971466839313507	0.934986710548401	0.584622621536255	0.846919000148773	0.999240279197693	0.861737847328186	+	OLD control_YOUNG control	Keep	Discard	+_Keep	+_Discard	91651	0	23175	2255176992	2.5036e+09	1.33321e+09	1.42169e+09	1.761	2.53609	0.33544	4.22144	D3YVS7;Q8K353	D3YVS7;Q8K353	Cysteine-rich and transmembrane domain-containing protein 1	Cystm1
-1.25831294059753	-1.53444135189056	-1.2836354970932	-1.40516805648804	NaN	-1.56740236282349	-1.51143276691437	-1.40536761283875	-1.51331639289856	-1.1358939409256	-1.25297808647156	-1.27165544033051	-2.42211008071899	NaN	-1.25993812084198	-1.33427739143372	-1.5211546421051	-2.82765674591064	-2.68069624900818	-2.41559290885925	+	OLD control_YOUNG control	Keep	Discard	+_Keep	+_Discard	32989	0	50114	1.11102e+07	12073181	1.17199e+07	7021220	1.71953	1.30427	0.729193	2.31078	Q69ZQ2	Q69ZQ2	Pre-mRNA-splicing factor ISY1 homolog	Isy1
-0.207274883985519	-0.435587912797928	-0.337983191013336	-0.714833378791809	-1.31207454204559	-0.516674280166626	-0.363262414932251	-0.291833251714706	-0.502329170703888	-0.283241868019104	-0.744452059268951	-0.432079046964645	-0.395933747291565	-0.299647718667984	-0.461078822612762	-1.27632021903992	-0.336110055446625	-0.821552217006683	-0.875581324100494	-1.03272497653961	+	OLD control_YOUNG control	Keep	Discard	+_Keep	+_Discard	58326	0	47368	8.40252e+07	98797256	9.8119e+07	5.74763e+07	1.71892	1.72251	0.47699	2.93183	Q9CXJ1	Q9CXJ1	Probable glutamate--tRNA ligase, mitochondrial	Ears2
-0.19728396832943	-0.158084630966187	-0.25246524810791	-0.173326998949051	-0.251786082983017	-0.316047668457031	-0.241910845041275	-0.271586447954178	-0.376170784235001	-0.213282078504562	-0.123143076896667	-0.270436018705368	-0.250584661960602	-0.267227560281754	-0.321150839328766	-1.14239573478699	-0.713461101055145	-0.489158064126968	-0.61950421333313	-0.517081141471863	+	OLD control_YOUNG control	Keep	Discard	+_Keep	+_Discard	12538	0	18437	1.47753e+08	1.21611e+08	1.48016e+08	7.14103e+07	1.70299	2.02039	0.41252	3.38707	Q6W4W7;O70566;E9Q4U7	Q6W4W7;O70566;E9Q4U7	Protein diaphanous homolog 2	Diap2;Diaph2
-0.345412284135818	-0.295649617910385	-0.233469888567924	-0.381630212068558	-0.306263327598572	-0.252230316400528	-0.470863074064255	-0.29411107301712	-0.377532809972763	-0.479523688554764	-0.351835548877716	-0.643538177013397	-1.70098328590393	-0.761022448539734	-0.631073653697968	-0.779557526111603	-0.791463673114777	-0.742215096950531	-0.725427269935608	-0.664439857006073	+	OLD control_YOUNG control	Keep	Discard	+_Keep	+_Discard	99357	0	28254	1.18771e+08	101369312	6.23324e+07	5.97448e+07	1.69671	4.02643	0.365768	7.18197	Q61704;E9PVS1;F6ZXJ7	Q61704;E9PVS1	Inter-alpha-trypsin inhibitor heavy chain H3	Itih3
-0.213439971208572	-1.08864045143127	-0.0414031073451042	0.00787808652967215	-0.0506429672241211	-0.0326908975839615	-0.0481875501573086	-0.269298255443573	0.0248636081814766	-0.498318463563919	-0.913761258125305	-1.27014482021332	-0.688728034496307	-0.188051924109459	-0.600994288921356	-0.158550277352333	-0.458987146615982	-0.911682069301605	-0.466680198907852	-0.783024549484253	+	OLD control_YOUNG control	Keep	Discard	+_Keep	+_Discard	48235	0	10005	1.6019e+08	1.64979e+08	7.07482e+07	9.83215e+07	1.67796	1.34729	0.391059	2.37423	Q3UUJ4;Q3UUJ4-3;Q3UUJ4-2;B1AR92;B1AR89	Q3UUJ4;Q3UUJ4-3;Q3UUJ4-2	STE20-related kinase adapter protein alpha	Strada
0.965115189552307	1.21746647357941	1.29110848903656	1.31249725818634	1.33786749839783	1.18448877334595	1.16946566104889	0.892908334732056	0.995509505271912	1.12205636501312	1.08851146697998	1.11496722698212	1.15374231338501	1.28267204761505	1.34407329559326	0.393084317445755	0.845504522323608	0.697141170501709	1.02704358100891	0.776747763156891	+	OLD control_YOUNG control	Keep	Discard	+_Keep	+_Discard	15005	0	17548	2844288128	2.045e+09	2693921536	1.22333e+09	1.67167	1.60096	0.324981	2.74989	Q0VBF8;J3QP43	Q0VBF8;J3QP43	Protein stum homolog	6330403A02Rik
-0.593744039535522	0.538995563983917	0.379453986883163	0.511537671089172	0.555165886878967	0.227897346019745	0.316987365484238	0.390623390674591	0.489096522331238	0.370686382055283	0.150756284594536	0.269711583852768	0.144476339221001	0.370702564716339	-0.841255247592926	0.0326555594801903	-0.0308930072933435	0.0420530661940575	-0.0369095578789711	0.166454657912254	+	OLD control_YOUNG control	Keep	Discard	+_Keep	+_Discard	56467	0	14924	5.12005e+08	4.61656e+08	3.22745e+08	2.79355e+08	1.65258	3.36284	0.324386	5.74056	Q9JKY7;P24457;P24456;L7N463;Q8BVD2;Q6P8N9	Q9JKY7		Cyp2d22
-5.39809513092041	-0.502006530761719	-0.638087809085846	NaN	-0.487035840749741	-1.06187605857849	-1.23819172382355	-0.863943934440613	-0.980741083621979	NaN	-1.6397066116333	-0.664443969726563	-0.917329847812653	-0.78843104839325	-0.662223279476166	-2.49055075645447	-1.13960325717926	-1.51767313480377	-1.83612263202667	-1.43698537349701	+	OLD control_YOUNG control	Keep	Discard	+_Keep	+_Discard	34412	29586	88612	4.41648e+07	2.11204e+07	4.47073e+07	12829484	1.64624	1.32434	0.647999	2.40114	O70579	O70579	Peroxisomal membrane protein PMP34	Slc25a17
1.20674455165863	1.21659195423126	1.15020716190338	1.24295401573181	1.27511489391327	1.1027649641037	1.15378403663635	1.14813721179962	1.05756556987762	1.12800395488739	0.923018991947174	1.04947245121002	1.0601167678833	1.18652367591858	-0.0931351482868195	0.85009354352951	0.870000243186951	0.736690163612366	0.893685817718506	0.770408451557159	+	OLD control_YOUNG control	Keep	Discard	+_Keep	+_Discard	48331	0	32331	2.72654e+09	2.18411e+09	1.66447e+09	1.33044e+09	1.64164	4.52331	0.293876	8.42726	Q8C5H8-3;Q8C5H8;Q8C5H8-2;Q8C5H8-4;Z4YK42;A0A087WQI8	Q8C5H8-3;Q8C5H8;Q8C5H8-2;Q8C5H8-4;Z4YK42	NAD kinase 2, mitochondrial	Nadk2
-2.27452969551086	-2.20648097991943	-2.5347421169281	-1.57304394245148	-1.52877390384674	-2.2003059387207	-1.90396440029144	-1.77625298500061	-1.96288907527924	-1.67210257053375	-1.94467616081238	-2.78312397003174	-1.90596437454224	-2.99699807167053	-2.63480710983276	-1.99615252017975	-2.4770667552948	-2.43545866012573	-2.18369007110596	-2.56547999382019	+	OLD control_YOUNG control	Keep	Discard	+_Keep	+_Discard	43413	0	1215	4.96138e+06	4.55957e+06	2543952	2.78329e+06	1.6382	1.83279	0.428467	3.09863	E9QQ10;H3BLL7	E9QQ10		Akap9
-1.2971168756485	-0.246991753578186	-0.215733453631401	-0.384051978588104	-0.155544027686119	-0.272672563791275	-0.520409882068634	-0.110719837248325	-0.316159009933472	-0.337275832891464	-0.649266004562378	-0.525834798812866	-0.492427140474319	-0.886186003684998	-0.738080859184265	-0.499844044446945	-0.724743664264679	-0.675345182418823	-0.835861325263977	-0.54151839017868	+	OLD control_YOUNG control	Keep	Discard	+_Keep	+_Discard	46717	0	38409	111596522	117639936	66844532	72284640	1.62745	2.30144	0.344015	3.83318	Q91WP6;G3X8T9;F2Z405;E9Q499;H7BWY0;Q6P4P1	Q91WP6;G3X8T9	Serine protease inhibitor A3N	Serpina3n
-1.45639455318451	-0.81603330373764	-0.948588073253632	-1.39828586578369	-0.873956978321075	-0.384615033864975	-0.599207699298859	-0.869935572147369	-0.825374364852905	-0.944781541824341	-1.15317189693451	-1.50557672977448	-0.895261824131012	-1.23034429550171	-0.984072148799896	-0.809357881546021	-1.15406215190887	-1.39877843856812	-1.05134332180023	-0.955959737300873	+	OLD control_YOUNG control	Keep	Discard	+_Keep	+_Discard	79582	0	19069	2.70585e+07	53278028	2.57638e+07	3.28702e+07	1.62086	1.3959	0.349117	2.44598	Q9JKZ2;V9GXD5	Q9JKZ2	Sodium/myo-inositol cotransporter	Slc5a3
-0.341724634170532	-2.59341764450073	-0.560435593128204	-0.343692988157272	-0.258855044841766	NaN	-0.212629288434982	-0.369637191295624	-0.367812812328339	-0.121577061712742	-0.45088255405426	-0.5765460729599	-1.36121952533722	-0.58635002374649	-1.07193994522095	-0.637929916381836	-1.1068069934845	-1.44416379928589	-0.362149506807327	-0.599312305450439	+	OLD control_YOUNG control	Keep	Discard	+_Keep	+_Discard	37849	43353	7442	84464232	1.03017e+08	58190550	6.37807e+07	1.61518	1.36643	0.562158	2.46718	Q9CXD6;Q9CXD6-2;Q9CXD6-3	Q9CXD6;Q9CXD6-2;Q9CXD6-3	Mitochondrial calcium uniporter regulator 1	Mcur1
0.0405662283301353	-0.0151143530383706	-0.448387026786804	0.0793071091175079	0.0317557416856289	-0.0752137079834938	-0.398849666118622	0.0954664722084999	0.0159869082272053	-0.0975559949874878	-0.063667394220829	-0.0233400110155344	-0.419009238481522	-1.18481695652008	-0.0861950218677521	-0.233175590634346	-0.542179346084595	-0.775891125202179	-0.179486215114594	-0.487945556640625	+	OLD control_YOUNG control	Keep	Discard	+_Keep	+_Discard	83926	0	1419	211140704	1.88269e+08	1.53353e+08	1.16615e+08	1.61445	1.47323	0.351702	2.56026	Q9Z1E4;D3Z0Q6	Q9Z1E4;D3Z0Q6	Glycogen [starch] synthase, muscle	Gys1
-1.10209798812866	-1.10293555259705	-1.25170183181763	-1.04930698871613	-0.89915943145752	NaN	-1.45729911327362	-1.03868436813354	-1.13778555393219	-0.888850092887878	-2.14595770835876	-1.53534638881683	-1.12787425518036	-1.18476796150208	-1.0200457572937	-1.45543467998505	-1.55463516712189	NaN	-1.33559107780457	-1.54583120346069	+	OLD control_YOUNG control	Keep	Discard	+_Keep	+_Discard	60572	0	14291	25137387	1.83317e+07	1.85376e+07	1.13613e+07	1.61352	1.40208	0.342218	2.61935	Q9JLM9;A2ASX4;A2ASX3	Q9JLM9;A2ASX4	Growth factor receptor-bound protein 14	Grb14
1.03558957576752	1.09631633758545	0.997510194778442	1.12092661857605	1.19606733322144	1.24177885055542	1.12162721157074	1.11522746086121	1.13432192802429	0.984857261180878	0.884720146656036	0.714751482009888	0.972240805625916	0.864340364933014	0.578184187412262	0.964592039585114	0.777159690856934	0.854968547821045	0.75104945898056	0.833427727222443	+	OLD control_YOUNG control	Keep	Discard	+_Keep	+_Discard	46584	0	20818	2.10166e+09	2210497408	1.25231e+09	1.3716e+09	1.61162	3.0499	0.283323	5.13421	P16460;J3QNG0	P16460;J3QNG0	Argininosuccinate synthase	Ass1;Gm5424
1.15179538726807	1.38541173934937	1.56324815750122	1.3790670633316	-0.849895179271698	1.47002720832825	1.61819565296173	1.40350615978241	1.55021131038666	1.30246794223785	0.0779140815138817	1.19117987155914	1.28923487663269	1.15611183643341	1.59533941745758	1.12334263324738	1.30534482002258	1.28701400756836	1.04229962825775	1.24219048023224	+	OLD control_YOUNG control	Keep	Discard	+_Keep	+_Discard	2873	0	32331	3175926852	4.59141e+09	2.85354e+09	2855122304	1.60813	2.15058	0.268843	3.5914	Q3UGR5;Q3UGR5-2;D3YZI3;D3YUN7	Q3UGR5;Q3UGR5-2;D3YZI3	Haloacid dehalogenase-like hydrolase domain-containing protein 2	Hdhd2
0.486335456371307	0.472309082746506	0.46221125125885	0.55958092212677	0.583331227302551	0.429560333490372	0.520931363105774	0.524239778518677	0.481512457132339	0.290802091360092	0.295095354318619	0.372585564851761	0.330774754285812	0.480073988437653	0.346113294363022	0.0211085546761751	0.29215344786644	-0.00214340258389711	0.242732793092728	0.122056424617767	+	OLD control_YOUNG control	Keep	Discard	+_Keep	+_Discard	77999	0	27748	6.43506e+08	5.53617e+08	502949280	3.47202e+08	1.59451	2.59736	0.314228	4.32551	Q9CXJ4;D3Z492;F6ZFC5;A0A0G2JFJ3;D3Z1J6	Q9CXJ4	ATP-binding cassette sub-family B member 8, mitochondrial	Abcb8
-0.158959120512009	0.0399319343268871	-0.207705065608025	0.0243003610521555	0.0392669290304184	0.0603062659502029	0.0942980423569679	0.0179141722619534	-0.122216448187828	0.0487489439547062	-0.229243159294128	-0.122912541031837	-0.0345613770186901	-0.13527412712574	-0.0885744392871857	-0.424170434474945	-0.28210386633873	-0.141807973384857	-0.287900656461716	-0.41238459944725	+	OLD control_YOUNG control	Keep	Discard	+_Keep	+_Discard	43095	0	32331	206150512	2.28485e+08	1.89439e+08	143457000	1.59271	3.06825	0.329484	5.16863	Q91W92	Q91W92	Cdc42 effector protein 1	Cdc42ep1
1.20271074771881	1.28643786907196	1.17235600948334	1.17450094223022	1.24148368835449	1.145427942276	1.20967531204224	1.14591646194458	1.11976039409637	1.11145341396332	0.93604850769043	0.861063122749329	1.0528290271759	0.919246435165405	0.830165147781372	0.815226972103119	0.846620738506317	0.990504384040833	0.862281143665314	0.836460471153259	+	OLD control_YOUNG control	Keep	Discard	+_Keep	+_Discard	49899	0	32331	2.71522e+09	2.31378e+09	1541527680	1.46333e+09	1.58117	4.27437	0.276228	7.78368	P03995	P03995	Glial fibrillary acidic protein	Gfap
0.0164412893354893	-0.0435282960534096	0.0115170162171125	0.0769614428281784	0.0983959138393402	0.0101797161623836	-0.0525282435119152	0.187615767121315	-0.266643762588501	0.162156224250793	-0.342611640691757	-0.197064056992531	-0.0177055168896914	-0.160073265433311	-0.0560774989426136	-0.188519969582558	-0.193448290228844	-0.232997894287109	-0.393191009759903	-0.483061820268631	+	OLD control_YOUNG control	Keep	Discard	+_Keep	+_Discard	72654	0	2122	240432720	2.32887e+08	1.80447e+08	1.47425e+08	1.57969	1.78239	0.3064	3.02217	Q8R1X6;D3Z3F8;Q8R1X6-2;D3Z2D6;D3Z1M5	Q8R1X6;D3Z3F8;Q8R1X6-2	Spartin	Spg20
1.04865920543671	1.03161811828613	0.9428551197052	1.15724730491638	1.19351089000702	1.18461358547211	0.898150146007538	1.16973698139191	1.15015196800232	1.08613121509552	1.74357151985168	0.744024395942688	0.858406960964203	1.80389738082886	0.741473257541656	0.716206073760986	0.888428449630737	0.904785573482513	0.838656187057495	0.805178821086884	+	OLD control_YOUNG control	Keep	Discard	+_Keep	+_Discard	15942	0	32331	2053717888	2.13499e+09	4.11961e+09	1.35394e+09	1.57688	2.56745	0.267106	4.27456	P08228	P08228	Superoxide dismutase [Cu-Zn]	Sod1
1.47695016860962	1.52396631240845	1.54431509971619	1.53166627883911	1.54149281978607	1.48288035392761	1.46241009235382	1.50474536418915	1.56038320064545	1.35310864448547	1.28834104537964	1.43568217754364	1.30384278297424	1.35885441303253	1.33986270427704	1.21578359603882	1.20358753204346	1.26944434642792	1.23418319225311	1.16907131671906	+	OLD control_YOUNG control	Keep	Discard	+_Keep	+_Discard	23609	0	32331	5.09691e+09	4.56005e+09	3.58032e+09	2.8969e+09	1.57411	3.81974	0.254292	6.70804	P19157;P46425	P19157;P46425	Glutathione S-transferase P 1;Glutathione S-transferase P 2	Gstp1;Gstp2
0.422551333904266	0.292737931013107	0.307727873325348	-0.751632928848267	0.238143682479858	0.4134521484375	0.389929205179214	0.220771312713623	0.274462014436722	-0.0506457909941673	0.17796029150486	-0.0277271345257759	0.0600755661725998	0.126155152916908	-1.0349303483963	-0.136262476444244	0.0451675951480865	0.159226849675179	-0.192346528172493	-0.135563790798187	+	OLD control_YOUNG control	Keep	Discard	+_Keep	+_Discard	17234	0	1034	3.54209e+08	3.80655e+08	2.37671e+08	2.43009e+08	1.56642	1.65923	0.301549	2.83689	O89106;E9PZ91;E9PVU9;F6SV10;E9Q3M6	O89106;E9PZ91;E9PVU9	Bis(5-adenosyl)-triphosphatase	Fhit
0.340761303901672	0.121347226202488	0.359650880098343	0.316897332668304	0.274058222770691	0.283275872468948	0.222599282860756	0.230776995420456	0.369934111833572	0.393393605947495	0.237040445208549	0.193064048886299	0.253402978181839	-0.0425757803022861	0.0768860206007957	0.0133571987971663	-0.174665614962578	0.151546597480774	-0.191695496439934	0.135998457670212	+	OLD control_YOUNG control	Keep	Discard	+_Keep	+_Discard	86049	0	20898	4.0627e+08	407912864	3.28691e+08	2.62191e+08	1.55578	2.30777	0.313088	3.84346	A2AG50;A2AG50-2;A2AG51;A2AG50-3;Q8C0A6	A2AG50;A2AG50-2;A2AG51;A2AG50-3	MAP7 domain-containing protein 2	Map7d2
-0.276682287454605	-0.296435743570328	-0.343242019414902	-1.34660959243774	-0.670260071754456	-0.578608632087708	-0.53660261631012	-0.207647249102592	-0.339342683553696	-0.517715215682983	-0.738003373146057	-0.58189332485199	-1.84971129894257	-0.60700660943985	-2.97693395614624	-1.19476497173309	-0.725769698619843	-0.420021891593933	-0.797509849071503	-0.918409883975983	+	OLD control_YOUNG control	Keep	Discard	+_Keep	+_Discard	35316	0	11025	8.61618e+07	9.16644e+07	4.15995e+07	5.9137e+07	1.55004	1.49796	0.375312	2.59688	Q8C3W1	Q8C3W1	Uncharacterized protein C1orf198 homolog
1.33297395706177	1.3427722454071	1.38890445232391	1.30156373977661	1.35195207595825	1.29788994789124	1.32622039318085	1.33785402774811	1.25934231281281	1.40189921855927	1.17972540855408	1.12212920188904	1.19595122337341	1.04589807987213	0.966347932815552	1.08712363243103	1.07701885700226	1.07355380058289	1.10049617290497	1.0340781211853	+	OLD control_YOUNG control	Keep	Discard	+_Keep	+_Discard	32148	0	32331	3.52963e+09	3364665344	2229071104	2.17372e+09	1.54788	4.93704	0.250187	9.59361	Q5EBJ4	Q5EBJ4	Ermin	Ermn
1.50792145729065	1.49450361728668	1.7048624753952	1.64064025878906	1.63893675804138	1.63628506660461	1.45494472980499	1.62857925891876	1.59849572181702	1.60315346717834	0.143223747611046	1.29130017757416	0.259289860725403	1.30571138858795	1.32796895503998	1.35422194004059	1.27506804466248	1.32539129257202	1.36980831623077	1.42358446121216	+	OLD control_YOUNG control	Keep	Discard	+_Keep	+_Discard	18965	0	32331	6.00918e+09	5.76861e+09	2103274784	3.75659e+09	1.5356	3.33856	0.234677	5.69197	Q9CRB6	Q9CRB6	Tubulin polymerization-promoting protein family member 3	Tppp3
0.0761174857616425	-2.21977806091309	0.0287920627743006	-0.110901415348053	-0.0185932796448469	-0.020806597545743	0.0968519300222397	0.0579959191381931	0.0567992366850376	-0.104292556643486	-0.0760372951626778	-0.127605780959129	-0.0802277326583862	-0.136820465326309	-1.37597513198853	-0.300779700279236	-0.250784307718277	-0.130987331271172	-0.395488947629929	-0.349107444286346	+	OLD control_YOUNG control	Keep	Discard	+_Keep	+_Discard	49364	0	45578	1.78098e+08	2.26343e+08	159864908	149736912	1.51161	3.09618	0.302739	5.22127	P03995-2	P03995-2	Glial fibrillary acidic protein	Gfap
-0.0966059342026711	0.973258376121521	0.696412324905396	0.963688790798187	0.871719896793365	0.713147044181824	1.10361981391907	0.907918512821198	0.859223783016205	1.11840784549713	1.16205430030823	1.22183394432068	1.07824814319611	1.09538888931274	1.08738803863525	0.559268891811371	0.704661905765533	0.652417361736298	0.913260757923126	0.687159717082977	+	OLD control_YOUNG control	Keep	Discard	+_Keep	+_Discard	24936	0	32331	1.13988e+09	1594945216	2.32719e+09	1.06557e+09	1.4968	1.40769	0.23711	2.46338	Q9D8B3	Q9D8B3	Charged multivesicular body protein 4b	Chmp4b
-0.244015276432037	0.745370745658875	-0.268591940402985	0.249018043279648	0.00664301170036197	0.313600361347198	0.583430290222168	0.340011894702911	0.381652623414993	0.117824420332909	0.0883388817310333	-0.385343223810196	0.41241067647934	0.370985597372055	0.11764607578516	0.0177335403859615	0.0312348008155823	0.324104785919189	-0.140498667955399	0.0958911031484604	+	OLD control_YOUNG control	Keep	Discard	+_Keep	+_Discard	28122	0	32331	3.83149e+08	4.63175e+08	351568176	3.09537e+08	1.49635	1.53928	0.281611	2.65815	Q8BTM8;B7FAU9;B7FAV1;F6XC15;F6Z2C0;Q8BTM8-2;J3JS91	Q8BTM8;B7FAU9;B7FAV1	Filamin-A	Flna
0.742390513420105	0.499390721321106	0.694585204124451	-0.0802093371748924	0.514730334281921	0.743819296360016	0.660675883293152	0.716519832611084	0.590533554553986	0.591509759426117	0.495374500751495	0.374799400568008	-0.107507921755314	0.377421498298645	0.728248536586761	0.352447897195816	0.361699908971786	0.451405107975006	0.44079801440239	0.409187734127045	+	OLD control_YOUNG control	Keep	Discard	+_Keep	+_Discard	17749	0	31079	6.83819e+08	8.52463e+08	5.77266e+08	5.75909e+08	1.4802	3.90736	0.257504	6.90599	Q9CQ22;A0A0A6YX02	Q9CQ22;A0A0A6YX02	Ragulator complex protein LAMTOR1	Lamtor1
0.0388033129274845	0.0250263009220362	0.119519263505936	0.0302731618285179	0.0566148497164249	0.221608355641365	0.0996429324150085	0.111461818218231	0.282941579818726	0.113109774887562	0.0525803528726101	0.0359309986233711	0.0292072705924511	-0.074168749153614	0.0134665640071034	-0.0639480203390121	-0.14095413684845	-0.287207305431366	-0.058914091438055	-0.0181760843843222	+	OLD control_YOUNG control	Keep	Discard	+_Keep	+_Discard	66791	0	63103	2.51187e+08	3.08274e+08	2.46755e+08	2.09034e+08	1.47476	2.78237	0.279593	4.64727	Q3TY86;Q3TY86-2;Q3TY86-3	Q3TY86;Q3TY86-2;Q3TY86-3	Apoptosis-inducing factor 3	Aifm3
-1.09270644187927	-0.744526088237762	-2.23152232170105	-0.612980961799622	NaN	-1.00652050971985	-0.860323905944824	-0.935429394245148	-0.741547524929047	-0.690692901611328	-1.1905300617218	-0.730168461799622	-1.87952196598053	-1.76372623443604	-0.705807685852051	-1.11832082271576	-0.993669748306274	-0.933098137378693	NaN	-1.13412427902222	+	OLD control_YOUNG control	Keep	Discard	+_Keep	+_Discard	53201	0	14353	2.8698e+07	3.88603e+07	2.94606e+07	2.63511e+07	1.47471	1.38733	0.1979	2.50006	Q9CYU6;A0A0A6YWH1;Q9CYU6-2	Q9CYU6;A0A0A6YWH1	Diphthine methyltransferase	Dph7
0.384274452924728	1.58394527435303	0.498951941728592	1.40739786624908	1.62907266616821	1.41698253154755	1.5757372379303	1.24665498733521	1.47769951820374	1.46144759654999	1.29713892936707	1.31176769733429	1.45076107978821	1.13417744636536	1.28463006019592	1.29528188705444	1.22392439842224	1.29668414592743	0.98967581987381	1.2685272693634	+	OLD control_YOUNG control	Keep	Discard	+_Keep	+_Discard	23689	0	14175	3.36254e+09	4.31374e+09	3.30066e+09	2.95252e+09	1.46104	1.63085	0.220886	2.79447	Q9JL62;D3Z1H9;D3Z1H8	Q9JL62;D3Z1H9;D3Z1H8	Glycolipid transfer protein	Gltp
-0.810506403446198	0.394426435232162	0.342424750328064	0.292601525783539	0.346804887056351	0.314176827669144	0.423001408576965	0.440860629081726	0.375148624181747	0.231883570551872	-0.885170936584473	0.306990534067154	0.271604299545288	-0.844402968883514	0.240186899900436	0.166599243879318	0.0333850346505642	-0.0493500679731369	0.16686487197876	0.135840266942978	+	OLD control_YOUNG control	Keep	Discard	+_Keep	+_Discard	73469	0	99628	3.72074e+08	4.56471e+08	265537900	3.12506e+08	1.46068	2.78217	0.266346	4.64691	Q61423	Q61423	Potassium voltage-gated channel subfamily A member 4	Kcna4
0.125456064939499	-0.938023626804352	-0.294752687215805	-0.3240807056427	0.147625744342804	0.206523194909096	0.101738773286343	0.186264783143997	0.0869088619947433	0.117654509842396	-0.13974729180336	-1.39307653903961	0.284269958734512	-1.25000190734863	-0.197585836052895	-0.127096429467201	-0.124212220311165	-0.173024460673332	-0.133904919028282	-0.105683825910091	+	OLD control_YOUNG control	Keep	Discard	+_Keep	+_Discard	57267	0	25456	1.70502e+08	2.90215e+08	1.6076e+08	198722336	1.4604	5.19074	0.272602	10.3747	Q99NF2-4;Q99NF2;A2AJ96;Q99NF2-2;A2AJ95;A2AJ92;F6TKU5;Q99NF2-3;A0A0A6YWK2;Q99NF2-5;F6VTS9	Q99NF2-4;Q99NF2;A2AJ96;Q99NF2-2;A2AJ95;A2AJ92;F6TKU5;Q99NF2-3;A0A0A6YWK2	NMDA receptor synaptonuclear signaling and neuronal migration factor	Nsmf
-0.270534485578537	-0.059909276664257	-0.129728719592094	-0.0965763181447983	-1.65933847427368	-0.157436206936836	-0.24879764020443	-0.192653968930244	0.0669049397110939	-0.120727486908436	-2.5491247177124	-0.32465323805809	-0.156161621212959	-0.272204607725143	-0.106521084904671	-0.441462188959122	-0.58879828453064	-0.361854434013367	-0.170830771327019	-0.54374623298645	+	OLD control_YOUNG control	Keep	Discard	+_Keep	+_Discard	58815	0	14597	1.40058e+08	1.69642e+08	1.26948e+08	1.1719e+08	1.44758	1.88536	0.290796	3.1788	Q8BGA3	Q8BGA3	Leucine-rich repeat transmembrane neuronal protein 2	Lrrtm2
0.510269105434418	0.562432765960693	0.526583254337311	0.58623343706131	-1.71571409702301	0.392411768436432	0.523081004619598	0.365144461393356	0.568463027477264	0.41188582777977	0.450641840696335	0.472273647785187	-0.834094285964966	-0.811743497848511	0.421835273504257	0.243471264839172	0.277525037527084	0.290518403053284	0.165416195988655	-0.0428433194756508	+	OLD control_YOUNG control	Keep	Discard	+_Keep	+_Discard	8258	0	32331	5.60716e+08	5.58492e+08	3.71934e+08	3.86016e+08	1.44681	2.17683	0.26538	3.63307	Q61102	Q61102	ATP-binding cassette sub-family B member 7, mitochondrial	Abcb7
1.22236251831055	1.12149477005005	1.1988559961319	1.15611350536346	1.27988505363464	1.19634687900543	1.09717750549316	1.24013471603394	1.1223965883255	1.20350778102875	1.04686558246613	1.15309739112854	1.05106365680695	1.06073641777039	1.01185500621796	0.931089222431183	0.967177331447601	0.92629462480545	0.986361622810364	0.940915703773499	+	OLD control_YOUNG control	Keep	Discard	+_Keep	+_Discard	38937	0	32331	2.61067e+09	2.45145e+09	2.04067e+09	1699088512	1.44281	4.20852	0.221545	7.62017	Q9D051	Q9D051	Pyruvate dehydrogenase E1 component subunit beta, mitochondrial	Pdhb
0.148641332983971	0.0241576060652733	0.319278240203857	0.212991297245026	0.286816835403442	0.264056652784348	0.320266872644424	0.12886717915535	0.28963965177536	0.301186442375183	0.185405641794205	0.298083484172821	0.212513074278831	0.257323145866394	0.207161426544189	-0.12240593880415	0.101024277508259	-0.0819979384541512	0.0118970023468137	0.0732629671692848	+	OLD control_YOUNG control	Keep	Discard	+_Keep	+_Discard	47561	0	16455	3.43448e+08	3.75463e+08	3.83633e+08	2.60418e+08	1.44177	2.86644	0.264447	4.79739	Q8CE90-2;Q8CE90-8;Q8CE90-6;Q8CE90;Q8CE90-7;Q8CE90-5;Q8CE90-4;Q8CE90-3	Q8CE90-2;Q8CE90-8;Q8CE90-6;Q8CE90;Q8CE90-7;Q8CE90-5;Q8CE90-4;Q8CE90-3	Dual specificity mitogen-activated protein kinase kinase 7	Map2k7
1.34282791614532	1.32997405529022	1.22859406471252	1.27477276325226	1.3392676115036	1.39793658256531	1.2594792842865	1.41193974018097	1.4350643157959	1.3115428686142	1.2937685251236	1.18468713760376	1.23139667510986	1.15378403663635	1.24807524681091	1.18168747425079	1.13506245613098	1.16826593875885	1.02670347690582	1.22540771961212	+	OLD control_YOUNG control	Keep	Discard	+_Keep	+_Discard	53575	0	32331	3.249e+09	3.64457e+09	2.80752e+09	2.53649e+09	1.43685	2.73837	0.215767	4.56968	Q9Z2D6-2;Q9Z2D6;D3Z7U4;D3YY81	Q9Z2D6-2;Q9Z2D6	Methyl-CpG-binding protein 2	Mecp2
0.935706615447998	0.95224392414093	-0.237199053168297	1.0371720790863	0.969805598258972	0.868665277957916	0.887562036514282	0.963323652744293	0.841386377811432	0.551315903663635	0.652701497077942	0.909365296363831	0.490517884492874	0.899106204509735	0.944078207015991	0.584179699420929	0.52966046333313	0.620028495788574	0.6852747797966	0.572109520435333	+	OLD control_YOUNG control	Keep	Discard	+_Keep	+_Discard	74466	0	36214	1.34697e+09	1.21853e+09	1.20808e+09	8.48488e+08	1.43613	1.74995	0.2242	2.97317	Q9QXX4;A0A0G2JES2	Q9QXX4	Calcium-binding mitochondrial carrier protein Aralar2	Slc25a13
-1.13970386981964	-1.19604897499084	-0.793529570102692	-0.873000741004944	-1.05876469612122	-0.75	-0.896865427494049	-0.85545402765274	-1.19172620773315	-1.16500163078308	-4.38440942764282	-0.911317527294159	-1.14290797710419	-3.44219899177551	-1.32142639160156	-1.32324433326721	-1.40027689933777	-1.52278089523315	-0.909823000431061	-1.35963535308838	+	OLD control_YOUNG control	Keep	Discard	+_Keep	+_Discard	43941	29087	78531	2.96415e+07	3.10131e+07	1.6151e+07	2.15961e+07	1.43605	1.38917	0.331343	2.43604	Q64689;D3Z320	Q64689;D3Z320	Sia-alpha-2,3-Gal-beta-1,4-GlcNAc-R:alpha 2,8-sialyltransferase	St8sia3
-0.874124228954315	-0.801008701324463	-0.71161687374115	-0.839394450187683	-1.96671581268311	-0.560235381126404	-0.633692264556885	-0.703504741191864	-0.731336832046509	-0.920363128185272	-0.964037716388702	-0.68561464548111	-1.01070511341095	-0.959546148777008	-1.07155823707581	-1.04872667789459	-1.02325570583344	-0.807526111602783	-0.890960872173309	-1.4287805557251	+	OLD control_YOUNG control	Keep	Discard	+_Keep	+_Discard	52325	17513	46764	3.57318e+07	5.1426e+07	3.81045e+07	35834059	1.43511	1.56153	0.330024	2.6912	Q80X68	Q80X68	Citrate synthase	Csl
-0.589031636714935	0.57303524017334	0.435411214828491	0.422993570566177	0.334605544805527	0.59173446893692	0.502865672111511	0.453112363815308	0.380923241376877	0.41291731595993	0.168061777949333	0.338330537080765	-0.87773323059082	0.255886822938919	-0.78767466545105	0.181201159954071	0.00710224732756615	0.413801580667496	0.251461565494537	0.172354608774185	+	OLD control_YOUNG control	Keep	Discard	+_Keep	+_Discard	31083	0	27612	4.64822e+08	5.76007e+08	260864732	401666240	1.43404	2.08403	0.263126	3.48648	Q9CRC9;Q9CRC9-2;D3YWR1;G3UXF5;D6RCJ1	Q9CRC9;Q9CRC9-2;D3YWR1;G3UXF5	Glucosamine-6-phosphate isomerase 2;Glucosamine-6-phosphate isomerase	Gnpda2
0.748024642467499	-0.306269019842148	0.744413554668427	-0.468111574649811	0.973131954669952	0.996350288391113	0.884576678276062	0.820221722126007	0.653572916984558	0.774717628955841	0.600924849510193	-1.86072599887848	0.924363434314728	-1.83244609832764	0.728567779064178	0.688738346099854	0.449770718812943	0.76267272233963	0.401266038417816	0.619464039802551	+	OLD control_YOUNG control	Keep	Discard	+_Keep	+_Discard	52576	0	15148	768781264	1.22403e+09	6.77944e+08	8.5557e+08	1.43066	1.56523	0.241505	2.6967	Q9D379;E9PWK1;F6YTS6;D3Z4M3	Q9D379;E9PWK1	Epoxide hydrolase 1	Ephx1
0.367302238941193	0.364493578672409	0.459897369146347	0.184821158647537	0.404905706644058	0.412702411413193	0.248106375336647	0.40591824054718	0.317708164453506	0.454864025115967	0.230784922838211	0.25480917096138	0.217316582798958	0.161986812949181	0.204916283488274	0.174406811594963	0.0927985161542892	0.145376101136208	0.148110717535019	0.0481298193335533	+	OLD control_YOUNG control	Keep	Discard	+_Keep	+_Discard	67942	0	90082	4.72578e+08	4.69208e+08	3.69658e+08	3.30255e+08	1.42074	3.30905	0.246095	5.6333	Q60770;Q60770-2;A2AEC9;A0A0G2JEQ3;A0A0G2JEI5	Q60770;Q60770-2	Syntaxin-binding protein 3	Stxbp3
0.218851521611214	0.233227252960205	-0.0605795979499817	-1.00667452812195	0.352325439453125	0.262260973453522	0.132743641734123	0.199017852544785	0.191012635827065	0.127872094511986	0.194969147443771	0.118176810443401	0.0724183991551399	0.206087052822113	0.153386652469635	0.00757278315722942	0.0211204905062914	-0.204699262976646	-0.185929954051971	-0.0476984716951847	+	OLD control_YOUNG control	Keep	Discard	+_Keep	+_Discard	92612	0	19937	2.76823e+08	3.16965e+08	3.2538e+08	2.23648e+08	1.41725	2.93287	0.264508	4.91785	Q8BG67;Q8BG67-2;Q8BWC5;G3UX01	Q8BG67;Q8BG67-2	Protein EFR3 homolog A	Efr3a
-0.00613374030217528	-0.110579587519169	-0.00960858166217804	-0.0911466777324677	0.0872019678354263	-0.112301103770733	-0.0747428834438324	0.029516663402319	0.12796176970005	0.0300438571721315	-0.126851767301559	-0.11999885737896	-0.0144514627754688	-1.29413330554962	-0.117421627044678	-0.314047604799271	-0.107435591518879	-0.327380001544952	-0.373360186815262	-0.213314026594162	+	OLD control_YOUNG control	Keep	Discard	+_Keep	+_Discard	36302	0	17089	2.14035e+08	2.19955e+08	1.63162e+08	1.55385e+08	1.41556	2.50946	0.267203	4.17656	Q8VC74;G5E8U6;D6RHB9	Q8VC74;G5E8U6	Mitochondrial inner membrane protein COX18	Cox18
0.194983094930649	0.169655933976173	0.319198161363602	0.208684399724007	0.27944415807724	0.164992809295654	0.0844543799757957	0.228559494018555	0.22312518954277	0.262406855821609	0.0148669695481658	-0.964042663574219	0.167267918586731	0.174742639064789	0.0876397863030434	-0.23063126206398	-0.0862089619040489	-0.0122520001605153	-0.0286709275096655	0.0259569585323334	+	OLD control_YOUNG control	Keep	Discard	+_Keep	+_Discard	84821	0	20922	3.64517e+08	325375680	2.48898e+08	2.2992e+08	1.41517	2.83315	0.259069	4.73763	Q7TQG7;Q9R1V4	Q7TQG7;Q9R1V4	Disintegrin and metalloproteinase domain-containing protein 11	Adam11
-0.0628489330410957	-0.0410015434026718	-0.311868220567703	-0.0214765835553408	-0.135562315583229	-0.296448796987534	-0.458202511072159	-0.129353612661362	-0.0640281438827515	-0.309388428926468	-1.52894806861877	-0.502016067504883	-0.258004486560822	-0.248213455080986	-0.0688078552484512	-0.439741939306259	-0.804658770561218	-0.626700520515442	-0.544325351715088	-0.262001812458038	+	OLD control_YOUNG control	Keep	Discard	+_Keep	+_Discard	41709	0	11258	1.81931e+08	1.33749e+08	1.19078e+08	94636756	1.41329	1.41672	0.284001	2.47672	Q3UXZ6;D3YYF8;D3YVT3	Q3UXZ6	Protein FAM81A	Fam81a
0.899839997291565	0.789399683475494	0.75112771987915	0.847600400447845	0.930227816104889	0.540396988391876	0.629218101501465	0.531518816947937	0.722395837306976	0.927479982376099	0.753350734710693	0.974479615688324	0.870524644851685	0.820981800556183	0.882973670959473	0.54053270816803	0.501312255859375	0.406829357147217	0.419870167970657	0.445603042840958	+	OLD control_YOUNG control	Keep	Discard	+_Keep	+_Discard	42699	0	15662	1.27194e+09	9.17727e+08	1.36068e+09	650147840	1.41157	1.55604	0.207372	2.68304	O35435;E9Q1V3;F6TCT7;D3YZY5;F6ZQJ5	O35435;E9Q1V3;F6TCT7	Dihydroorotate dehydrogenase (quinone), mitochondrial	Dhodh
0.88508677482605	-0.27751761674881	0.788987576961517	0.877316057682037	0.891655445098877	0.820636987686157	0.856857180595398	1.02457118034363	0.821413040161133	0.791066646575928	0.823516011238098	0.828949511051178	0.70712149143219	0.763028085231781	0.794570028781891	0.782835960388184	0.534392178058624	0.604571044445038	0.600668609142303	0.659687697887421	+	OLD control_YOUNG control	Keep	Discard	+_Keep	+_Discard	13219	0	74077	1.07179e+09	1.3003e+09	1.16073e+09	9.2378e+08	1.40759	2.30644	0.226478	3.84129	P03899	P03899	NADH-ubiquinone oxidoreductase chain 3	Mtnd3
0.407989382743835	0.149705246090889	0.343922644853592	0.37695774435997	0.50809383392334	0.408983051776886	0.546200037002563	0.466339558362961	0.247219011187553	0.334857881069183	0.222632437944412	0.458543211221695	0.311444520950317	0.341917932033539	0.192646011710167	0.201435372233391	0.274371445178986	-0.0180392526090145	0.170830771327019	0.173254534602165	+	OLD control_YOUNG control	Keep	Discard	+_Keep	+_Discard	49656	0	21544	4.77071e+08	5.0556e+08	451157568	361222832	1.39958	2.02562	0.240349	3.3952	Q9QYR9	Q9QYR9	Acyl-coenzyme A thioesterase 2, mitochondrial	Acot2
0.748059213161469	0.871986031532288	0.824073374271393	0.773712515830994	-0.296859711408615	0.728701055049896	0.836543321609497	0.861454010009766	0.867750465869904	0.827883720397949	0.641659319400787	0.753885626792908	0.67821854352951	0.75761753320694	0.714719116687775	0.586823225021362	0.617085754871368	0.607779860496521	0.600393652915955	0.603493571281433	+	OLD control_YOUNG control	Keep	Discard	+_Keep	+_Discard	62515	0	32331	9.75917e+08	1.19402e+09	998561600	8.54066e+08	1.39804	4.61031	0.221351	8.66213	P34914;P34914-2	P34914;P34914-2	Bifunctional epoxide hydrolase 2;Cytosolic epoxide hydrolase 2;Lipid-phosphate phosphatase	Ephx2
1.30370604991913	1.32574760913849	1.23224759101868	1.22409558296204	1.2752833366394	1.19419515132904	1.32252883911133	1.34781241416931	1.4593198299408	1.37277388572693	-0.0632451996207237	1.16793608665466	0.858903408050537	1.30998647212982	1.27577972412109	1.23893642425537	1.252201795578	0.88877946138382	1.10046696662903	1.17205560207367	+	OLD control_YOUNG control	Keep	Discard	+_Keep	+_Discard	22228	0	16614	3.05165e+09	3.50046e+09	2072265648	2.50508e+09	1.39735	1.53127	0.208838	2.64626	O70325;Q76LV0;O70325-2;S4R1E5	O70325;Q76LV0;O70325-2;S4R1E5	Phospholipid hydroperoxide glutathione peroxidase, mitochondrial;Glutathione peroxidase	Gpx4
1.56056582927704	1.52696001529694	1.46573555469513	1.38427102565765	1.60162007808685	1.27712786197662	1.36563980579376	1.34045159816742	1.59608352184296	1.50142347812653	1.4567004442215	0.471109628677368	1.38806068897247	0.347838193178177	1.61121928691864	1.26446890830994	1.26817202568054	1.19939482212067	1.23723661899567	1.21521961688995	+	OLD control_YOUNG control	Keep	Discard	+_Keep	+_Discard	22498	0	23478	4.97254e+09	4.17957e+09	3.1246e+09	3001780224	1.39237	1.7751	0.179247	3.01115	Q5PR73	Q5PR73	GTP-binding protein Di-Ras2	Diras2
0.226929843425751	0.257994115352631	0.31514236330986	0.257543355226517	0.236217439174652	0.317521661520004	0.299417912960052	0.176554843783379	0.19882071018219	0.286034405231476	0.155058905482292	0.0883686617016792	0.11704958230257	-0.081407330930233	-1.01720821857452	0.0394307225942612	0.0366948321461678	-0.00473913131281734	0.0328601635992527	-0.0248569883406162	+	OLD control_YOUNG control	Keep	Discard	+_Keep	+_Discard	12267	0	28021	3.82341e+08	3.7034e+08	2.32237e+08	2.67089e+08	1.38658	4.23147	0.239792	7.67685	Q3USB7	Q3USB7	Inactive phospholipase C-like protein 1	Plcl1
1.15687561035156	1.07028019428253	1.10731732845306	1.05732560157776	1.139613032341	1.10357964038849	1.08425319194794	1.05337417125702	1.11423981189728	1.06003570556641	1.01281869411469	0.956779718399048	0.937247633934021	0.976220488548279	1.04600858688354	0.915019750595093	0.805799663066864	0.839000284671783	0.876232385635376	0.936775743961334	+	OLD control_YOUNG control	Keep	Discard	+_Keep	+_Discard	54272	0	32331	2170904576	2.03057e+09	1.74029e+09	1465813760	1.38529	4.27935	0.208531	7.79614	O08749	O08749	Dihydrolipoyl dehydrogenase, mitochondrial	Dld
-0.92853981256485	-0.955491781234741	-1.01281774044037	-1.3115748167038	-0.921724259853363	-1.00350046157837	-1.01625335216522	-1.02453625202179	-1.39696967601776	-0.956914246082306	-1.63461422920227	-1.07291066646576	-1.12841761112213	-1.05103421211243	-1.52526938915253	-1.36858177185059	-1.23795664310455	-1.33612418174744	-1.48871183395386	-1.36612749099731	+	OLD control_YOUNG control	Keep	Discard	+_Keep	+_Discard	79488	0	52686	2.83517e+07	2.45054e+07	2.06334e+07	17721532	1.3828	1.84792	0.279866	3.12166	D3Z0B9;Q571I9;F6RQF0	D3Z0B9;Q571I9	Aldehyde dehydrogenase family 16 member A1	Aldh16a1
1.15216898918152	1.18092811107635	0.064768873155117	1.13446974754333	1.28165256977081	1.36985814571381	1.42152392864227	1.29637789726257	1.31774199008942	1.14315092563629	1.1965845823288	1.2277090549469	0.0445829927921295	1.10651695728302	1.15761339664459	1.10550403594971	1.06957149505615	1.153480052948	1.13001358509064	1.14168310165405	+	OLD control_YOUNG control	Keep	Discard	+_Keep	+_Discard	32851	0	32331	2.08961e+09	3.2793e+09	2074720016	2.3803e+09	1.37769	2.31173	0.18968	3.84988	Q8R164	Q8R164	Valacyclovir hydrolase	Bphl
-1.12729442119598	-0.156367391347885	-0.0880660116672516	-0.086559422314167	-0.0314722023904324	-0.0556740835309029	0.0927788019180298	0.0513784326612949	0.0456230081617832	0.0417755134403706	-0.111327439546585	-0.0805173888802528	-0.274634569883347	-0.0861756056547165	-0.110455833375454	-0.178993478417397	-0.224343955516815	-0.156842336058617	-0.381515979766846	-0.149679288268089	+	OLD control_YOUNG control	Keep	Discard	+_Keep	+_Discard	6824	96392	54954	1.53759e+08	234120864	1.85723e+08	1.69948e+08	1.3776	3.05116	0.253451	5.13656	Q91W69	Q91W69	Epsin-3	Epn3
-1.22289156913757	-1.0613124370575	-1.11450171470642	NaN	NaN	NaN	-0.981707870960236	NaN	-1.07987725734711	-1.06160223484039	NaN	-1.39806592464447	-1.23328745365143	NaN	-0.993470013141632	NaN	-1.40086233615875	NaN	-1.26935756206512	-1.34862232208252	+	OLD control_YOUNG control	Keep	Discard	+_Keep	+_Discard	32014	0	18516	1.32713e+07	1.52824e+07	1.34612e+07	1.11175e+07	1.37462	2.44575	0.298552	6.13263	Q3U1C6-2;Q3U1C6;D3YXH9;E9QL22;D3Z0V5;Q3U1C6-3	Q3U1C6-2;Q3U1C6;D3YXH9;E9QL22;D3Z0V5;Q3U1C6-3	Putative deoxyribonuclease TATDN3	Tatdn3
1.48063087463379	1.38695466518402	1.40005695819855	1.42364263534546	1.47248029708862	1.30653381347656	1.38491761684418	1.41484272480011	1.44312059879303	1.55653500556946	1.31432020664215	-0.0204455833882093	1.34711992740631	1.34440898895264	1.31454348564148	1.27719390392303	1.17577338218689	1.12304997444153	1.33204400539398	1.29299247264862	+	OLD control_YOUNG control	Keep	Discard	+_Keep	+_Discard	49585	0	32331	4.23611e+09	4.16176e+09	2825756208	3.03768e+09	1.37004	1.90255	0.180979	3.20513	Q9D6F9	Q9D6F9	Tubulin beta-4A chain	Tubb4a
0.95594048500061	0.916562497615814	0.949325263500214	1.01042592525482	1.03315901756287	1.03308546543121	1.06984734535217	1.03259873390198	0.980209648609161	0.880101680755615	0.903643488883972	0.94948422908783	0.838218510150909	0.876002550125122	0.924327433109283	0.775678515434265	0.825546264648438	0.816207945346832	0.747138559818268	0.813932716846466	+	OLD control_YOUNG control	Keep	Discard	+_Keep	+_Discard	96729	0	32331	1.65079e+09	1.7131e+09	1.45915e+09	1254057728	1.36604	3.303	0.203468	5.62131	Q8CI94	Q8CI94	Glycogen phosphorylase, brain form	Pygb
0.730430662631989	0.79783046245575	0.732147634029388	0.661446988582611	0.732704997062683	0.794659912586212	0.813870012760162	0.742051959037781	0.614162087440491	0.708289444446564	0.556365251541138	0.424948215484619	0.563148200511932	0.485971033573151	0.635891079902649	0.57545280456543	0.433669000864029	0.500494122505188	0.565435826778412	0.537059366703033	+	OLD control_YOUNG control	Keep	Discard	+_Keep	+_Discard	82843	0	32331	1007153856	9.96672e+08	707054720	7.29654e+08	1.36595	2.89213	0.212184	4.84377	P16332	P16332	Methylmalonyl-CoA mutase, mitochondrial	Mut
0.822854518890381	0.236791759729385	0.758813560009003	0.756304740905762	0.721137166023254	0.653897523880005	0.692914247512817	0.915709257125854	0.946871280670166	0.828635394573212	0.771790087223053	0.191616505384445	0.705968141555786	0.574235141277313	0.708798587322235	0.6389200091362	0.685414612293243	0.636714100837708	0.475562393665314	0.582487761974335	+	OLD control_YOUNG control	Keep	Discard	+_Keep	+_Discard	26294	0	16911	9.3587e+08	1.17982e+09	847968000	8.66113e+08	1.3622	1.74763	0.203786	2.96967	D3Z7R4	D3Z7R4		Syt1
-0.824400544166565	-1.54200673103333	-0.991985082626343	-1.36907815933228	-1.26598513126373	-0.846473217010498	-1.15089523792267	-0.836854577064514	-0.948005437850952	-1.07578659057617	-3.65645170211792	-1.51013123989105	-1.09317946434021	-1.38382053375244	-1.31496143341064	-1.33537662029266	-1.09794437885284	-1.37522089481354	-1.15541648864746	-1.30976510047913	+	OLD control_YOUNG control	Keep	Discard	+_Keep	+_Discard	46526	42022	29236	2.19141e+07	2.99648e+07	1.42535e+07	2.21306e+07	1.354	2.05132	0.283142	3.43528	E9PUZ5;Q62083	E9PUZ5;Q62083	PRKCA-binding protein	Pick1
0.69872510433197	0.787430822849274	0.872655510902405	-0.411083102226257	0.728100776672363	0.794342696666718	0.789869844913483	0.727157890796661	0.835488975048065	0.851869404315948	0.73519891500473	0.837690532207489	0.847226083278656	0.658951222896576	0.810470342636108	0.603650689125061	0.582402944564819	0.603649795055389	0.611873209476471	0.573654770851135	+	OLD control_YOUNG control	Keep	Discard	+_Keep	+_Discard	32379	0	15493	897794776	1.13731e+09	1.15399e+09	8.4033e+08	1.3534	4.71786	0.204699	8.95996	O08992;Q3TMX0;H3BLG5;A2AKJ6;A2AKJ9;A2AKJ5	O08992;Q3TMX0;H3BLG5;A2AKJ6	Syntenin-1	Sdcbp
1.42626512050629	1.3773444890976	-0.890131413936615	0.246479824185371	1.40300607681274	1.39117181301117	1.49714732170105	1.54604065418243	1.37094616889954	1.25939559936523	1.32875549793243	1.50974142551422	1.3582090139389	0.164815023541451	1.39273178577423	1.07609581947327	1.24815440177917	1.25155580043793	1.34341633319855	1.25700974464417	+	OLD control_YOUNG control	Keep	Discard	+_Keep	+_Discard	74454	0	24991	2.43685e+09	4.0556e+09	3.26632e+09	3.02057e+09	1.34266	1.54754	0.177694	2.67042	Q8R1I1	Q8R1I1	Cytochrome b-c1 complex subunit 9	Uqcr10
-0.209958270192146	-1.20368123054504	-0.143139868974686	-0.0693129748106003	-0.343344539403915	-0.286185622215271	-0.2447789311409	-0.119646921753883	-0.127401679754257	-0.136894598603249	-0.331300169229507	-0.143815636634827	-0.401357173919678	-0.134205013513565	-0.152966722846031	-0.395341604948044	-0.552366435527802	-0.441875696182251	-0.389653474092484	-0.350685298442841	+	OLD control_YOUNG control	Keep	Discard	+_Keep	+_Discard	11166	0	18489	127529220	1.49897e+08	1.53923e+08	1.11815e+08	1.34058	2.96033	0.243003	4.96814	Q7TPS5;E9Q026;Q7TPS5-3	Q7TPS5;E9Q026;Q7TPS5-3	C2 domain-containing protein 5	C2cd5
1.38465237617493	-2.1883659362793	0.265054047107697	1.45874238014221	1.24725067615509	1.29320168495178	1.40378737449646	1.38560914993286	1.24865174293518	1.27178287506104	0.0378470681607723	1.34137856960297	1.30753982067108	1.17204320430756	1.26813137531281	1.13519990444183	1.1582818031311	1.14341926574707	1.14706718921661	1.12450957298279	+	OLD control_YOUNG control	Keep	Discard	+_Keep	+_Discard	26588	0	23185	2.3033e+09	3.32572e+09	2.51415e+09	2.48293e+09	1.33943	3.31415	0.178911	5.64341	P50171;P50171-2;G3UX44	P50171;P50171-2;G3UX44	Estradiol 17-beta-dehydrogenase 8	Hsd17b8;H2-Ke6
1.0105926990509	1.05345249176025	0.796733140945435	1.04548919200897	1.07615756988525	1.03885400295258	0.954407453536987	1.04844808578491	0.935636520385742	0.863693952560425	0.94452953338623	0.769086897373199	0.884103357791901	0.677694261074066	0.94219970703125	0.774086594581604	0.66481214761734	0.888797402381897	0.574896395206451	0.898064732551575	+	OLD control_YOUNG control	Keep	Discard	+_Keep	+_Discard	15115	0	12114	1.75714e+09	1.6087e+09	1.33452e+09	1.20322e+09	1.33699	1.70307	0.208077	2.90262	G5E814;Q9D8B4	G5E814;Q9D8B4	NADH dehydrogenase [ubiquinone] 1 alpha subcomplex subunit 11	Ndufa11
1.40415382385254	1.47283184528351	1.50073051452637	1.52897584438324	1.51279556751251	1.45232272148132	1.516077876091	1.53713166713715	1.50989294052124	1.38186264038086	1.24923169612885	1.41572797298431	1.41377818584442	1.24600720405579	1.3831844329834	1.29417276382446	1.34812188148499	1.22430467605591	1.37683582305908	1.2890145778656	+	OLD control_YOUNG control	Keep	Discard	+_Keep	+_Discard	2487	0	32331	4706846720	4.60529e+09	3.57686e+09	3.45092e+09	1.33451	2.68983	0.172968	4.48488	O08709;Q6GT24;D3Z0Y2;A0A0A6YXQ7	O08709;Q6GT24;D3Z0Y2	Peroxiredoxin-6	Prdx6
1.4290828704834	1.08719503879547	1.40005576610565	1.1234712600708	1.48036289215088	1.42720556259155	1.43227136135101	1.60623681545258	1.4715029001236	1.54367208480835	1.53603041172028	1.46404278278351	1.45341241359711	1.0372622013092	1.22884249687195	1.1732337474823	1.41614234447479	1.16295897960663	1.38518583774567	1.45856213569641	+	OLD control_YOUNG control	Keep	Discard	+_Keep	+_Discard	21298	0	14407	3.41483e+09	4805945344	3.81214e+09	3.62215e+09	1.32682	1.41175	0.176961	2.46937	Q61411;Q61411-2	Q61411;Q61411-2	GTPase HRas;GTPase HRas, N-terminally processed	Hras
-0.887935221195221	-1.06166481971741	-0.907007336616516	-0.97563374042511	NaN	NaN	-0.933120548725128	-0.930609166622162	NaN	-0.9516361951828	NaN	-1.03510987758636	-1.06657671928406	-1.15010678768158	-2.16014862060547	-1.31835675239563	NaN	-1.27258932590485	-1.40579390525818	-1.37276577949524	+	OLD control_YOUNG control	Keep	Discard	+_Keep	+_Discard	62289	0	19659	25610184	1.90553e+07	17373598	1.44144e+07	1.32196	4.05162	0.403921	11.4557	Q9Z306	Q9Z306	Solute carrier family 22 member 4	Slc22a4
0.964270830154419	1.13369870185852	0.839123547077179	-0.2625892162323	0.938499212265015	1.12737309932709	0.955072820186615	1.21412658691406	1.12914884090424	1.14751946926117	1.06911325454712	0.958479583263397	0.891299366950989	1.03065395355225	-0.0750542283058167	1.00243151187897	0.987340569496155	0.786210954189301	0.894499778747559	0.996031165122986	+	OLD control_YOUNG control	Keep	Discard	+_Keep	+_Discard	66648	0	32331	1.35964e+09	2.19647e+09	1.45594e+09	1662897152	1.32087	1.78829	0.181345	3.0311	P48318;D3Z5S3;D3Z1L8	P48318	Glutamate decarboxylase 1	Gad1
0.779440462589264	0.808434188365936	-0.3660968542099	0.74900883436203	1.01819324493408	0.751799523830414	0.888101756572723	0.821984529495239	0.595247149467468	0.90344500541687	0.788961589336395	0.485486149787903	0.584749460220337	0.381970405578613	0.676772892475128	0.497586101293564	0.633719503879547	0.719068706035614	0.592352569103241	0.585315108299255	+	OLD control_YOUNG control	Keep	Discard	+_Keep	+_Discard	23671	0	9224	1.0352e+09	1.1432e+09	8.08907e+08	8.6868e+08	1.31602	1.63387	0.186507	2.79897	Q8R3T5;Q3TYA4;B8JJ84;D6RJ81	Q8R3T5;Q3TYA4	Syntaxin-binding protein 6	Stxbp6
0.769551932811737	0.731223881244659	0.783627033233643	0.856949865818024	0.742102801799774	0.732218503952026	0.881720244884491	0.864735841751099	0.850242733955383	0.610073983669281	0.523605704307556	0.780717670917511	0.719983220100403	0.67820531129837	0.661286652088165	0.487540423870087	0.572425484657288	0.585164844989777	0.664524137973785	0.680888891220093	+	OLD control_YOUNG control	Keep	Discard	+_Keep	+_Discard	3524	0	32331	1108392640	1.11899e+09	9.37087e+08	8.51312e+08	1.31443	1.79725	0.18969	3.04467	Q8R0Y8	Q8R0Y8	Mitochondrial coenzyme A transporter SLC25A42	Slc25a42
1.21979427337646	1.111487865448	1.24573945999146	1.01214182376862	1.34123551845551	1.12622714042664	1.17059099674225	1.06760728359222	1.18129909038544	1.00203311443329	-0.101204484701157	0.963964343070984	0.917833566665649	0.853742659091949	1.11990940570831	0.784117698669434	0.818438708782196	1.09015297889709	0.961746215820313	0.949300110340118	+	OLD control_YOUNG control	Keep	Discard	+_Keep	+_Discard	16925	0	37105	2.60563e+09	2.15658e+09	1.38241e+09	1.6409e+09	1.31427	1.72414	0.1888	2.93428	Q9D8W7	Q9D8W7	OCIA domain-containing protein 2	Ociad2
1.7868560552597	1.7356128692627	0.675146877765656	1.75787031650543	1.72467613220215	1.73845672607422	1.7388436794281	1.68806719779968	1.82905054092407	1.75712215900421	1.637580037117	1.67584264278412	0.559339582920074	1.62969696521759	1.75781095027924	1.61663043498993	1.67734670639038	1.61453413963318	1.5729398727417	1.50152540206909	+	OLD control_YOUNG control	Keep	Discard	+_Keep	+_Discard	33316	0	32331	6.63572e+09	8.10356e+09	5.69242e+09	6169224192	1.31355	2.50286	0.153713	4.16548	Q9CPV4;E9Q197;Q9CPV4-2;Q9CPV4-3;F6ZTG3;E9Q055;E9Q2R6;F7BB55	Q9CPV4;E9Q197;Q9CPV4-2;Q9CPV4-3;F6ZTG3	Glyoxalase domain-containing protein 4	Glod4
0.742191553115845	-0.297623038291931	0.858536422252655	0.520944356918335	0.569581508636475	0.808559000492096	0.824776828289032	0.747661530971527	0.705977737903595	0.741245210170746	0.645990550518036	0.662468492984772	0.740557253360748	0.598807632923126	0.808621406555176	0.624782383441925	0.352659046649933	0.518079042434692	0.660329461097717	0.665461361408234	+	OLD control_YOUNG control	Keep	Discard	+_Keep	+_Discard	3288	0	18757	766624560	1.05663e+09	9.70724e+08	806556928	1.31004	1.89068	0.201382	3.18694	Q9EQ06;Q9EQ06-2	Q9EQ06;Q9EQ06-2	Estradiol 17-beta-dehydrogenase 11	Hsd17b11
-0.75016176700592	-0.563257873058319	-0.671135544776917	-0.665290117263794	-0.751111686229706	-0.688646554946899	-0.690907180309296	-0.442428916692734	-0.570814728736877	NaN	-0.69703471660614	-0.720831155776978	-2.09105134010315	-0.789123058319092	-0.684644401073456	-0.747530281543732	-0.951829969882965	-0.790443301200867	NaN	-0.874826490879059	+	OLD control_YOUNG control	Keep	Discard	+_Keep	+_Discard	20406	0	81849	56453672	51309904	4.57368e+07	3.91851e+07	1.30942	1.76513	0.242958	3.26347	G3UY52	G3UY52		Usp9x
0.831405520439148	0.953409135341644	0.962198793888092	0.993401885032654	0.962956428527832	0.954932034015656	0.965020179748535	0.932690441608429	0.825416326522827	0.906733393669128	0.835154056549072	0.943866670131683	0.876711249351501	0.930854260921478	0.856553316116333	0.850045919418335	0.771766424179077	0.678903996944427	0.678318560123444	0.656450271606445	+	OLD control_YOUNG control	Keep	Discard	+_Keep	+_Discard	56409	0	32331	1.55057e+09	1445238144	1.43109e+09	1.10491e+09	1.30802	2.57282	0.189861	4.2837	P16388;B2RQA1	P16388	Potassium voltage-gated channel subfamily A member 1	Kcna1
0.0399802960455418	1.1492292881012	1.12315678596497	1.12673616409302	1.19963359832764	1.08349740505219	1.26168143749237	1.21350204944611	1.20448529720306	1.11457312107086	1.04013395309448	1.10399508476257	1.06825613975525	1.09486663341522	1.0049741268158	1.01806044578552	0.96125066280365	0.995047569274902	1.04866456985474	0.99948662519455	+	OLD control_YOUNG control	Keep	Discard	+_Keep	+_Discard	67941	0	32331	1.93155e+09	2.46838e+09	2027765888	1.89114e+09	1.30523	2.8363	0.171046	4.74328	Q8BMF4	Q8BMF4	Dihydrolipoyllysine-residue acetyltransferase component of pyruvate dehydrogenase complex, mitochondrial	Dlat
0.567787706851959	0.55076652765274	0.570495069026947	-0.64382392168045	-0.639821887016296	0.623968601226807	0.507365763187408	0.466525048017502	0.448762804269791	0.518116295337677	0.340926110744476	0.470972865819931	0.380178421735764	0.557717204093933	0.473767071962357	0.291478753089905	0.192077100276947	0.390954107046127	0.377429932355881	0.309344381093979	+	OLD control_YOUNG control	Keep	Discard	+_Keep	+_Discard	10428	0	24305	4.55634e+08	6.30475e+08	5.91712e+08	4.83779e+08	1.30323	2.57041	0.200691	4.2796	Q6NVF0;Q6NVF0-2;F7CAV3;Q7TPR1	Q6NVF0;Q6NVF0-2	Inositol polyphosphate 5-phosphatase OCRL-1	Ocrl
0.77750551700592	0.930157899856567	0.86712658405304	0.993938565254211	-0.11601696908474	0.73320072889328	0.918076515197754	1.00478100776672	0.803729653358459	0.796591103076935	0.728640198707581	0.733921468257904	0.639226675033569	0.737971127033234	0.747977614402771	0.607191681861877	0.611556947231293	0.69412899017334	0.804715931415558	0.632333338260651	+	OLD control_YOUNG control	Keep	Discard	+_Keep	+_Discard	59262	0	32331	1183434816	1.27566e+09	1.01541e+09	9.82972e+08	1.29776	1.74508	0.18129	2.96583	Q00612;A3KG36;P97324;G3UWD6	Q00612;A3KG36	Glucose-6-phosphate 1-dehydrogenase X;Glucose-6-phosphate 1-dehydrogenase	G6pdx
-0.0260004326701164	0.368374079465866	-0.0696616619825363	0.0909560844302177	0.0772624909877777	0.198896527290344	0.29430627822876	0.0896318256855011	0.0934325680136681	0.0552315786480904	-0.14105811715126	-0.165945142507553	0.0754341259598732	0.0616700910031796	-0.132097646594048	-0.134412601590157	-0.227463498711586	0.0521649867296219	0.0273240711539984	-0.0572957918047905	+	OLD control_YOUNG control	Keep	Discard	+_Keep	+_Discard	13654	0	32331	2.84324e+08	297809968	217902304	230281456	1.29324	1.86717	0.214236	3.15101	P10493	P10493	Nidogen-1	Nid1
1.64920794963837	1.5897399187088	1.62993216514587	0.530723214149475	1.72415971755981	1.6894736289978	1.47300660610199	1.66455602645874	1.62380385398865	1.69430446624756	1.56801974773407	1.62737512588501	1.53757286071777	1.53634238243103	1.60028123855591	1.57551121711731	1.56405782699585	1.39777946472168	1.42207086086273	1.4490339756012	+	OLD control_YOUNG control	Keep	Discard	+_Keep	+_Discard	55986	0	32331	5391689728	6371714048	5.65504e+09	4.9322e+09	1.29186	1.54885	0.147338	2.67236	Q6P6I8;E0CYM8	Q6P6I8;E0CYM8		Sirpa
0.711760818958282	0.520327150821686	0.877841293811798	0.661389112472534	0.811000227928162	0.754408001899719	0.954715847969055	0.892408311367035	0.850892543792725	0.920774340629578	0.916728317737579	0.900030612945557	0.621445894241333	0.899165868759155	0.847348928451538	0.744806706905365	0.609939455986023	0.678114235401154	0.72137176990509	0.732966303825378	+	OLD control_YOUNG control	Keep	Discard	+_Keep	+_Discard	34278	0	2536	1002798848	1.33224e+09	1.31564e+09	1.03182e+09	1.29116	2.51005	0.1772	4.17756	Q9CYG7;Q9CYG7-2	Q9CYG7;Q9CYG7-2	Mitochondrial import receptor subunit TOM34	Tomm34
0.497903764247894	0.370585471391678	0.404666543006897	0.617404282093048	0.573228538036346	0.562631726264954	0.582017302513123	0.594657719135284	0.539068162441254	0.402815967798233	0.360866904258728	0.399512588977814	0.108700215816498	0.403557538986206	-0.67759370803833	0.385412991046906	0.252469897270203	0.415528506040573	0.381519377231598	0.270903259515762	+	OLD control_YOUNG control	Keep	Discard	+_Keep	+_Discard	34786	0	15861	6.26181e+08	6.59228e+08	3.87694e+08	5.12209e+08	1.28703	2.44595	0.195071	4.07042	Q9CS42	Q9CS42	Ribose-phosphate pyrophosphokinase 2	Prps2
-0.476907432079315	-0.373990029096603	-0.695127308368683	-0.545988917350769	-0.508612155914307	-0.170163884758949	-0.303350478410721	-0.508892416954041	-0.260164588689804	-0.336310684680939	-0.691570222377777	-0.62251490354538	-0.38727805018425	-0.92927747964859	-0.36781433224678	-0.584246516227722	-0.722686886787415	-0.395918399095535	-0.583359062671661	-0.439528942108154	+	OLD control_YOUNG control	Keep	Discard	+_Keep	+_Discard	84818	0	19673	7.92451e+07	1.15684e+08	7.81126e+07	8.99275e+07	1.28641	1.66392	0.229372	2.84392	Q8R1F1;A2ARS6	Q8R1F1	Niban-like protein 1	Fam129b
-0.825077950954437	-1.01302909851074	-0.960793673992157	-3.10018849372864	-0.789669096469879	-0.928876638412476	-0.624607920646667	-0.5034339427948	-0.641867816448212	-0.721261620521545	-0.600697815418243	-0.515103757381439	-0.651930630207062	-0.761838376522064	-0.770577132701874	-0.801846623420715	-1.21243417263031	-0.876004040241241	-0.911803245544434	-0.822224020957947	+	OLD control_YOUNG control	Keep	Discard	+_Keep	+_Discard	24014	0	77066	2.8659e+07	5.48957e+07	6.52271e+07	4.27421e+07	1.28435	1.33049	0.240853	2.34946	Q01815;Q0PCR6;A0A087WQT9;F8WJL1;A0A087WR02;A0A087WPZ8;A0A087WS40;A0A087WQJ4;A0A087WRZ6;A0A087WS67;A0A087WPP1;C7TQ59;C7TQ57;A0A087WRM3;A0A087WSE7;F7C376;Q01815-2;Q01815-3;B1AVA5;B1AVA6	Q01815;Q0PCR6;A0A087WQT9;F8WJL1;A0A087WR02;A0A087WPZ8;A0A087WS40;A0A087WQJ4;A0A087WRZ6;A0A087WS67;A0A087WPP1;C7TQ59;C7TQ57;A0A087WRM3;A0A087WSE7;F7C376;Q01815-2;Q01815-3	Voltage-dependent L-type calcium channel subunit alpha-1C	Cacna1c
0.344592243432999	0.242148905992508	-0.814529955387115	0.315616518259048	0.365638136863708	0.310359984636307	0.493239045143127	0.368142873048782	0.236469835042953	0.281278699636459	0.158675223588943	-0.939602434635162	0.304369330406189	0.251560658216476	-0.77754157781601	0.22140172123909	0.161028549075127	0.0651144087314606	0.216932073235512	0.0325760506093502	+	OLD control_YOUNG control	Keep	Discard	+_Keep	+_Discard	82105	0	32331	3.53202e+08	442162368	252983224	344423760	1.28377	2.00863	0.198488	3.36879	O35350	O35350	Calpain-1 catalytic subunit	Capn1
0.530945658683777	1.69489347934723	1.54418540000916	1.67147219181061	1.61408150196075	1.77767610549927	1.71531188488007	1.65865135192871	1.70255303382874	1.60868036746979	1.52927792072296	1.51691138744354	0.424074828624725	1.54034042358398	1.50663828849792	1.56531012058258	1.54847013950348	1.5269501209259	1.55040037631989	1.57059288024902	+	OLD control_YOUNG control	Keep	Discard	+_Keep	+_Discard	57915	0	32331	5.20639e+09	7178180096	4187306304	5.60019e+09	1.28177	2.8568	0.14023	4.78004	Q9EQ20	Q9EQ20	Methylmalonate-semialdehyde dehydrogenase [acylating], mitochondrial	Aldh6a1
0.146792709827423	0.0976980850100517	0.145496979355812	0.166342690587044	0.14862072467804	0.150609597563744	0.378026634454727	0.211231961846352	0.333666741847992	0.185890525579453	0.129241824150085	0.138091847300529	0.100181840360165	0.139693096280098	0.102797612547874	0.108323872089386	0.0912978202104568	-0.0229338090866804	0.0610586069524288	0.0353435873985291	+	OLD control_YOUNG control	Keep	Discard	+_Keep	+_Discard	42008	0	32331	2.99845e+08	3.70169e+08	3.06944e+08	2.8906e+08	1.28059	2.38178	0.197267	3.96435	Q8BX70;Q8BX70-3;Q8BX70-2	Q8BX70;Q8BX70-3;Q8BX70-2	Vacuolar protein sorting-associated protein 13C	Vps13c
0.809747755527496	0.759368658065796	0.7434361577034	0.840050756931305	0.636871337890625	0.584535837173462	0.605692863464355	0.733854532241821	0.818156242370605	0.8296138048172	0.626873970031738	-0.474012702703476	0.394649028778076	0.307262778282166	0.358415156602859	0.553404450416565	0.617645144462585	0.608100652694702	0.445482820272446	0.458941578865051	+	OLD control_YOUNG control	Keep	Discard	+_Keep	+_Discard	35032	0	12189	1.07541e+09	9.71703e+08	4.83476e+08	7.58941e+08	1.28034	1.6477	0.177656	2.81965	Q9ER35;Q6P264;Q7TQJ3	Q9ER35;Q6P264;Q7TQJ3	Fructosamine-3-kinase	Fn3k
-0.0526175014674664	1.06430470943451	1.06960427761078	1.01755583286285	1.11633288860321	1.13936257362366	1.08392214775085	1.13100552558899	0.999475300312042	1.01358723640442	1.05093598365784	0.993984282016754	1.04043138027191	0.929410696029663	1.08584856987	1.00287854671478	0.858203649520874	0.944707870483398	0.829848647117615	0.87866872549057	+	OLD control_YOUNG control	Keep	Discard	+_Keep	+_Discard	43037	0	32331	1.63152e+09	1.99639e+09	1870387328	1.56081e+09	1.27907	2.39999	0.170609	3.99434	Q8QZS1;E0CX19	Q8QZS1;E0CX19	3-hydroxyisobutyryl-CoA hydrolase, mitochondrial	Hibch
NaN	-0.589283585548401	-1.32669317722321	-1.50926530361176	-0.731806933879852	-0.380777180194855	-0.536947250366211	-0.623462557792664	-0.635163962841034	-0.620957314968109	-0.63470447063446	NaN	-0.57291567325592	-0.683672189712524	-0.528880596160889	-0.714871406555176	-0.763486564159393	-0.81951105594635	-0.742874622344971	-0.905656218528748	+	OLD control_YOUNG control	Keep	Discard	+_Keep	+_Discard	55503	0	12092	28515941	69615352	57218748	5.46216e+07	1.2745	2.35276	0.229818	3.91676	Q8CFE6	Q8CFE6	Sodium-coupled neutral amino acid transporter 2	Slc38a2
0.388191759586334	0.462760597467422	0.479429751634598	0.295816898345947	0.56988263130188	0.486207097768784	0.689444959163666	0.577984571456909	0.342949509620667	0.524771392345428	0.512843906879425	0.411454826593399	0.693390250205994	0.26543065905571	0.505490601062775	0.262282848358154	0.489024996757507	0.310466587543488	0.214135184884071	0.407397210597992	+	OLD control_YOUNG control	Keep	Discard	+_Keep	+_Discard	44901	0	73109	5.58801e+08	6.56247e+08	652371776	5.14947e+08	1.2744	1.42272	0.18761	2.48557	Q9JMC3;D3Z1U5	Q9JMC3	DnaJ homolog subfamily A member 4	Dnaja4
-0.114167913794518	-0.158375918865204	-1.3164005279541	-0.320210933685303	-0.328274697065353	-0.196911036968231	-0.13642480969429	-0.350997596979141	-0.200017899274826	-0.136920496821404	-0.273355841636658	-0.218981757760048	-0.32810366153717	-0.25173231959343	-0.364522665739059	-0.458046913146973	-0.469258338212967	-0.547633707523346	-0.295275777578354	-0.34899777173996	+	OLD control_YOUNG control	Keep	Discard	+_Keep	+_Discard	53762	0	10623	1.17933e+08	1.44155e+08	1.35785e+08	1.13123e+08	1.27432	2.20278	0.219588	3.67442	Q64735;A0A0A6YY75;Q64735-2;A0A0A6YVT1;A0A0A6YXN9;A0A0A6YXR6	Q64735;A0A0A6YY75;Q64735-2;A0A0A6YVT1;A0A0A6YXN9	Complement component receptor 1-like protein	Cr1l
0.968610286712646	0.934318006038666	1.00139319896698	0.851329624652863	1.02038943767548	0.881064236164093	0.905185282230377	0.887355804443359	0.858033657073975	1.03765952587128	0.999539971351624	0.981350123882294	0.885891139507294	0.935394525527954	0.967301726341248	0.812836766242981	0.777061522006989	0.73455810546875	0.702445149421692	0.700857162475586	+	OLD control_YOUNG control	Keep	Discard	+_Keep	+_Discard	7424	0	32331	1.59743e+09	1.44998e+09	1633096960	1.13787e+09	1.2743	2.61795	0.168308	4.36077	Q8BUN9;B1AXF2	Q8BUN9;B1AXF2		Slc24a2
0.193561762571335	1.34449207782745	0.217971086502075	1.36958682537079	1.43506479263306	1.40210568904877	1.41456913948059	1.39311003684998	1.36115419864655	1.34990990161896	1.21406841278076	0.0943885967135429	1.22317934036255	1.24581956863403	1.28310692310333	1.15484082698822	1.24682724475861	1.22028481960297	1.28146636486053	1.26153266429901	+	OLD control_YOUNG control	Keep	Discard	+_Keep	+_Discard	45663	0	32331	2388362432	3.77584e+09	2384513664	2.98001e+09	1.26706	3.49523	0.151179	6.01026	P63094;Z4YKV1;P63094-2;P63094-3;A2A610	P63094;Z4YKV1;P63094-2;P63094-3	Guanine nucleotide-binding protein G(s) subunit alpha isoforms short	Gnas
0.448842793703079	0.258479833602905	0.453291893005371	0.361291974782944	0.471693515777588	0.446785777807236	0.419758200645447	0.368371814489365	0.419595152139664	0.315948754549026	0.378368228673935	0.428710490465164	-0.828033149242401	0.330898016691208	0.345256984233856	0.122381463646889	0.190629154443741	0.234550803899765	0.267232120037079	0.20179857313633	+	OLD control_YOUNG control	Keep	Discard	+_Keep	+_Discard	15095	0	32331	5.13181e+08	4.9025e+08	4.13487e+08	3.88256e+08	1.2627	3.32835	0.190774	5.67163	P51830;E9Q706	P51830;E9Q706	Adenylate cyclase type 9	Adcy9
-1.00563728809357	0.196301937103271	0.244433045387268	0.0602568536996841	0.00131624634377658	0.304262727499008	0.344794392585754	0.27274677157402	0.396101504564285	0.0794212967157364	-0.470408976078033	0.16195310652256	-0.292482674121857	0.335039287805557	-0.665081858634949	0.0611113682389259	0.187114402651787	0.0316223278641701	0.107681959867477	0.0771969333291054	+	OLD control_YOUNG control	Keep	Discard	+_Keep	+_Discard	2878	0	32372	243271194	3.93269e+08	2.18645e+08	3.12742e+08	1.25749	1.83014	0.18652	3.09459	P70122;F6TN03;D6REV5	P70122;F6TN03	Ribosome maturation protein SBDS	Sbds
1.4856573343277	1.43799436092377	1.3481981754303	1.44995558261871	1.45764136314392	1.44052124023438	1.3244297504425	1.4387092590332	1.46496391296387	1.44423890113831	0.164842933416367	1.41431832313538	1.43194842338562	1.3748824596405	1.43938732147217	1.27394986152649	1.38042616844177	1.24756395816803	1.31203603744507	1.17563593387604	+	OLD control_YOUNG control	Keep	Discard	+_Keep	+_Discard	29758	0	32331	4268780544	4.11651e+09	3.32166e+09	3.28297e+09	1.2539	2.0485	0.14465	3.43087	O88441	O88441	Metaxin-2	Mtx2
0.806577622890472	0.762652277946472	0.827976047992706	-0.388379037380219	0.862101018428802	0.772100329399109	0.787000477313995	0.845648109912872	0.802727222442627	0.865774571895599	0.76556122303009	0.816880464553833	0.7796950340271	0.693486452102661	0.747460901737213	0.657450497150421	0.673515200614929	0.6142937541008	0.632472455501556	0.665135681629181	+	OLD control_YOUNG control	Keep	Discard	+_Keep	+_Discard	28464	0	32331	9.69431e+08	1169377408	1.10816e+09	9.35055e+08	1.2506	4.34503	0.166077	7.96218	S4R2K9;S4R208;S4R1U4;S4R229;W4VSQ0;Q3UVY0;S4R162	S4R2K9		Ank3
0.122674807906151	0.269717574119568	0.241906270384789	0.233524665236473	0.269626945257187	0.244153931736946	0.234545260667801	0.222454383969307	0.215257912874222	0.198487535119057	-0.859247207641602	0.153479650616646	0.241684034466743	0.221579641103745	0.179071828722954	0.0912047475576401	0.00232780678197742	0.0140380579978228	-0.0228524263948202	0.0774023085832596	+	OLD control_YOUNG control	Keep	Discard	+_Keep	+_Discard	19676	0	59606	3.59377e+08	3.43263e+08	294959168	2.76376e+08	1.24202	4.40574	0.190556	8.11816	E9PVS5	E9PVS5		Immt
1.37582695484161	1.3509429693222	1.38082718849182	1.3223580121994	1.46505236625671	1.40478110313416	1.31106746196747	1.4068386554718	1.40646183490753	1.31650447845459	1.28145587444305	1.40684354305267	1.32890939712524	1.290975689888	1.34929347038269	1.22788882255554	1.12475061416626	1.24414658546448	1.2643346786499	1.28247261047363	+	OLD control_YOUNG control	Keep	Discard	+_Keep	+_Discard	28948	0	32331	3793696512	3.67068e+09	3479674368	2.95919e+09	1.24043	2.3654	0.140412	3.93747	Q9CQQ7;A0A0G2JGX3	Q9CQQ7	ATP synthase F(0) complex subunit B1, mitochondrial	Atp5f1
-0.312370449304581	-0.257103323936462	-0.227067768573761	-0.27457058429718	-0.407684534788132	-0.240019246935844	0.00785147584974766	-0.0866379663348198	-0.185719832777977	-0.0711744576692581	-0.265429079532623	-0.231256008148193	-0.334939867258072	-0.481064230203629	-0.564825892448425	-0.281989276409149	-0.258940637111664	-0.213040396571159	-0.565304815769196	-0.297306507825851	+	OLD control_YOUNG control	Keep	Discard	+_Keep	+_Discard	49135	0	63713	1.2372e+08	173842960	1.16979e+08	1.40161e+08	1.24031	1.59236	0.208176	2.73707	Q5RJG7;Q5RJG7-5;Q5RJG7-2;Q5RJG7-3;Q5RJG7-4	Q5RJG7;Q5RJG7-5;Q5RJG7-2	Isoprenoid synthase domain-containing protein	Ispd
1.02202415466309	1.12098562717438	1.03581869602203	1.17251563072205	1.06157410144806	1.03619015216827	1.09790050983429	1.0589382648468	1.04152429103851	1.03149330615997	0.938360512256622	1.05848836898804	0.957946419715881	1.06161272525787	1.02168262004852	0.860668957233429	0.870856761932373	0.882869958877563	1.00322782993317	0.888173699378967	+	OLD control_YOUNG control	Keep	Discard	+_Keep	+_Discard	1128	0	32331	2.07691e+09	1.90694e+09	1.81808e+09	1.54508e+09	1.2342	3.14221	0.15205	5.30872	Q8BIJ6;E9PWN2;E9PWN3	Q8BIJ6;E9PWN2;E9PWN3	Isoleucine--tRNA ligase, mitochondrial	Iars2
1.28935205936432	1.28203594684601	1.25817000865936	1.32674098014832	1.3202086687088	1.23722124099731	1.23951661586761	1.28165829181671	1.20555710792542	1.18606781959534	1.15851604938507	1.22887444496155	1.15548586845398	1.18282127380371	1.21444094181061	1.11186647415161	1.03327918052673	1.07764267921448	1.12100172042847	1.08925879001617	+	OLD control_YOUNG control	Keep	Discard	+_Keep	+_Discard	34155	0	32331	3190304512	2.74595e+09	2604264448	2225902080	1.23363	3.67207	0.143394	6.38379	Q9CR62;Q5SX46;Q5SX48	Q9CR62;Q5SX46	Mitochondrial 2-oxoglutarate/malate carrier protein	Slc25a11
1.03633415699005	1.02330505847931	-0.0684847012162209	0.0132804065942764	1.0382354259491	1.12428188323975	1.05991613864899	1.00380885601044	1.10723102092743	1.10564661026001	0.898538768291473	0.990143656730652	1.0129531621933	0.905898034572601	0.972026944160461	0.7842698097229	1.04255104064941	0.885404586791992	0.965426981449127	0.963721334934235	+	OLD control_YOUNG control	Keep	Discard	+_Keep	+_Discard	44907	0	32331	1.18962e+09	2.02932e+09	1.63939e+09	1.64978e+09	1.23005	1.83756	0.151902	3.10589	A2AWI7	A2AWI7		Sh3glb2
1.40416598320007	1.49523961544037	1.43443548679352	1.45860707759857	1.37781655788422	1.44086074829102	1.36524260044098	1.54767763614655	1.30643010139465	1.44592666625977	1.36445546150208	1.39395177364349	1.34137368202209	1.39348435401917	1.42083716392517	1.35249376296997	1.28183579444885	1.19671738147736	1.27677202224731	1.34911215305328	+	OLD control_YOUNG control	Keep	Discard	+_Keep	+_Discard	32886	0	32331	4.26076e+09	4.12704e+09	3849147392	3.3563e+09	1.22964	1.50442	0.129841	2.60645	Q91VR2;Q8C2Q8;A2AKV3;A2AKV2;A2AKV1;A2AKV0	Q91VR2;Q8C2Q8;A2AKV3;A2AKV2;A2AKV1	ATP synthase subunit gamma, mitochondrial;ATP synthase subunit gamma	Atp5c1
0.740975558757782	0.693285524845123	0.703555405139923	0.725764214992523	0.71321302652359	0.64701235294342	0.688302099704742	0.748972952365875	0.67932665348053	0.823872089385986	0.647379457950592	0.585832953453064	0.654401004314423	-0.429364830255508	0.738411247730255	0.575572550296783	0.558020770549774	0.573585033416748	0.501903474330902	0.591331422328949	+	OLD control_YOUNG control	Keep	Discard	+_Keep	+_Discard	10573	0	32331	972760768	9.64149e+08	741778960	7.85825e+08	1.22693	2.7039	0.157415	4.50939	Q3V3R1	Q3V3R1	Monofunctional C1-tetrahydrofolate synthase, mitochondrial	Mthfd1l
1.24800992012024	1.27510392665863	1.28240013122559	1.21340477466583	1.32479405403137	1.32650089263916	1.33363783359528	1.33783721923828	1.23533320426941	1.27015578746796	1.26595366001129	1.23395144939423	1.1955406665802	1.13711106777191	1.28682708740234	1.21984243392944	1.1274995803833	1.19941413402557	1.12663972377777	1.14096069335938	+	OLD control_YOUNG control	Keep	Discard	+_Keep	+_Discard	79921	0	32331	3.02362e+09	3.18296e+09	2.81438e+09	2.59909e+09	1.22464	2.9114	0.137822	4.87875	Q91ZA3;H3BL62;D3YWM4;D3YZC0;H3BK61;H3BJR0;H3BKW6	Q91ZA3	Propionyl-CoA carboxylase alpha chain, mitochondrial	Pcca
1.47818470001221	1.50834548473358	1.50694715976715	1.4950202703476	1.58367002010345	1.55610859394073	1.54213762283325	1.55334234237671	1.5415745973587	1.45339906215668	1.45558023452759	0.333421498537064	1.44546377658844	1.48078942298889	1.44746160507202	1.4069014787674	1.38261640071869	1.35209310054779	1.43993782997131	1.43338978290558	+	OLD control_YOUNG control	Keep	Discard	+_Keep	+_Discard	19155	0	32331	4.99743e+09	5.09703e+09	3.683e+09	4.16501e+09	1.22377	2.9865	0.126325	5.01634	Q68FD5;Q5SXR6;F6Z1R4	Q68FD5;Q5SXR6	Clathrin heavy chain 1;Clathrin heavy chain	Cltc
0.43079274892807	0.429165065288544	0.542955875396729	0.568956434726715	0.49809256196022	0.587389528751373	0.601311326026917	0.640206336975098	0.602444887161255	0.550192832946777	0.374039560556412	0.492856681346893	0.359198391437531	0.45051121711731	0.419283419847488	0.506545126438141	0.493063122034073	0.334508299827576	0.422779083251953	0.372563064098358	+	OLD control_YOUNG control	Keep	Discard	+_Keep	+_Discard	36354	0	15601	6.2184e+08	742005184	5.58841e+08	6.0637e+08	1.22368	2.80591	0.170417	4.68903	Q811I0;H3BLL2;V9GX21;H3BJP9;H3BK16;H3BLD0;H3BKR0	Q811I0;H3BLL2;V9GX21;H3BJP9;H3BK16	ATP synthase mitochondrial F1 complex assembly factor 1	Atpaf1
-1.03313326835632	-0.119811400771141	-0.0920290425419807	0.124306716024876	0.188354581594467	0.03720523416996	0.0694666728377342	0.0901779308915138	0.0467559061944485	0.0836672559380531	-1.35147082805634	0.223844975233078	-0.0159302782267332	0.0704351291060448	-0.273748159408569	-0.00539883226156235	-0.0962371528148651	-0.188880458474159	-0.235538244247437	-0.114187151193619	+	OLD control_YOUNG control	Keep	Discard	+_Keep	+_Discard	13026	0	31445	200389468	2.48219e+08	2.08124e+08	202938112	1.22313	2.82351	0.193503	4.7204	Q80VP0;Q80VP0-2;F6W635	Q80VP0;Q80VP0-2	Tectonin beta-propeller repeat-containing protein 1	Tecpr1
-1.40400540828705	-1.58586728572845	-1.37720727920532	-1.35749614238739	-1.17838644981384	-1.18702137470245	-1.41773200035095	-1.41205513477325	-1.21727550029755	-1.39701402187347	-1.82980680465698	-1.60873758792877	-1.44549214839935	NaN	-1.68439924716949	-1.84325110912323	-1.38434875011444	-1.61484026908875	-1.523930311203	-1.57109200954437	+	OLD control_YOUNG control	Keep	Discard	+_Keep	+_Discard	74844	0	6551	1.36488e+07	1.42653e+07	7.41222e+06	1.16861e+07	1.22071	1.69307	0.261273	2.8876	P28740-2	P28740-2	Kinesin-like protein KIF2A	Kif2a
0.941124558448792	0.982755482196808	0.951159358024597	0.966498911380768	1.02297699451447	0.967740595340729	0.986358880996704	1.01838445663452	0.992570996284485	0.965789616107941	-0.186218157410622	0.942589104175568	0.925916194915771	0.973970234394073	0.95196944475174	0.861985087394714	0.834805428981781	0.841511011123657	0.852502882480621	0.796934008598328	+	OLD control_YOUNG control	Keep	Discard	+_Keep	+_Discard	57984	0	32331	1.64701e+09	1659346304	1.31224e+09	1.35978e+09	1.22031	5.1047	0.148621	10.1038	P52480-2	P52480-2	Pyruvate kinase PKM	Pkm
0.303839862346649	0.243555337190628	0.211152076721191	0.141478359699249	0.361832469701767	0.369851559400558	0.0755002424120903	0.301658630371094	0.447979331016541	0.390318751335144	0.166929200291634	0.33372563123703	0.17828905582428	0.285283237695694	-1.01644003391266	0.173598617315292	0.0837422981858253	0.177848607301712	0.164845272898674	0.188218101859093	+	OLD control_YOUNG control	Keep	Discard	+_Keep	+_Discard	32506	0	15248	3.79361e+08	4.31178e+08	3.2234e+08	3.53704e+08	1.21904	1.33991	0.159411	2.36336	B1AXV0;F6Q3S1	B1AXV0	DOMON domain-containing protein FRRS1L	Frrs1l
0.141306951642036	0.0102221015840769	0.0521934181451797	0.141397699713707	0.0670355632901192	-0.0693553239107132	-0.252271503210068	-0.376556277275085	-0.233288809657097	NaN	-0.365371853113174	NaN	-0.284126043319702	-0.899723291397095	-0.115343011915684	-0.113726668059826	-0.81878250837326	-0.800703346729279	-0.646020472049713	-0.658624947071075	+	OLD control_YOUNG control	Keep	Discard	+_Keep	+_Discard	11365	0	25173	2.67403e+08	1.09327e+08	9.56039e+07	8.9759e+07	1.218	1.32673	0.374704	2.40488	Q78T54;Q78T54-2;F2Z447;F2Z446	Q78T54;Q78T54-2;F2Z447	Vacuolar ATPase assembly integral membrane protein Vma21	Vma21
1.2026801109314	1.23802447319031	1.33630394935608	1.30069732666016	1.32839620113373	1.15954613685608	1.25473892688751	1.22663843631744	1.12795102596283	1.1406192779541	0.965625703334808	1.08770227432251	1.16553056240082	1.06795179843903	1.12808430194855	0.95616739988327	1.10169279575348	0.993106782436371	1.05353128910065	1.10250759124756	+	OLD control_YOUNG control	Keep	Discard	+_Keep	+_Discard	74016	0	32331	3.11255e+09	2492774912	2.1231e+09	2.04667e+09	1.21796	2.19129	0.140498	3.6561	Q8CC35-3;Q8CC35-2;Q8CC35;E9Q3E2;E0CYK1	Q8CC35-3;Q8CC35-2;Q8CC35;E9Q3E2	Synaptopodin	Synpo
-0.307658672332764	-0.215597197413445	-0.0506478622555733	-0.105170600116253	-2.29446053504944	-0.241007849574089	-0.188923910260201	-0.412835389375687	-0.220315217971802	-0.27661269903183	-0.461848586797714	-0.094595767557621	-0.205368548631668	-0.154159650206566	-0.177007034420967	-0.57744687795639	-0.349052846431732	-0.48152232170105	-0.423608630895615	-0.511068820953369	+	OLD control_YOUNG control	Keep	Discard	+_Keep	+_Discard	62131	0	20123	1.31372e+08	126163320	1.59344e+08	1.03662e+08	1.21706	2.18688	0.200601	3.64907	Q6PDG8;Q6PDG8-2	Q6PDG8;Q6PDG8-2	Vacuolar fusion protein MON1 homolog A	Mon1a
0.0852653235197067	0.04366809502244	-0.0732402130961418	0.0799218192696571	-1.06848764419556	0.0630160123109818	0.213736489415169	-0.090610533952713	-0.0609234943985939	0.0602999478578568	0.0402104556560516	0.102259792387486	-0.0996517091989517	0.106472924351692	-1.09208703041077	-0.163599893450737	-0.0594675503671169	-0.235880553722382	0.00486062979325652	-0.278861582279205	+	OLD control_YOUNG control	Keep	Discard	+_Keep	+_Discard	41067	0	2141	2.01646e+08	2.40378e+08	2.16216e+08	1.9778e+08	1.21538	1.38274	0.183693	2.42655	A2ARS0	A2ARS0	Ankyrin repeat domain-containing protein 63	Ankrd63
-1.29291367530823	0.888217449188232	0.904983222484589	0.861858487129211	1.0397435426712	0.983117461204529	0.896842062473297	0.918480634689331	0.926491856575012	0.883431792259216	0.925824105739594	0.795487999916077	0.878686547279358	0.808336019515991	0.87135636806488	0.779392838478088	0.782263875007629	0.78286999464035	0.692814886569977	0.826865136623383	+	OLD control_YOUNG control	Keep	Discard	+_Keep	+_Discard	6846	0	32331	1.19541e+09	1455741056	1.34553e+09	1.20057e+09	1.21254	3.16693	0.148831	5.35606	P35235;P35235-2	P35235;P35235-2	Tyrosine-protein phosphatase non-receptor type 11	Ptpn11
NaN	-0.0421004146337509	-0.0945806130766869	-1.51792657375336	-0.227879047393799	-0.156120821833611	-0.0658846274018288	-0.151081770658493	-0.204236343502998	-0.344975024461746	NaN	-0.226820409297943	-0.265480428934097	-0.195167884230614	-0.30104923248291	-0.33242204785347	-0.434215724468231	-0.274085193872452	-0.452376633882523	-0.383116126060486	+	OLD control_YOUNG control	Keep	Discard	+_Keep	+_Discard	17551	0	31668	1.0759e+08	1.50271e+08	1.17558e+08	1.23936e+08	1.2125	2.01638	0.190783	3.38082	Q91VS7;E9QJW0;D3YU60;D3YVR3	Q91VS7;E9QJW0;D3YU60;D3YVR3	Microsomal glutathione S-transferase 1	Mgst1
0.0093960277736187	-1.27649664878845	0.0200830455869436	0.0523377880454063	-1.27836453914642	-0.085860975086689	-0.181755274534225	-0.108869433403015	-0.0304453577846289	0.0234841592609882	-0.288399428129196	-0.00193825003225356	-0.261133760213852	-0.385141968727112	-0.058345016092062	-0.245718628168106	-0.176172316074371	-0.292958706617355	-0.261381715536118	-0.343916654586792	+	OLD control_YOUNG control	Keep	Discard	+_Keep	+_Discard	43394	0	30194	1.50277e+08	1.87105e+08	1.6774e+08	1.54354e+08	1.21218	2.52904	0.18734	4.20953	A2ALS7	A2ALS7		Rap1gap
-0.830712795257568	-0.915252268314362	-1.86431109905243	-0.919692873954773	-1.05009531974792	-1.11124205589294	-0.904190838336945	-1.10978651046753	-0.895465075969696	-0.893579244613647	-1.52919209003448	-0.810015857219696	-2.16548728942871	-0.944245755672455	-0.866120994091034	-1.19502747058868	-1.21072256565094	-1.0466320514679	-1.15648233890533	-1.4669291973114	+	OLD control_YOUNG control	Keep	Discard	+_Keep	+_Discard	10468	29638	89517	2.83833e+07	2.91493e+07	2.79581e+07	2.41907e+07	1.20498	1.55535	0.232306	2.68201	Q5NCI0;Q5NCI0-2;B0QZL8	Q5NCI0;Q5NCI0-2	Up-regulator of cell proliferation	Urgcp
0.998255550861359	1.01500761508942	0.929893910884857	0.975586235523224	1.0135577917099	1.03855276107788	0.999781370162964	1.04399240016937	1.03607296943665	0.979190111160278	0.896035492420197	1.00344443321228	-0.257266402244568	0.924904882907867	0.981262922286987	0.901633441448212	0.808508634567261	0.867987036705017	0.865906953811646	0.946420907974243	+	OLD control_YOUNG control	Keep	Discard	+_Keep	+_Discard	35611	0	32331	1695373056	1778333440	1.3236e+09	1.47612e+09	1.20474	3.20533	0.141427	5.43011	P08249;A0A0G2JF23;A0A0G2JGY4;J3QMC8	P08249	Malate dehydrogenase, mitochondrial	Mdh2
1.37272143363953	-2.0687358379364	1.3320620059967	1.28036952018738	1.37761497497559	1.4015508890152	1.33094203472137	1.31213128566742	1.35964965820313	1.32410001754761	1.24402022361755	1.23806500434875	1.24375987052917	1.23876667022705	1.23834490776062	1.16980648040771	1.29302227497101	1.19709730148315	1.22311842441559	1.21182525157928	+	OLD control_YOUNG control	Keep	Discard	+_Keep	+_Discard	56141	0	32331	2.80136e+09	3.49798e+09	2.89274e+09	2903767808	1.20463	2.9031	0.126701	4.86366	Q9CPY7;Q9CPY7-2;A0A0G2JEM7	Q9CPY7;Q9CPY7-2	Cytosol aminopeptidase	Lap3
-1.25687110424042	-1.39791870117188	-1.02096688747406	-1.14016997814178	-1.2102552652359	-1.0835235118866	-1.1093864440918	-1.1983790397644	-1.37823355197906	-1.23836982250214	-1.15203416347504	-1.29744756221771	-1.15241527557373	NaN	NaN	-1.57101917266846	-1.30392825603485	-1.50424683094025	-1.56696176528931	-1.25775945186615	+	OLD control_YOUNG control	Keep	Discard	+_Keep	+_Discard	22656	99238	20186	1.95413e+07	1.85664e+07	13128540	1.5413e+07	1.20459	1.64636	0.239205	2.81764	O88843	O88843	Death domain-containing protein CRADD	Cradd
1.14661610126495	1.1658136844635	0.041110772639513	1.18969118595123	0.0483154729008675	1.06780385971069	1.17001175880432	1.19237053394318	1.16109907627106	1.04415476322174	0.999009788036346	1.1358882188797	1.09633457660675	1.14640033245087	1.07528364658356	0.99705708026886	1.0259245634079	0.852681040763855	1.02261471748352	1.05722010135651	+	OLD control_YOUNG control	Keep	Discard	+_Keep	+_Discard	3588	0	32331	1.59284e+09	2.22771e+09	2.14794e+09	1854997888	1.20092	1.71355	0.135988	2.91836	O88545;D3Z0F5;F6QK86	O88545;D3Z0F5	COP9 signalosome complex subunit 6	Cops6
-0.439290702342987	-0.650714337825775	-0.281931906938553	-0.641383290290833	-0.645508229732513	-0.445561468601227	-0.459153562784195	-0.484271556138992	-0.597546696662903	-0.315381526947021	-0.3752820789814	-0.555968999862671	-0.608106195926666	-0.502498924732208	-0.322722643613815	-0.768033683300018	-0.671921730041504	-0.588192999362946	-0.679672837257385	-0.570329606533051	+	OLD control_YOUNG control	Keep	Discard	+_Keep	+_Discard	98112	0	84349	7.90888e+07	8.54552e+07	95000200	7.12041e+07	1.20014	2.02905	0.195247	3.40054	Q8BGR2;D3Z5Q6;D3Z6C1;D3YV62	Q8BGR2	Volume-regulated anion channel subunit LRRC8D	Lrrc8d

## Sheet: O-BAY vs. Y-CTR. down-regulated
O-BAY1	O-BAY2	O-BAY3	O-BAY4	O-BAY5	O-CTR1	O-CTR2	O-CTR3	O-CTR4	O-CTR5	Y-BAY1	Y-BAY2	Y-BAY3	Y-BAY4	Y-BAY5	Y-CTR1	Y-CTR2	Y-CTR3	Y-CTR4	Y-CTR5	Student's T-test Significant O-BAY_Y-CTR	Student's T-test significant	x>=1.2	x<=0.8	Student's T-test Significant O-BAY_Y-CTR_x>=1.2	Student's T-test Significant O-BAY_Y-CTR_x<=0.8	Mol. weight [kDa]	Q-value	Score	O-BAY C(pmol/mg)	O-CTR C(pmol/mg)	Y-BAY C(pmol/mg)	Y-CTR C(pmol/mg)	O-BAY_x/y_Y-CTR	-Log Student's T-test p-value O-BAY_Y-CTR	Student's T-test Difference O-BAY_Y-CTR	Student's T-test Test statistic O-BAY_Y-CTR	Protein IDs	Majority protein IDs	Protein names	Gene names
-0.693612396717072	-0.802778303623199	-0.437379270792007	-0.920867919921875	-1.72079396247864	-0.875539600849152	-1.04967057704926	-0.414585918188095	-0.975944042205811	-0.398504376411438	-1.49422287940979	-0.464736223220825	-0.40976083278656	-0.581782042980194	-0.370187819004059	-0.184555217623711	-0.217203810811043	-0.363635987043381	-0.297750353813171	-0.128056362271309	+	OLD BAY_YOUNG control	Discard	Keep	+_Discard	+_Keep	14081	0	15768	42809269,2	51701110	74587355,2	150274793,6	0,284873217344284	1,81223911449729	-0,676846024394035	-3,06740225473123	A0A0A6YWR8;A0A0A6YW53;E9PVG7;B7ZNR9;P97820;A0A0A6YVZ8;A0A0A6YWJ2	A0A0A6YWR8;A0A0A6YW53;E9PVG7;B7ZNR9;P97820	Mitogen-activated protein kinase kinase kinase kinase 4	Map4k4
0.710060000419617	0.64855021238327	0.703687608242035	0.619436025619507	0.626493692398071	0.692239761352539	0.665214002132416	0.685400187969208	-0.437442779541016	0.717465341091156	0.708194494247437	0.778089702129364	0.676615059375763	0.702841937541962	0.788063168525696	0.695949852466583	0.80631822347641	0.715456426143646	0.774214148521423	0.760810792446136	+	OLD BAY_YOUNG control	Discard	Keep	+_Discard	+_Keep	1675	0	32331	816513113,6	692776499,2	963619686,4	1054790604,8	0,774099707603455	1,90935692433503	-0,0889043807983398	-3,21556554109172	A0A0G2JDT9;E9Q6L9;Q80TE7;A0A0G2JFZ5;B9EHV0	A0A0G2JDT9;E9Q6L9;Q80TE7;A0A0G2JFZ5;B9EHV0	Leucine-rich repeat-containing protein 7	Lrrc7
0.358601629734039	0.284797519445419	-0.00433532521128654	0.303683578968048	0.433757901191711	0.405588507652283	0.339370489120483	0.272571384906769	0.356856793165207	0.300202816724777	0.399635553359985	0.34981182217598	0.39996138215065	0.180548653006554	0.388442933559418	0.55313640832901	0.579733192920685	0.417064189910889	0.528425276279449	0.580322086811066	+	OLD BAY_YOUNG control	Discard	Keep	+_Discard	+_Keep	95222	0	25407	383285872	406933139,2	448002656	686044684,8	0,558689415454865	1,89122001367925	-0,256435170024633	-3,18777260695823	A0A0G2JEA5;A0A0G2JEB3;A0A0G2JDJ5;Q8BG26-2	A0A0G2JEA5;A0A0G2JEB3
0.20245885848999	0.270872205495834	0.209233850240707	0.135496348142624	0.100394271314144	0.254255712032318	0.185123890638351	0.245701164007187	0.209635943174362	0.200223132967949	0.236786022782326	0.382072240114212	-1.04031836986542	-0.939695060253143	0.262648463249207	0.305826365947723	0.407490581274033	0.361678212881088	0.33466163277626	0.463275015354156	+	OLD BAY_YOUNG control	Discard	Keep	+_Discard	+_Keep	61608	0	17797	308327040	319234240	254044248,8	503038227,2	0,61292964220047	2,79974328811495	-0,190895254909992	-4,67807409205288	A0A0G2JFB2;Q80VL1;A0A0G2JFE0;A0A0G2JE08;A0A0G2JFP5;A0A0G2JEH9	A0A0G2JFB2;Q80VL1;A0A0G2JFE0;A0A0G2JE08	Tudor and KH domain-containing protein	Tdrkh
0.770029067993164	-0.310080736875534	1.86195552349091	0.79724532365799	0.805402040481567	1.86864817142487	0.784717798233032	-0.321410119533539	0.789942800998688	1.83089172840118	0.782598972320557	0.776591122150421	0.766364932060242	-3.84069275856018	0.75120347738266	1.77114582061768	1.8570636510849	1.86383044719696	1.84102463722229	1.7750186920166	+	OLD BAY_YOUNG control	Discard	Keep	+_Discard	+_Keep	10272	0	32331	2637507780,8	4213151536	831327019,8	8787707187,2	0,300136059522629	1,77625396999914	-1,03670640587807	-3,01289278879988	A1BN54	A1BN54		Actn1
0.915359556674957	0.851747751235962	0.924740493297577	0.841162502765656	0.870527029037476	0.861721098423004	1.87800049781799	0.890323460102081	0.924331545829773	0.858396351337433	0.942207038402557	0.938331723213196	0.928924202919006	0.947377741336823	0.931368768215179	0.975241482257843	0.956206500530243	0.981349945068359	0.890557169914246	1.04998850822449	+	OLD BAY_YOUNG control	Discard	Keep	+_Discard	+_Keep	78085	0	32331	1277718195,2	2937035827,2	1453033600	1635057817,6	0,781451344490051	1,72932462401729	-0,0899612545967102	-2,9420925270788	A2A5Y6;P10637;A0A0A0MQC7;P10637-6;B1AQW5;B1AQW6	A2A5Y6;P10637;A0A0A0MQC7;P10637-6	Microtubule-associated protein;Microtubule-associated protein tau	Mapt
-0.493963837623596	-0.51337331533432	-0.511683702468872	-0.490152984857559	-0.475716888904572	-0.642494082450867	-0.382620722055435	-0.644077122211456	-0.645520627498627	-0.549471318721771	-0.395460784435272	-0.215278521180153	-0.31988936662674	-0.317208677530289	-0.294215500354767	-0.266926765441895	-0.310989052057266	-0.34501439332962	-0.249989956617355	-0.375695794820786	+	OLD BAY_YOUNG control	Discard	Keep	+_Discard	+_Keep	25919	70661	64112	75819380,8	63945483,2	120443992	129324289,6	0,586273372173309	4,21950545480486	-0,187254953384399	-7,6472602411793	A2AF34;E9PZF7;A2AF28;A2AF35	A2AF34;E9PZF7;A2AF28;A2AF35		Slc25a53
-0.479950964450836	-0.909378945827484	-1.25415217876434	-0.346078187227249	-0.203216224908829	-0.0588310062885284	-0.662931323051453	0.0542875751852989	-0.421275943517685	-0.713126301765442	-0.281767666339874	-0.410358816385269	-0.319291293621063	0.050319466739893	-0.0636006519198418	0.131192937493324	-0.351372689008713	0.0195022579282522	0.0664011538028717	0.0368377678096294	+	OLD BAY_YOUNG control	Discard	Keep	+_Discard	+_Keep	43018	0	4794	73538066,6	117799992,8	156303571,2	239006185,6	0,307682663202286	1,7162775052407	-0,619067585840821	-2,92246341549243	A2AG30;O89114	A2AG30;O89114	DnaJ homolog subfamily B member 5	Dnajb5
-1.44034862518311	-1.09679186344147	-1.32023465633392	-1.07049095630646	-1.71680510044098	-2.0648398399353	-1.27234709262848	-1.31468605995178	-1.48816406726837	-1.8814115524292	-1.06073796749115	-2.2890202999115	-2.40916657447815	-1.22228336334229	-0.897630929946899	-1.00177526473999	-0.940185606479645	-0.987087368965149	-0.902300894260406	-0.864704310894012	+	OLD BAY_YOUNG control	Discard	Keep	+_Discard	+_Keep	1251	0	16025	15515309,6	9087905,8	17165011,4	37302955,2	0,415927082300186	1,89889660620147	-0,389723551273346	-3,19952901174673	A2AIR4;A2AIR5	A2AIR4;A2AIR5		Grin3a
-0.637629389762878	-0.735074162483215	-0.907551288604736	-0.600351989269257	-0.643607437610626	-1.82809555530548	NaN	-1.42624020576477	-0.358297258615494	-0.512634992599487	-0.773789584636688	-4.05960416793823	-0.609641432762146	NaN	NaN	-0.307895332574844	NaN	-0.423730581998825	NaN	-0.334061831235886	+	OLD BAY_YOUNG control	Discard	Keep	+_Discard	+_Keep	60875	56832	23738	50773483,2	35779375,2	22257398,4	69617432	0,729321420192719	2,37665310443771	-0,349613604942958	-4,47809267517274	A2APL5;P43006-3;F7CAM6;A2AQI7	A2APL5;P43006-3	Amino acid transporter;Excitatory amino acid transporter 2	Slc1a2
NaN	-1.41964423656464	-1.27248561382294	-1.41735351085663	-1.40210199356079	-1.21802628040314	-1.59298026561737	NaN	NaN	-1.05285537242889	-0.705743730068207	-0.747184693813324	-0.871093213558197	-0.980442821979523	-0.92154723405838	-0.832023441791534	-0.745223104953766	-0.611738502979279	-1.2870979309082	-0.638826727867126	+	OLD BAY_YOUNG control	Discard	Keep	+_Discard	+_Keep	80796	0	19752	10118964,2	9269467,4	41615814	51287854,8	0,197297468781471	2,22874566684518	-0,554914397001266	-3,89913329753558	A2AQ19	A2AQ19	RNA polymerase-associated protein RTF1 homolog	Rtf1
0.231099143624306	0.326721131801605	0.340347856283188	0.291620194911957	0.172775149345398	0.453487575054169	0.358902841806412	0.272313177585602	-0.226226329803467	0.32610884308815	0.336988896131516	0.343045145273209	0.320157706737518	0.323985189199448	-0.929052531719208	0.55737030506134	0.345961332321167	0.492936968803406	0.545863032341003	0.367408663034439	+	OLD BAY_YOUNG control	Discard	Keep	+_Discard	+_Keep	14683	0	19369	370040729,6	365552808	350755991,2	600706483,2	0,61600923538208	2,08314954361946	-0,18939536511898	-3,48510342292486	A2AU52;Q8BG94	A2AU52;Q8BG94	COMM domain-containing protein 7	Commd7
-1.58240044116974	-1.46848797798157	-1.5484025478363	NaN	NaN	-1.59646987915039	-1.52303194999695	NaN	-1.39735305309296	-1.76171934604645	-2.23686408996582	NaN	-1.15941452980042	-1.57171761989594	NaN	-1.04504656791687	-1.27044284343719	-0.502511918544769	-1.07433891296387	-1.23445951938629	+	OLD BAY_YOUNG control	Discard	Keep	+_Discard	+_Keep	89413	0	35293	5420829,2	6536668,2	6782385,8	37260404,8	0,145484983921051	1,47093055876564	-0,507737036546071	-2,73829808619048	A2BE28;A2BE28-2	A2BE28;A2BE28-2	Ribosomal biogenesis protein LAS1L	Las1l
-0.612827897071838	-0.536582767963409	-0.711574256420135	-0.713958740234375	-0.772651672363281	-1.689284324646	-0.503436803817749	-0.662363350391388	-1.60866117477417	-0.597433388233185	-0.416030615568161	-0.50437343120575	-1.55111944675446	-0.36423671245575	-0.421966642141342	-0.299007028341293	-0.396384745836258	-0.366374313831329	-0.267171621322632	-0.365385383367538	+	OLD BAY_YOUNG control	Discard	Keep	+_Discard	+_Keep	36968	43027	27932	54182271,2	39722910,2	77748207,6	122026126,4	0,444021880626678	3,87753679456519	-0,330654448270798	-6,83814172405814	A2BI12;Q99JF8-2;F6RB63;F6W677	A2BI12;Q99JF8-2;F6RB63	PC4 and SFRS1-interacting protein	Psip1
-0.0401290282607079	-0.17834298312664	0.0362707301974297	-0.0337165147066116	0.0479129776358604	0.0061001037247479	0.0953113734722137	-0.0379047505557537	-0.00677332561463118	0.0885902345180511	0.19869901239872	0.115255855023861	0.0933256894350052	0.063181184232235	0.0734017640352249	0.136801689863205	0.215090557932854	0.151179954409599	0.0912558510899544	0.0412309616804123	+	OLD BAY_YOUNG control	Discard	Keep	+_Discard	+_Keep	337	0	32331	197926224	216977734,4	277269888	308402214,4	0,641779541969299	1,91705721112984	-0,160712766647339	-3,22738337878622	A2CG49;A2CG49-7;F6QYT9;A2CG49-2;A0A0A0MQF1;A2CG49-9;A2CG49-8;B1B1A7;D3Z559;A2CG49-5;D3Z560;D3Z4R2;D3Z532;A2CG49-6;A2CG49-3	A2CG49;A2CG49-7;F6QYT9;A2CG49-2;A0A0A0MQF1;A2CG49-9;A2CG49-8;B1B1A7	Kalirin	Kalrn
-2.00159120559692	-1.19840598106384	-1.27330780029297	-1.00213634967804	-1.45368707180023	-1.31336498260498	-1.27163362503052	-0.695519089698792	-0.839669167995453	-0.844147264957428	-0.959042370319366	-0.831356287002563	-0.685075640678406	-1.20301067829132	-0.421571612358093	-0.470740407705307	-0.572708547115326	-0.601042568683624	-0.460083365440369	-0.333293169736862	+	OLD BAY_YOUNG control	Discard	Keep	+_Discard	+_Keep	84012	0	1134	15071686,4	29512491,4	49297453,6	92092862,4	0,163657486438751	3,02429061171839	-0,898252069950104	-5,08640682725615	B1AU75;Q99MD9;B1AU76;Q99MD9-2	B1AU75;Q99MD9;B1AU76;Q99MD9-2	Nuclear autoantigenic sperm protein	Nasp
0.860763013362885	0.830035209655762	-0.114111497998238	NaN	0.956737995147705	1.54231595993042	1.70688700675964	1.63801264762878	1.62619054317474	1.62082123756409	1.69487607479095	1.64413821697235	-0.667391717433929	0.236395090818405	0.56661731004715	1.85182070732117	1.83527588844299	1.01406943798065	1.80961644649506	1.7790641784668	+	OLD BAY_YOUNG control	Discard	Keep	+_Discard	+_Keep	60372	0	14856	800027305,6	5853555916,8	2757526392	7302304332,8	0,109558202326298	2,04629101290932	-1,0246131516993	-3,57893419171903	B1AXP6;B1AXP6-2;B1AXP6-3;B1AXP6-4	B1AXP6;B1AXP6-2;B1AXP6-3;B1AXP6-4	Mitochondrial import receptor subunit TOM5 homolog	Tomm5
0.415207505226135	0.387612551450729	0.413208961486816	0.460371375083923	0.458877593278885	0.519916892051697	0.257464855909348	-0.858759820461273	0.548197209835052	0.431321203708649	0.466449856758118	0.512690186500549	0.534306347370148	-4.10558080673218	-0.634650349617004	0.586841225624084	0.540623128414154	0.467075288295746	0.550542950630188	0.487594187259674	+	OLD BAY_YOUNG control	Discard	Keep	+_Discard	+_Keep	10755	0	32331	503299136	419161264,8	378310380,6	676251251,2	0,744248688220978	2,30112490706006	-0,0994797587394715	-3,83267260528109	B1AZP2-2	B1AZP2-2	Disks large-associated protein 4	Dlgap4
-0.659675121307373	-0.539359390735626	-0.659891426563263	-0.746393442153931	-0.800616204738617	-0.641246318817139	-0.696949660778046	-0.690885245800018	-0.598826587200165	-1.09980225563049	-0.751386404037476	-0.711772263050079	-0.726597845554352	-0.689722776412964	-0.534821689128876	-0.445556998252869	-0.473666816949844	-0.536770045757294	-0.494020730257034	-0.433616548776627	+	OLD BAY_YOUNG control	Discard	Keep	+_Discard	+_Keep	20623	0	32331	52980899,2	46270240,8	57235746,4	92755905,6	0,571186304092407	2,5529251141891	-0,204460889101028	-4,24991807015718	B2RXS4	B2RXS4	Plexin-B2	Plxnb2
1.23706960678101	1.24191009998322	1.21922171115875	1.25834369659424	1.24330413341522	1.20423781871796	1.2542679309845	1.28274524211884	1.23979091644287	1.27543938159943	1.2650671005249	1.38446271419525	1.37448847293854	1.34884870052338	1.39012694358826	1.38615620136261	1.47571802139282	1.44742619991302	1.46678841114044	1.34751296043396	+	OLD BAY_YOUNG control	Discard	Keep	+_Discard	+_Keep	2544	0	32331	2657277388,8	2687943731,2	3347963955,2	4009774182,4	0,662700057029724	4,03907713269002	-0,184750509262085	-7,21175895114832	B9EKR1	B9EKR1	Receptor-type tyrosine-protein phosphatase zeta	Ptprz1
-0.609931349754333	-0.833857655525208	-0.958851993083954	-0.814744114875793	-0.679342925548553	-0.964479506015778	-0.92262476682663	-2.07123875617981	-0.885074377059937	-0.662405908107758	-0.801933348178864	-0.643466711044312	-0.558687090873718	-0.936731696128845	-0.670868158340454	-0.564261257648468	-0.521769165992737	-0.611679315567017	-0.623603165149689	-0.540366470813751	+	OLD BAY_YOUNG control	Discard	Keep	+_Discard	+_Keep	24105	0	32331	43823800	28782726	54018693,6	76870480	0,570099234580994	1,90834119320111	-0,207009732723236	-3,21400749113063	D3YWX2;F6YTL8;Q9R0I7;E9Q803	D3YWX2;F6YTL8;Q9R0I7;E9Q803	YLP motif-containing protein 1	Ylpm1
-0.739178121089935	-0.627234876155853	-0.704799473285675	-0.701110005378723	-0.807496786117554	-0.505714416503906	-1.04713475704193	-0.907045781612396	-0.803120732307434	-0.693086743354797	-0.527841508388519	-0.712236106395721	-0.479517191648483	-0.776305854320526	-1.73998749256134	-0.217382520437241	-0.614171266555786	-0.582871854305267	-0.356488049030304	-0.510086894035339	+	OLD BAY_YOUNG control	Discard	Keep	+_Discard	+_Keep	96315	0	55155	48857854,4	42400121,6	53632555	100273952	0,487243741750717	1,92972159225759	-0,259763735532761	-3,24684338758771	D3YXK0	D3YXK0		Jakmip2
-1.57113230228424	-1.41140818595886	-1.55546653270721	-1.03346991539001	-1.1452089548111	NaN	-0.965512335300446	-1.20640206336975	-1.48405623435974	-1.41389727592468	-0.934810280799866	-1.50005900859833	-0.779468536376953	-0.939785957336426	-1.15988075733185	-0.980266809463501	-0.94943779706955	-1.00769126415253	-1.20038676261902	-0.973368585109711	+	OLD BAY_YOUNG control	Discard	Keep	+_Discard	+_Keep	54532	0	43358	14924154,8	13261918,4	29348442,6	31872909,2	0,468239486217499	1,582668475993	-0,321106934547424	-2,72264406032281	D3YXK1	D3YXK1	Atherin	Samd1
-0.63328617811203	-0.412479400634766	-0.583261728286743	-0.38703441619873	-0.556281089782715	-2.68761730194092	-0.423225849866867	-0.41218626499176	-0.367262929677963	-0.366335928440094	-0.194928705692291	-0.386714607477188	-0.235710307955742	-0.637295424938202	-0.470713049173355	-0.373243302106857	-0.28843092918396	-0.276533335447311	-0.217251613736153	-0.237997978925705	+	OLD BAY_YOUNG control	Discard	Keep	+_Discard	+_Keep	95493	0	90525	74856740	72693478,6	107692309,6	137922259,2	0,542745888233185	2,5497969268916	-0,235777130723	-4,24461935686537	D3Z0M9	D3Z0M9		Ddx23
-0.0484416410326958	-0.130341827869415	-0.102665267884731	-0.143625110387802	-0.285725772380829	-0.140874475240707	-0.0891967490315437	0.0575902350246906	-1.20995926856995	-0.0693089514970779	0.15534171462059	0.178585737943649	-0.0487199798226357	0.258870601654053	0.0443805269896984	0.0194617155939341	0.00440132990479469	0.181513503193855	-0.114906273782253	0.0299078617244959	+	OLD BAY_YOUNG control	Discard	Keep	+_Discard	+_Keep	22628	0	27697	158885512	148860325,2	287057494,4	254190217,6	0,625065386295319	1,56952465413239	-0,16623555123806	-2,70308952462487	D3Z3C1;Q9WUD8;A0A087WRH2	D3Z3C1;Q9WUD8;A0A087WRH2	Fas apoptotic inhibitory molecule 1	Faim
0.129137486219406	0.0358647108078003	0.0904562249779701	0.137869954109192	0.0671439543366432	0.240995600819588	-0.74208790063858	0.404293775558472	0.362222820520401	0.186717942357063	0.496286928653717	0.412891179323196	0.26188337802887	0.0785883069038391	0.120346903800964	0.502500712871552	0.510243356227875	0.448070675134659	0.523780047893524	0.539878368377686	+	OLD BAY_YOUNG control	Discard	Keep	+_Discard	+_Keep	37244	0	13762	253972435,2	312486440	404969888	647127910,4	0,392460942268372	6,79370173894952	-0,412800166010857	-16,7838227405432	D3Z5F7;D3YUB9;D3Z055;G3UWS5;P70345-2;G3UWY6	D3Z5F7;D3YUB9;D3Z055;G3UWS5		Gm20521;Pabpn1
0.387599736452103	0.396937698125839	0.112782143056393	0.333085000514984	0.303473353385925	0.40527880191803	0.331249058246613	0.31453937292099	0.334822803735733	0.345229387283325	0.437218457460403	0.331595212221146	0.458667278289795	0.287891060113907	0.39472371339798	0.552992701530457	0.591263830661774	0.4418805539608	0.567991614341736	0.604647219181061	+	OLD BAY_YOUNG control	Discard	Keep	+_Discard	+_Keep	30364	0	15937	401384988,8	415526745,6	481391174,4	713285414,4	0,562727034091949	2,49362209929793	-0,244979597628117	-4,14998019228168	D3Z6G3	D3Z6G3		Mapre3
0.643528401851654	0.61063277721405	0.552787780761719	0.615930616855621	0.589881479740143	0.790533363819122	0.589131832122803	0.619764745235443	0.730464398860931	-0.731443583965302	0.740508437156677	0.494294822216034	0.739576041698456	0.613182783126831	0.726104080677032	0.724686324596405	0.727750599384308	0.728355348110199	0.729739010334015	0.797133982181549	+	OLD BAY_YOUNG control	Discard	Keep	+_Discard	+_Keep	7818	0	27384	721718707,2	681781664	854048704	1033999372,8	0,697987616062164	3,84565313247127	-0,138980841636658	-6,76614115985273	D3Z7Q2	D3Z7Q2		Smim20
1.02968573570251	0.840223670005798	0.945118248462677	0.935306310653687	0.844476640224457	0.99927693605423	0.903973340988159	1.04753947257996	0.940071105957031	1.00821852684021	1.03793358802795	1.0183789730072	-0.140119314193726	1.00013482570648	0.997515022754669	1.06470394134521	1.06209433078766	1.0500066280365	1.02412450313568	1.04236507415771	+	OLD BAY_YOUNG control	Discard	Keep	+_Discard	+_Keep	79532	0	32331	1394344524,8	1540656537,6	1387823945,6	1897640806,4	0,734777927398682	2,15244817645256	-0,129696774482727	-3,59436751061521	E9PUD2	E9PUD2		Dnm1l
-2.20408582687378	-0.876850783824921	-1.71990573406219	-0.564681529998779	-1.81261849403381	-0.622819304466248	-0.802798867225647	-0.673055648803711	-0.649038076400757	-0.491796582937241	-1.67327010631561	-0.712212860584259	-0.946429669857025	-0.946579694747925	-1.83955872058868	-0.380632221698761	-0.50772750377655	-0.429416656494141	-0.610570192337036	-0.704249262809753	+	OLD BAY_YOUNG control	Discard	Keep	+_Discard	+_Keep	13521	0	71243	23387634,4	54250200	26801471,4	85989660,8	0,271981924772263	1,70700560002361	-0,909109306335449	-2,90852781305591	E9PUQ8;A0A087WP73;A0A087WQ75;A0A087WP49	E9PUQ8	Diacylglycerol kinase	Dgkd
0.140586689114571	0.160934835672379	0.113364569842815	0.178050607442856	0.141837656497955	0.121959798038006	0.0964532420039177	0.222428143024445	0.116498775780201	0.192461058497429	0.186603173613548	0.225951239466667	0.266640067100525	0.258546203374863	0.238841459155083	0.337582111358643	0.353473573923111	0.321105569601059	0.362957835197449	0.303931057453156	+	OLD BAY_YOUNG control	Discard	Keep	+_Discard	+_Keep	29302	0	32331	283681244,8	277822892,8	356122796,8	462743366,4	0,613042294979095	5,77646856060595	-0,188855157792568	-12,3961882682541	E9PVA8;Q8BIX2	E9PVA8		Gcn1l1
0.392556816339493	0.389789313077927	0.374847412109375	0.313683986663818	0.345207452774048	0.430420637130737	0.353045076131821	0.354944586753845	0.402963727712631	0.416556686162949	0.433890372514725	0.347504436969757	0.414947777986526	0.316563248634338	0.386951088905334	0.481341928243637	0.447460621595383	0.390050113201141	0.427054792642593	0.43503674864769	+	OLD BAY_YOUNG control	Discard	Keep	+_Discard	+_Keep	83187	0	32331	442341459,2	456306131,2	477202508,8	564696416	0,783326089382172	2,07166989141275	-0,0729718446731568	-3,46710712391124	E9PVY8;B1ARU4;E9QA63;Q9QXZ0;A0A0A0MQA6;Q9QXZ0-2;Q9QXZ0-3;Q9QXZ0-4;E9QNP1;F6SHS0	E9PVY8;B1ARU4;E9QA63;Q9QXZ0;A0A0A0MQA6;Q9QXZ0-2;Q9QXZ0-3;Q9QXZ0-4;E9QNP1	Microtubule-actin cross-linking factor 1	Macf1
1.31322157382965	1.26253747940063	1.3776376247406	1.39904987812042	1.34300565719604	1.30822336673737	1.28087902069092	1.34665060043335	1.28491795063019	1.37371134757996	1.41164529323578	1.36982750892639	1.4355845451355	1.38910758495331	1.29154980182648	1.52194106578827	1.42118585109711	1.44925951957703	1.53776156902313	1.65609323978424	+	OLD BAY_YOUNG control	Discard	Keep	+_Discard	+_Keep	4337	0	32331	3271247257,6	3096257740,8	3539400499,2	4852463872	0,674141526222229	2,24850530920159	-0,178157806396484	-3,74769766272499	E9PY16;Q8R2V5	E9PY16		Adap1
1.58410024642944	1.46939969062805	1.46808385848999	1.47788798809052	1.57407462596893	1.57473981380463	1.44453203678131	1.63715636730194	1.69965291023254	1.4324803352356	1.72181499004364	1.5271520614624	1.60880041122437	1.54663109779358	0.381499856710434	1.63848423957825	1.62401068210602	1.82190597057343	1.69584465026855	1.84015274047852	+	OLD BAY_YOUNG control	Discard	Keep	+_Discard	+_Keep	20266	0	1558	4689010688	5161687244,8	4546085292,8	7349951488	0,637964844703674	2,396646219526	-0,209370374679565	-3,98881815072284	E9PYL9;Q9CXW4;A2BH06	E9PYL9;Q9CXW4;A2BH06	60S ribosomal protein L11	Gm10036;Rpl11
-0.540101826190948	-0.915012180805206	-0.766541838645935	-0.399985373020172	-0.766121029853821	-1.3382283449173	-0.970036387443542	-0.810834586620331	-1.40778386592865	-0.313517540693283	-0.817787766456604	-0.36841356754303	NaN	-0.649017453193665	-0.974262237548828	-0.314910739660263	-0.350955069065094	-0.0735897123813629	0.0058340085670352	-0.106064453721046	+	OLD BAY_YOUNG control	Discard	Keep	+_Discard	+_Keep	26504	0	66233	56253696	39060536,8	48189226,8	177015137,6	0,317790329456329	2,65122822468209	-0,50961525645107	-4,41801407636924	E9PYP8;Q9WVJ5	E9PYP8;Q9WVJ5	Beta-crystallin B1;Beta-crystallin B1B	Crybb1
1.0747252702713	1.01782810688019	1.11545157432556	1.0138019323349	1.12983047962189	0.0158412680029869	1.083740234375	1.10234189033508	1.09936189651489	1.26386904716492	1.18343329429626	1.22864806652069	1.21515333652496	1.07052266597748	1.05146312713623	1.26083397865295	1.18174123764038	1.26299571990967	1.07825982570648	1.10070598125458	+	OLD BAY_YOUNG control	Discard	Keep	+_Discard	+_Keep	94403	0	32331	1886573977,6	1763253811,2	2246521139,2	2477046092,8	0,761622488498688	1,32268062597585	-0,106579875946045	-2,33793895157953	E9PZ43;A0A0G2JDN7;P27546-4	E9PZ43;A0A0G2JDN7;P27546-4	Microtubule-associated protein;Microtubule-associated protein 4	Map4
0.987716257572174	1.08612620830536	0.929962575435638	1.05677878856659	0.890022754669189	-0.0675659328699112	1.21892237663269	1.12516272068024	1.10796904563904	0.992336392402649	1.04852616786957	1.03303945064545	1.06918692588806	1.11105155944824	0.994592547416687	1.18784475326538	1.11405408382416	1.22157394886017	1.19792199134827	1.13443732261658	+	OLD BAY_YOUNG control	Discard	Keep	+_Discard	+_Keep	16794	0	32331	1612402508,8	1660322956,8	1828918323,2	2421734451,2	0,665804862976074	2,58253050105411	-0,18104510307312	-4,3002174039071	E9Q0J2;A2ACC6;A2ACC7	E9Q0J2;A2ACC6;A2ACC7		Ralgapb
-0.437803477048874	-0.42598769068718	-0.52058345079422	-0.435961902141571	-0.441262036561966	-0.804065763950348	-0.554526805877686	-0.27952516078949	-0.489814192056656	-0.567994177341461	-0.316931039094925	-0.229093015193939	-0.257613003253937	-0.283238679170609	-0.236291542649269	-0.549711883068085	-0.226341068744659	-0.171152219176292	-0.0345746576786041	-0.0887795835733414	+	OLD BAY_YOUNG control	Discard	Keep	+_Discard	+_Keep	13587	0	32331	83320112	70886718,4	130869116,8	165145408	0,504525780677795	1,49673493140936	-0,238207828998566	-2,59506184354127	E9Q2S0;A0A0A6YY83;A2RS43;A0A0A6YY48;A0A0A6YW34;A0A0G2JG16	E9Q2S0;A0A0A6YY83;A2RS43		Pcdh7
-0.42536273598671	0.255212515592575	0.275851726531982	-0.768303513526917	0.15844102203846	0.285034120082855	0.44790980219841	0.197560548782349	0.33491575717926	0.23823969066143	0.402081817388535	0.419023871421814	0.362397581338882	0.401630461215973	0.332174748182297	0.434726893901825	0.444900184869766	0.426224023103714	0.476286619901657	0.449881970882416	+	OLD BAY_YOUNG control	Discard	Keep	+_Discard	+_Keep	59897	0	68745	229041700	384108998,4	479258476,8	575683993,6	0,397860139608383	1,49792105697267	-0,547236135601997	-2,59681897426428	E9Q2W9	E9Q2W9		Actn4
-0.530249714851379	0.0282049812376499	0.063945896923542	0.0929740071296692	0.0162444319576025	0.0309041943401098	0.366998970508575	0.123358674347401	0.215149700641632	-1.00538539886475	0.298655033111572	0.185680076479912	0.202007159590721	-0.15969243645668	0.099065363407135	0.170448869466782	0.396908760070801	0.146763280034065	0.127812713384628	0.311855047941208	+	OLD BAY_YOUNG control	Discard	Keep	+_Discard	+_Keep	19586	0	58177	200727622,4	251319891,2	298135884,8	385339769,6	0,520910680294037	1,30558927006221	-0,29653381370008	-2,31272917394358	E9Q317;D3YY55;D3Z2N9;D3YY73	E9Q317;D3YY55		Gm10094;Sap18
0.892409920692444	1.04921126365662	0.993306577205658	0.971387684345245	0.931250870227814	0.976969003677368	1.03117084503174	1.03461039066315	1.11646473407745	0.980037987232208	1.04355943202972	1.07008409500122	1.06205320358276	1.0224517583847	1.05153560638428	1.10656785964966	1.20825493335724	1.03455018997192	1.20485925674438	1.19241321086884	+	OLD BAY_YOUNG control	Discard	Keep	+_Discard	+_Keep	63668	0	32331	1531473203,2	1700951014,4	1820648166,4	2332902963,2	0,656466722488403	2,51525280989324	-0,181815826892853	-4,18630776985341	E9Q3Q6;Q61490;E9Q4G8;F6QH25;Q5MPX5	E9Q3Q6;Q61490;E9Q4G8;F6QH25	CD166 antigen	Alcam
-0.67080169916153	-0.496350646018982	-0.641805171966553	-0.575534999370575	-0.88342559337616	-0.592007100582123	-0.409171491861343	-0.597610175609589	-0.64449542760849	-0.636386036872864	-1.61067628860474	-0.421881198883057	-0.357611775398254	-1.57495892047882	-1.74219763278961	-0.306724458932877	-0.369540929794312	-0.200705766677856	NaN	-0.23270246386528	+	OLD BAY_YOUNG control	Discard	Keep	+_Discard	+_Keep	32495	45232	26539	57071874,4	63113238,4	45948839,2	110260315,2	0,517610311508179	2,63618609504583	-0,376165217161179	-4,66126359195102	E9Q452	E9Q452		Tpm1
0.41378515958786	0.743255913257599	0.704425156116486	0.752079784870148	0.362636834383011	0.754353523254395	0.526041805744171	0.252202033996582	0.712145924568176	0.376877903938293	0.808492481708527	0.732034742832184	0.168373331427574	0.68346780538559	0.759602189064026	1.01532530784607	0.908539831638336	0.760055363178253	0.70839649438858	0.870929300785065	+	OLD BAY_YOUNG control	Discard	Keep	+_Discard	+_Keep	46217	0	18835	753707372,8	646124576	857827385,6	1317261952	0,572177290916443	1,46224897221168	-0,25741268992424	-2,54401342272674	E9Q4P1;D3Z057;Q9DAD3;D3YWG9;A0A087WPX9	E9Q4P1		Wdfy1
-1.32560503482819	-0.949544072151184	-1.38055145740509	-0.827816843986511	-1.21162760257721	-0.797735810279846	-0.760054528713226	-2.54573273658752	-0.792021930217743	-1.4724645614624	-0.997967600822449	-0.861690759658813	-0.786098062992096	-2.15304565429688	-0.979830026626587	-0.73235148191452	-0.771993458271027	-0.965071856975555	-0.740660846233368	-0.888032078742981	+	OLD BAY_YOUNG control	Discard	Keep	+_Discard	+_Keep	85648	0	12633	22719711,4	26342693,6	29886780,2	47702061,6	0,476283669471741	1,58978399434621	-0,319407057762146	-2,7332368559394	E9Q5K9;E9Q5K9-3;E9Q5K9-2;D6RG95	E9Q5K9;E9Q5K9-3;E9Q5K9-2	YTH domain-containing protein 1	Ythdc1
-1.035200715065	-1.87207913398743	-1.23005032539368	-1.12823951244354	-1.47170114517212	-1.71305346488953	-1.46153807640076	-1.86508095264435	-1.7443380355835	-1.50167226791382	-1.31847131252289	-2.46010279655457	-1.03990399837494	-1.1626091003418	-0.849209070205688	-0.844687342643738	-0.928291499614716	-1.15775382518768	-0.93864244222641	-0.904419302940369	+	OLD BAY_YOUNG control	Discard	Keep	+_Discard	+_Keep	94974	0	88275	15422415,2	6990434,4	21411613,4	36615720,8	0,421196550130844	1,41003202976313	-0,392695283889771	-2,46683991456426	E9Q5M4;F6VRB4	E9Q5M4		Zfr2
-0.684300601482391	-0.662752389907837	-0.559608161449432	-0.590606868267059	-0.764765620231628	-0.685759603977203	-0.61141300201416	-0.805346369743347	-0.552722215652466	-0.58648157119751	-0.522429227828979	-0.500668406486511	-1.78696465492249	-0.706171452999115	-0.697766840457916	-0.542640864849091	-0.488302439451218	-0.53121429681778	-0.50645250082016	-0.450249791145325	+	OLD BAY_YOUNG control	Discard	Keep	+_Discard	+_Keep	78196	0	16231	55757340	54057185,6	54701452,2	87998785,6	0,633614897727966	2,2449641002129	-0,148634749650955	-3,74200455773112	E9Q7M2;A0A0G2JFZ4	E9Q7M2;A0A0G2JFZ4		Tsc22d2
0.69676274061203	0.960727512836456	0.634855091571808	0.975989043712616	0.797541975975037	1.02115988731384	0.662929594516754	0.881956219673157	0.961515486240387	0.656777322292328	0.763610482215881	0.660040140151978	0.777932167053223	0.847603261470795	0.825255990028381	0.962221324443817	1.01866984367371	0.883206963539124	1.12197268009186	1.22223544120789	+	OLD BAY_YOUNG control	Discard	Keep	+_Discard	+_Keep	12926	0	32331	1150689254,4	1194907840	1057614950,4	1920080921,6	0,599292099475861	1,44362631706474	-0,228485977649689	-2,51647539863743	E9Q828;F7AAP4;Q32ME1	E9Q828;F7AAP4;Q32ME1	Calcium-transporting ATPase	Atp2b4
-0.647559583187103	-0.641390442848206	-0.714757204055786	-0.710731446743011	-0.586708664894104	-2.76319813728333	-0.448004841804504	-0.606920719146729	-0.653293609619141	-0.402816772460938	-0.418151885271072	-0.483412086963654	-0.553607940673828	-0.64275711774826	-0.557889997959137	-0.0038626987952739	-0.414167463779449	-0.474473774433136	-0.178931221365929	-0.415402114391327	+	OLD BAY_YOUNG control	Discard	Keep	+_Discard	+_Keep	19918	0	12512	54521789,6	56322037	77353132,8	140121548,8	0,389103502035141	2,36044751200071	-0,362862013792619	-3,92935087363959	E9Q9B7	E9Q9B7		Kidins220
-1.12909555435181	-0.971823871135712	-1.01533091068268	-0.85891854763031	-0.834217727184296	-0.609746515750885	-0.633810997009277	-0.569797396659851	-1.04735088348389	-1.56989777088165	-0.855112135410309	-0.743388652801514	-0.783055543899536	-0.707179129123688	-0.689902722835541	-0.642095625400543	-0.610669374465942	-0.543460249900818	-0.438062161207199	-0.642840921878815	+	OLD BAY_YOUNG control	Discard	Keep	+_Discard	+_Keep	4829	0	18403	30016267,2	41707468,6	49184413,6	77203813,6	0,388792544603348	3,40622585543967	-0,386451655626297	-5,82803206053197	E9QAB6	E9QAB6		Ptar1
-1.25968599319458	-1.12670934200287	-1.13238549232483	-1.41739189624786	-1.22487759590149	-2.08493065834045	-2.20390939712524	-1.42293560504913	-2.13033580780029	-2.339599609375	-1.4666405916214	-1.02852535247803	-0.932014882564545	0.688304543495178	-1.17184841632843	-0.520999252796173	-1.02013969421387	-0.986556053161621	-1.09718549251556	-1.12217807769775	+	OLD BAY_YOUNG control	Discard	Keep	+_Discard	+_Keep	36529	0	64582	17188125	4031524	194067341,8	40134442,4	0,428263664245605	1,30885633971714	-0,28279834985733	-2,31754812965652	E9QAH1;E9PVZ8	E9QAH1;E9PVZ8		Golgb1
0.770762622356415	-0.302874445915222	-0.258963257074356	-1.37274861335754	0.868380069732666	0.845250487327576	0.905375063419342	0.877550721168518	0.76782089471817	0.768152177333832	0.969242870807648	0.965681612491608	0.855234563350677	0.963701009750366	0.870655953884125	0.823478817939758	1.00254952907562	0.91920930147171	1.01953232288361	0.938162446022034	+	OLD BAY_YOUNG control	Discard	Keep	+_Discard	+_Keep	10237	0	32331	494831932,4	1138381299,2	1422992640	1545086822,4	0,320261567831039	1,38183798518967	-0,999675208330154	-2,42521621886812	E9QB02;F6W0G8	E9QB02		Mars
-1.00812816619873	-0.819860756397247	-0.971815943717957	-0.759602248668671	-0.842051804065704	-0.938130021095276	-0.699535369873047	-0.400782972574234	-0.971780836582184	-0.902661979198456	-0.550550818443298	-0.507033050060272	-0.733791708946228	-1.55209994316101	-0.563496589660645	-0.71934187412262	-0.253164142370224	-0.711416900157928	-0.372380346059799	-0.417438805103302	+	OLD BAY_YOUNG control	Discard	Keep	+_Discard	+_Keep	28125	0	32331	35343733,6	45257099,6	57233719,6	96108068	0,367749899625778	2,19803553462705	-0,385543370246887	-3,66685512281237	E9QP09;S4R1Y1;Q80TT8;Q80TT8-4;Q80TT8-2;Q80TT8-3	E9QP09;S4R1Y1;Q80TT8	Cullin-9	Cul9
-1.77416777610779	-1.59249305725098	-1.79663014411926	-1.51489591598511	-1.69873440265656	NaN	-1.78118360042572	-1.58461427688599	-1.88677680492401	-1.63275456428528	-1.79983675479889	-1.74845135211945	-1.80867505073547	NaN	NaN	NaN	-0.983116328716278	-1.31988406181335	-1.66287970542908	-1.35882818698883	+	OLD BAY_YOUNG control	Discard	Keep	+_Discard	+_Keep	13156	0	31067	7012460,4	4838757,8	3700105,4	15550627	0,450943917036057	1,4014412575202	-0,344207188487053	-2,52226722578583	E9QQ63;E9PYT6;E9QQ02;Q9JLC4-3;Q9JLC4;Q9JLC4-2;Q9JLC4-4;E9Q203	E9QQ63;E9PYT6;E9QQ02;Q9JLC4-3;Q9JLC4;Q9JLC4-2;Q9JLC4-4	VPS10 domain-containing receptor SorCS1	Sorcs1
-1.41571164131165	-0.288988828659058	-0.421445995569229	-1.39005410671234	-0.452472299337387	-0.474227339029312	-0.606464445590973	-0.310103476047516	-0.101245149970055	-0.267652869224548	-0.0582696571946144	-0.303017526865005	-0.136735841631889	-0.307186245918274	-1.51163017749786	0.00987008865922689	0.0756244212388992	-0.202758505940437	-0.0705819427967072	0.058229248970747	+	OLD BAY_YOUNG control	Discard	Keep	+_Discard	+_Keep	13674	0	30418	62431708,6	104115780	123275985,6	230459014,4	0,270901560783386	1,77217608561015	-0,767811236344278	-3,00672806330454	F2Z3U3;G5E867;F2Z4B7;S4R2K5;F2Z3X7	F2Z3U3		Raph1
-0.0930907130241394	-0.0818455964326859	-1.36843955516815	0.0891052633523941	-0.217175737023354	-0.262699574232101	-0.0257308706641197	-0.12554432451725	-0.122429072856903	-1.37368285655975	0.509637117385864	0.552046239376068	0.423803627490997	0.554765701293945	0.497813254594803	0.634705305099487	0.763916730880737	0.731555819511414	0.801230490207672	-0.462613523006439	+	OLD BAY_YOUNG control	Discard	Keep	+_Discard	+_Keep	6468	0	12413	150608864	127958676,8	616099737,6	836726020,8	0,179997831583023	1,31202228981866	-0,828048232197762	-2,32221790784507	F2Z468;F2Z3U4;O89029;F2Z469;O89029-2	F2Z468;F2Z3U4;O89029;F2Z469;O89029-2	Matrilin-4	Matn4
0.0488234460353851	0.226667746901512	-0.920751750469208	0.11050546169281	-0.0633129477500916	0.20461630821228	0.338865637779236	0.0913109853863716	-0.0269537027925253	0.055856965482235	0.24248680472374	-0.949933528900146	0.24827216565609	0.285859107971191	0.245964929461479	0.404389709234238	0.335774391889572	0.326189875602722	0.375038385391235	0.42069885134697	+	OLD BAY_YOUNG control	Discard	Keep	+_Discard	+_Keep	15447	0	14906	209889682,4	277124841,6	303221248,8	497943763,2	0,421512812376022	1,35282707320777	-0,492031851410866	-2,38240856345305	F6UR10	F6UR10		Spcs1
[truncated: 486 more rows]

## Sheet: O-CTR vs Y-CTR. up-regulated
O-BAY1	O-BAY2	O-BAY3	O-BAY4	O-BAY5	O-CTR1	O-CTR2	O-CTR3	O-CTR4	O-CTR5	Y-BAY1	Y-BAY2	Y-BAY3	Y-BAY4	Y-BAY5	Y-CTR1	Y-CTR2	Y-CTR3	Y-CTR4	Y-CTR5	Student's T-test Significant O-CTR_Y-CTR	Student's T-test significant	x>=1.2	x<=0.8	Student's T-test Significant O-CTR_Y-CTR_x>=1.2	Student's T-test Significant O-CTR_Y-CTR_x<=0.8	Mol. weight [kDa]	Q-value	Score	O-BAY C(pmol/mg)	O-CTR C(pmol/mg)	Y-BAY C(pmol/mg)	Y-CTR C(pmol/mg)	O-CTR_x/y_Y-CTR	-Log Student's T-test p-value O-CTR_Y-CTR	Student's T-test Difference O-CTR_Y-CTR	Student's T-test Test statistic O-CTR_Y-CTR	Protein IDs	Majority protein IDs	Protein names	Gene names
[truncated: 317 more rows]

[truncated: 3 more sheets: O-CTR vs Y-CTR. down-regulated, Y-BAY vs. Y-CTR.up-regulated, Y-BAY vs Y-CTR. down-regulated]
