# Supplementary material for: Glycogen phosphorylase inhibition improves cognitive function of aged mice
Source: Aging Cell. 2023 Jul 31;22(9):e13928. doi: 10.1111/acel.13928 (PMC10497847; doi:10.1111/acel.13928)
Supplement: Supplementary file 3 — Table S2. [file ACEL-22-e13928-s002.xlsx]

## Sheet: Venn diagramm
Names	total	elements
O_B vs. O_C and O_B vs Y_C and O_C vs Y_C	37	Acin1
		Atp1a1
		Synpo
		Slc25a11
		Slc25a29
		Marcks
		Rundc3a
		Ttyh2
		Vps13c
		Col4a3bp
		Ilf3
		Pag1
		Cpox
		Nfasc
		Elac2
		Nadk2
		Samd4b
		Asah1
		Cxadr
		Golgb1
		Slc39a12
		Sf3b1
		Fgfr1
		Prune2
		Gsk3b
		Cfdp1
		Aifm3
		Hapln3
		Ncam1
		Vma21
		Srpr
		H1fx
		Gfap
		Carhsp1;Gm9791
		Tarsl2
		Msi2
		Slc25a22
O_B vs. O_C and O_C vs Y_C	46	Phax
		Hsd17b4
		Ca14
		Gal3st3
		Alg9
		Micall1
		Cadm4
		Dnajc13
		Lta4h
		Syvn1
		Hmgb3
		Vps18
		Mgst3
		Glmn
		Agfg2
		Acap3
		Tsg101
		Ppp3cc
		Herc2
		Frmd8
		Tagln
		Atpaf1
		Shisa6
		Foxk2
		Slc35b2
		Sfn
		Ccdc127
		Slc38a2
		Wasf2
		Btf3l4
		Sez6
		Atp2b2
		Vti1a
		Myo6
		Mical1
		Tpd52
		Elfn2
		Psma7
		Ubp1
		Zfpl1
		Fam129b
		Tex264
		Ispd
		Pafah1b1
		Exoc6
		Clock
O_B vs O_C and O_B vs Y_C	80	Mmab
		Ggct
		Zfand2b
		Eif2a
		Nmral1
		Serpini1
		Emc2
		Dpm1
		Mboat7
		Vapb
		Hyou1
		Gbas
		Commd8
		Hdac11
		Rab7a
		Htt
		Pgm2
		Tmed4
		Vat1l
		Mrps27
		Ank2
		Cd81
		Igdcc4
		Cdh2
		Elmod2
		Emg1
		Chd2
		Mras
		Pla2g15
		No66
		Tnfaip8l3
		Ublcp1
		Fyn
		Crtc3
		Dtd1
		Slc7a1
		Foxred1
		Hspa5
		Nanp
		Acadl
		Slc35f6
		Rps18;Gm10260
		Terf2
		Lyz1
		Atp11b
		Abcc8
		Mic1
		Prps1l1
		Mospd1
		Dgkd
		Mrpl17
		Rab33b
		Cds1
		Ap2s1
		Rtn4r
		Pdia4
		Ppp1r16b
		Mtatp8
		Eefsec
		Ptrhd1
		Ubqln4
		Fcho2
		Cmtr1
		Map4k3
		Adcy2
		Arl3
		Ap1s2
		Mrps35
		Ddn
		Cadps2
		Tomm5
		BC017158
		Naprt
		Gjc2
		Hint1
		Pnpla6
		Eif3k
		Ywhah
		Golga7
		Ccsap
O_B vs. Y_C and O_C vs. Y_C	407	Dhx9
		Srrm1
		Plxnb2
		Scrib
		Hspa12a
		Sin3a
		Strap
		Sarm1
		Astn1
		Zc3h14
		Arfgef1
		Lancl2
		Actn4
		Mrpl18
		Diap2;Diaph2
		Dld
		Abhd14b
		Mtx1
		Cdc42ep1
		Pla2g16
		Abhd17b
		Setd3
		Hdgf
		Slc25a53
		Immt
		Ina
		Gyg1;Gyg
		Cpsf3
		Dlgap3
		Ap2m1
		Rpl13a
		Pdhb
		Fam81a
		Ewsr1
		Asap1
		Tmx4
		Grid1
		Rac3
		Ppib
		Rictor
		Rps7;Gm9493
		Mdh2
		Adcy9
		Idi1
		Abcb9
		Clint1
		Gale
		Pls1
		Hspg2
		Erp29
		Tmem63a
		Nid2
		03.wrz
		Rpl14
		Vmp1
		Syn1
		Mbd3
		Scn4b
		Sord
		Dag1
		Dvl1
		Pnkd
		Wdfy1
		Lmf2
		Cpd
		Myo1d
		Rpsa
		Clip3
		Hmgcs1
		Bcas1
		Thnsl2
		Nnt
		Ctps1
		Acss2
		Pi4ka
		Ogdh
		Hlcs
		Crybb1
		6330403A02Rik
		Diras2
		Eif2s1
		Plcl1
		Smpd1
		Matn4
		Frmd4a
		06.mar
		Gm28778;Ormdl1
		Deptor
		Tuba4a
		Ass1;Gm5424
		Rbbp4
		Gria1
		Efr3b
		Psmc4
		Ebp
		Mrpl14
		Ddx3x
		Tm9sf2
		Usp39
		Prpf19
		Ints3
		Dmap1
		Cisd2
		Psip1
		Map2k2
		Eif4b
		Rps8
		Aco1
		Gstp1;Gstp2
		Ptprz1
		Xkr4
		Tatdn3
		Eif3a
		Eif4g2
		Psmd7
		Mthfd1l
		Actb
		Lmnb1
		Purb
		H2afy2
		Dhodh
		Sorcs1
		Srsf2
		Pgs1
		Ktn1
		Bag4
		Tanc2
		Arhgef6
		Fxyd6
		Ptprn2
		Alcam
		Gnb2l1
		Htra1
		Msrb2
		L1cam
		Ube2g1
		Acan
		Rbm15
		Acad9
		Mapre3
		Crmp1
		FAM120A
		Ndufa11
		Ntsr2
		Sirpa
		Cct5
		Rnps1;Gm9825
		Usp9x
		Hip1r
		Mvd
		Grin3a
		Tmem132a
		Dpysl5
		Dusp12
		Gnb4
		Lrg1
		Lamb2
		Mef2d
		Lamc1
		Prdx6
		Dcakd
		Fbln5
		Itih3
		Igkc
		Tdrkh
		Sgip1
		Os9
		Map7d2
		Grip1
		Pygb
		Lgi4
		Raph1
		Cbx5
		U2af1
		Ccar2
		Map2k7
		Arhgef1
		Naca
		Pgrmc2
		Zc3h4
		Mbp
		Syn2
		Kcnj6
		Gfer
		Ppp1r14a
		Tra2b
		Fabp5
		Atp5f1
		Ptpmt1
		Cmpk2
		Rpl22
		Fip1l1
		Dpysl3
		Actbl2
		Grb14
		Mtch2
		Erc1
		Fyttd1
		Fau
		Fads2
		Slc22a4
		Mtdh
		Col4a1
		Ncbp1
		Tspan2
		Rps10
		Serpinb1a
		Cradd
		Rufy2
		Ryr2
		Snd1
		Mta2
		Spg20
		Htatsf1
		Slc25a44
		Mrpl2
		Map4k4
		Rab28
		Gng3
		Sdc3
		Ap4m1
		Rps17
		Hist1h1b
		Daam2
		C1qb
		Sympk
		Gcn1l1
		Grik2
		Chd4
		Lppr3
		Map3k4
		B3galt6
		Tubb4a
		Fam213a
		Tcp1
		Nploc4
		Rab3b
		Ubr1
		Plxna2
		Celf4
		L2hgdh
		Dnm1
		Cyp51a1
		Pofut2
		Gjb6
		Vps29
		Pcdh7
		Naa35
		Mrpl19
		Nbea
		Syngr1
		Arfgef2
		C4b
		Srpk1
		Mecp2
		Nup98
		Fn3k
		Cdc23
		Cers1
		Lman1
		Rpgr
		Rras2
		Ttll12
		Slc25a42
		Chl1
		Aldh1b1
		Pcca
		Efnb2
		Ugt8
		Ssr4
		Camk2a
		Traf3
		Abcb8
		Ddost
		Mtx2
		Rnmt
		Grhpr
		Mapk14
		Pdxdc1
		Mapre1
		Kcnd2
		Lemd2
		Rpl7a
		Csmd1
		Gsta4
		Pvrl2
		Srgap2
		Aldh3b1
		Arhgdia
		Eif3b
		Hebp1
		Gja1
		Ahsa2
		Cdv3
		Supt6h
		Gstt1
		Aacs
		Sarnp
		Itgam
		Adap1
		Acp6
		Ndufaf6
		Stoml2
		Lzic
		Pex3
		Tpi1
		Iglon5
		Eif4a2
		Fth1
		Pkm
		Rbm26
		Hhatl
		Canx
		Spcs1
		Got2
		Stxbp3
		Hspa9
		Tpm1
		Ociad2
		Gys1
		Nasp
		Ephb2
		Prep
		Atg4c
		Kcnn2
		Hnrnpul1
		Bid
		Sod1
		Adam11
		Gabrg2
		Acot2
		Pura
		Zfr2
		Osbpl11
		Chrm3
		Ermn
		Gsta1;Gsta2;Gm10639
		Sestd1
		Eif2s3x;Eif2s3y
		Map6d1
		Ank3
		Ston2
		Stag1
		Pitpna
		Akap12
		Adssl1
		Jakmip2
		Wibg
		Ndfip2
		Atp5c1
		Srgap1
		Gnao1
		Slc24a2
		Cops7b
		Aldh9a1
		Ogfr
		Akap8l
		H2-L
		Las1l
		Atp1a3
		Prps2
		Cox18
		Srp54;Srp54c
		Arhgap33
		Mrpl12
		Gapvd1
		Rbm17
		Api5
		Iars2
		Ranbp1
		Acaca
		Cd9
		Gm8730;Rplp0
		Lama2
		Acsl6
		Kcna1
		Ddhd1
		Gap43
		Hsp90aa1
		Aldh16a1
		Tubb2b
		Psd3
		Gnai2
		Prmt5
		Ccdc47
		Fabp3
		Arhgef18
		Mettl7a1
		Parvb
		Csrp1
		Fsd1l
		Tnc
		Phldb1
		Krt18
		Clic1
		Cltc
		Padi2
		Tppp3
		Cbr1
		Ahcyl1
		Txlna
		Psmc1
		Jam3
		Tsc22d2
		Kalrn
		Rpl19
		Mut
O_B vs O_C	170	Aldh5a1
		Nt5dc3
		Kcnd3
		Vps28
		Fbxo22
		Bcas3
		Cyb5r3
		Ptgr1
		Inpp5j
		Gatb
		Rapgef5
		Rbm3
		Cntnap5a
		Cdk5
		Sdc4
		Prpf38a
		Acaa1a
		Cirbp
		Ccdc120
		Sec24d
		Hectd1
		B3galtl
		Doc2a
		Wdtc1
		Nt5m
		Pdf
		Fam171a1
		Scp2
		Agpat3
		Gmfb
		Cnpy2
		Rmdn1
		Cars2
		Kctd21
		Cpne7
		Mvb12b
		Pon2
		Trnt1
		Glb1
		Fam126b
		Snca
		Heca
		Sh3glb1
		Ubl5;Gm16381
		Stam2
		Dner
		Adam10
		Znf512
		Slc7a5
		Xpo5
		Scarb2
		Trappc13
		Syt17
		Plcg1
		Kbtbd4
		Tmem126a
		Smyd3
		Lsamp
		Akr1b10
		Becn1
		Chmp2a
		Irs1
		Arhgef2
		Smim18
		Cmtm4
		Smarcal1
		Uchl1
		Dcaf8
		Lman2
		Dbi
		Grm1
		Pmpca
		Gns
		Galc
		Fam134a
		Tppp
		Tmem56
		Cyth2
		Cdk5rap3
		Ptpre
		Ankrd28
		Hnmt
		Slc12a6
		Lrfn3
		Snrpd1
		Csmd3
		Cacna1e
		Abcc4
		Papss1
		F
		Add2
		Alg10b
		Gan
		Rab11fip2
		Tcp11l1
		Lamtor5
		Unc79
		Lsm3
		Ulk3
		Atp5i;Atp5k
		T
		Guk1
		Cct6b
		Impad1
		Xpo7
		Gm5093
		Myo9a
		Ring1
		Nt5e
		Ywhaz
		Nmt2
		Cnot11
		Taco1
		Pacsin1
		Lrrc75a
		Adcyap1r1
		Rogdi
		Rps11
		Psmb6
		Atg3
		Rab11b;Rab11a
		Rqcd1
		Acsl1
		Fbxo21
		Rbx1
		Zc3hc1
		Gemin5
		Snx25
		Mpdu1
		Hnrnph2
		Smcr8
		Stx12
		Ntrk3
		Nars2
		Pold1
		Nlgn4l
		Nfu1
		Atg2b
		Haghl
		Snap25
		Mrpl20
		Pvalb
		Magoh;Magohb
		Chac2
		Nrxn1
		Uchl3;Uchl4
		Pex5l
		Pars2
		Ephx4
		Trabd
		Gadd45gip1
		Mars2
		Sec11a
		Noc2l
		Sephs2
		Atox1
		Bola2
		Rab31
		Fundc1
		Echs1
		Tpp2
		Sec63
		Pnkp
		Qdpr
		Gba
		Mfap3l;Mfap3
		Sfxn5
		Rheb
		Gosr1
		Rapgef1
O_C vs Y_C	358	Selenbp1
		Shroom2
		Prkaa1
		Urgcp
		Mcam
		Gcc2
		Dlat
		Celf1
		Ak2
		Rplp2
		Sec61b;Gm10320
		Rpl23a
		Hrsp12
		Slk
		Ndrg1
		Myl12a
		Gad1
		Bop1
		Gucy1a2
		Lgi3
		Islr2
		Cnot10
		Rtkn
		Nrcam
		Stau2
		Stx4
		Ppa1
		Camk1d
		Pick1
		Epha7
		Col4a2
		Spata2l
		Nid1
		Tcerg1
		Eef1g
		Lrrc8d
		Ints5
		Dchs1
		Sacm1l
		Cops6
		Cystm1
		Snx15
		Rap1gap
		Ctbp2
		Akap8
		Ddx42
		Lamtor1
		Safb
		Zeb2
		Emc6
		Cbr4
		Cap1
		Gpsm1
		Hapln4
		Ocrl
		Rpl27
		Rgs12
		Parg
		Ctnna2
		Tecpr1
		Acbd6
		Rps28;Gm10263
		Grik3
		U2surp
		Otud7b
		Slc25a13
		Arhgef7
		Col12a1
		Megf8
		Cd82
		St8sia3
		Ephx2
		Qtrt1
		Pam
		Sema4d
		Fkbp15
		Serpina3n
		Slc4a8
		Ralyl
		Bcam
		Rps2;Gm5786;Gm18025;Gm6576;Gm8225
		Atat1
		Pex5
		Tpd52l1
		Dhx16
		Ndfip1
		Slc24a3
		Smek1
		Plekha2
		Arl6ip5
		Tnk2
		Actg1
		Snrnp200
		C2cd4cC2CD4 family
		Spcs2
		Eif2b1
		Anp32b
		Abcb6
		Ptpn11
		Elmo2
		Celsr2
		Col18a1
		Tinagl1
		Kcna4
		Opcml
		Alg8
		Hdac5
		Gpx4
		Sdcbp
		Pygl
		Dad1
		Cr1l
		Ankrd63
		Hcn3
		Aldh6a1
		Samhd1
		Nubp1
		Chmp4b
		Lama5
		Bphl
		Syncrip
		Etl4
		Hdhd2
		Eif3e
		Anln
		Csnk1g1
		H2afy
		Mpc1
		09.wrz
		Cct7
		Copb1
		Trim28
		Wbp11
		P2ry12
		Tmem126b
		Thra
		Casp3
		2010300C02Rik
		Ecsit
		Mrpl13
		Ppfia2
		Smarcd3
		Prkg1
		Rhof
		Ftl1;Ftl2
		Mogs
		Phlpp2
		Atp6v0c
		Cdk5r1
		Slc6a9
		Agfg1
		Ncan
		Lrrtm2
		Hspa1a
		Iars
		Mapk8ip1
		Surf1
		Dgkh
		Nipsnap1
		Slc25a17
		Cpsf7
		Nsmf
		Gltp
		Fmo1
		Stxbp6
		Pcnp
		G6pdx
		Cask
		Tmem160
		Ears2
		Jak1
		Nptx1
		Psmb7
		Csl
		Ephx1
		Rbmxl1
		Hsd17b8;H2-Ke6
		Tspan7
		Pgm5
		Epb41l3
		Stat1
		Bzw1
		Sec24a
		Wdr34
		Hras
		Akap9
		Atg9a
		Bcl2l13
		Sncg
		Clns1a
		Hspb11
		Dnaja4
		Kcnq2
		Fscn1
		Cuedc2
		Mon1a
		B630019K06Rik
		Gopc
		Gria4
		Snapin
		Col6a2
		Acss1
		Cct8
		Plekhb1
		Epn3
		Grin2a
		Ppp1r21
		Acbd5
		Dip2a
		Fam136a
		Il1rap
		Akr1b7
		Cp
		05.mar
		Gclc
		Cntnap4
		Nell2
		Ampd2
		Slc43a2
		Lsm1
		Uqcr10
		Erich5
		Hibch
		Cmc1
		Gstz1
		Bcl11a
		Ankrd17
		Cacna1c
		Fam210a
		Vcam1
		Slc4a7
		Sh3glb2
		Trim9
		Kif2a
		Nrip2
		Slc5a7
		Cd34
		Pgd
		Naaa
		Cyp2d22
		Gnas
		Brix1
		Slc7a3
		Gde1
		Fermt2
		Syt1
		Kcnk4
		Nae1
		Hnrnpa2b1
		Ccdc51
		Lap3
		Capn1
		Abcf1
		Trip12
		Smarca4
		Atp12a
		Arf5
		Mtnd3
		C2cd5
		Mvp
		Atxn2l
		Folh1
		Slc4a1
		Tgm2
		Ttc9
		Svip
		Rhog
		Efr3a
		Tomm34
		Atxn2
		Ttc1
		Pdp1
		Xpot
		Hexa
		Mcur1
		Snx13
		Unc5a
		Ccdc177
		Nubp2
		Isy1
		Slc6a17
		Cnot1
		Snrnp70
		Pitrm1
		Sumo3
		Ppp1ca
		Hsd17b11
		Rpl3
		Strada
		Erh
		Gnpda2
		Snrnp40
		Flna
		Fis1
		Adck4
		Fnbp1
		Fhit
		Tenm3
		Maob
		Nqo2
		Itgb5
		Flrt3
		Bag3
		Abca5
		Ak5
		Cpeb3
		Glod4
		Tanc1
		Ablim1
		Mtmr2
		Ubac1
		Lars
		Srsf1
		Slc2a1
		Rps27l
		Mpdz
		Lrrc16b
		Myg1
		Hist1h1c
		Tkt
		Lxn
		Zc2hc1a
		Anxa5
		Cpped1
		Mgst1
		Vps13a
		Uggt2
		Leprot
		Rrbp1
		Far1
		Epb41l1;Epb4.1l1
		Fnbp1l
		04.wrz
		Tubg1
		Pip4k2c
		Frrs1l
		Slc5a3
		Sp3
		Tubgcp2
		Spryd4
		Sugp1
		Mcts1
		Dph7
		Dcxr
		Sh3gl1
		Ahi1
		Lcmt1
		Cryab
		Eif3d
		Rims2
		Sbds
		Slc12a2
		N4bp1
		Bbs1
		Szt2
		Abcb7
		Slc39a10
		Arid1a
O_B vs Y_C	444	Prrc2a
		Gm20521;Pabpn1
		Cmtm5
		Spata2
		Btbd11
		Tmem114
		Gstm2
		Rbfox1;Rbfox2
		Pex19
		Bnip3l
		Spock2
		Cd200
		Hmgn3
		Cyth1
		Arcn1
		Wdr4
		Als2
		Prpf31
		Nutf2
		Tmeff1
		Lzts1
		Sspn
		2310061I04Rik
		Ralgapb
		Pcdh8
		Samd1
		Xpo1
		Srp72
		Abhd1
		Atp6v1d
		Hscb
		Pdpr
		Snrk
		Adam23
		Idh3g
		Atpaf2
		Akap1
		Ints6
		Tcaim;TCAIM
		Chchd6
		Ppp1r10
		Tmem65
		Trmt61a
		Ythdc1
		Prpf4
		Mzt2
		Kit
		Apex1
		Zbtb20
		Degs1
		Atxn10
		Dhx29
		Pfkl
		Slc9a3r2
		Fus
		Napb
		Plp1
		Vcan
		Clec16a
		Mlf2
		Rab3a
		Khdrbs3
		Mapk8ip3
		C3
		Rgs19
		Macf1
		Ppapdc1a
		Engase
		Prmt1
		Hnrnpa3;Gm9242;Gm8991;Gm6793
		Eif3m
		Rragb
		Eif4a3;Gm8994
		Calu
		Polr2l;Usp50
		Aspa
		Ppp1r9a
		Kcnc3
		Hmbs
		Ppp2ca
		Hist1h1a
		Gstk1
		Rtf1
		Gab1
		Wasl
		Tsfm
		Mrpl1
		Nras
		Elavl3
		Tubgcp5
		Psmb1
		Dnajb5
		Ttc7b
		Lonp2
		Stxbp5
		Arrb2
		Xpr1
		Ccdc9
		Idh3a
		Lgmn
		Vars2
		Abhd3
		Top1
		Rpl8
		Atp1b1
		Dlgap4
		2610301B20Rik
		Sh3bgrl
		Nup93
		Sowaha
		Ascc1
		Dpp10
		Adcy6
		Gcsh
		Rps6kb1
		Nfix
		Ylpm1
		Adck3
		Znf326;Zfp326
		Pcdhgb6;Pcdhgb2;Pcdhgb1;Pcdhgb7
		Fkrp
		Itih5
		Timm22
		Bdh1
		Lpcat4
		Sh2d5
		Sash1
		Shmt2
		Sypl1;Sypl
		Anxa4
		Usp15
		Yes1
		Zdhhc18
		Gatad2b
		Kcnj4
		Psmd1
		Tssc1
		Agrn
		Rps14
		Zwint
		Strip1
		Ccdc25
		15.wrz
		Psmd12
		Ppm1f
		Eif4a1
		Ppp1r9b
		Slc8a2
		Cacybp
		R3hdm2
		Edil3
		Grin1
		Atp2b4
		Fabp7
		Tpp1
		Rufy3
		Kcnn3
		Gstm7
		Naglu
		Gprasp1
		Herc4
		Sel1l
		Bbs7
		Copg2
		Commd1;Gm28048
		Vamp1
		Endod1
		Agl
		Ddt
		0610011F06Rik
		Slc39a3
		Cacnb4
		Psmd5
		Kcnt2
		Mt-Cyb
		Csnk1a1
		Znf207;Zfp207
		Icam5
		Mycbp2
		Plch2
		2410002F23Rik
		Irf2bp1
		Ranbp3
		Timm8b
		Ccdc167
		Exd2
		Mrpl23
		Slc44a2
		Shank2
		Luc7l
		Yy1
		Pdk2
		Cnbp
		Srsf11
		Apoo
		Necap1
		Ak4
		1700037H04Rik
		Ube2h
		Psmd3
		Acot1
		Scfd2
		Aox1
		Lasp1
		Mpp6
		Wdfy3
		Stx6
		Hnrnpf
		Nlgn3
		Bckdk
		Chchd4
		Ampd3
		Csk
		Fryl
		Ptk2b
		Pdxk
		Sbno1
		Pde6d
		Fmnl2
		Plcxd3
		Cdc73
		Dnm1l
		Aip
		Micu3
		Actn1
		Rtcb
		Lamtor3
		Gm10094;Sap18
		Iah1
		Ppt1
		Kiaa0195
		Rab35
		Nat14
		Zpr1
		Alox5ap
		Rangap1
		Psmc3
		Mapt
		GOLGA7B
		Palm
		Acox1
		Mul1
		Smim1
		Purg
		Rmnd1
		Ube2d1
		Hsp90ab1
		Rnf14
		Bcap31
		Wdr82
		Rps3
		Etf1
		Sf3a1
		Gm10036;Rpl11
		Dhdh
		Mtatp6
		Hdlbp
		Tmx2
		Ttc5
		Sh3bp1
		Rars
		Kidins220
		Renbp
		Mpp5
		Ephb6
		Scai
		Golph3
		Itgb1
		Creb1
		Cbr3
		Serbp1
		Rab3d
		Lgi2
		Kcnj3
		Fmn2
		Rpl36
		Rps25
		Rnf121
		Gas7
		Yars2
		Sntb2
		Nebl
		Vwa5a
		Tubgcp4
		Rpusd2
		Mrs2
		Sdr39u1
		Rbm42
		Gfra2
		Lrp1b
		Atad1
		Slc1a2
		Wac
		Vars
		Armc8
		Minos1
		Baalc
		Trio
		Fam114a2
		Mog
		Mdh1
		Manf
		Map4
		Nomo1
		Gtf2i
		Plxna4
		D17h6s53e
		Lamb1
		Eno2
		Abcb10
		Cpe
		Hecw2
		Nme7
		Dgke
		Plp2
		Fbxl4
		Emc7
		Rpl10a
		Celf2
		Lrrc7
		Ppp6c
		Nol9
		Gabra3
		Txn
		Txndc17
		Lbr
		Tomm40l
		Ndufs3
		Prmt8
		Rnf40
		Slc7a6os
		Mars
		Gpd1l
		Tex2
		Zc3h18
		Hddc3
		Eml4
		Lhfpl4
		Rpl31
		Myh14
		Coq5
		Cry2
		Ighm
		Parl
		Comt
		Sars
		Map7
		Trpv2
		Faim
		Dnajc8
		Sae1
		Dnajb4
		Garnl3
		Spg11
		Stx18
		Dpysl4
		Gpd2
		Rbsn
		Ddc
		Sun1
		Ilf2
		Hacd2
		Arf6
		Eif3j1;Eif3j2
		Bsg
		Igf1r
		Gpt
		Atp5h;Gm10250
		Slmo2
		Kars
		Slc6a7
		Slc25a1
		Zfr
		Ptar1
		Arhgef9
		Fbl
		Naa10
		Ca2
		Chchd3
		Rhpn2
		Zmpste24
		Gpc1
		Ezr
		Cep170b
		Tia1
		Cdh9
		Kcnab3
		Stxbp1
		Oxct1
		Mast4
		Zranb2
		Trappc10
		0610037L13Rik
		Ephb3
		Bzw2
		Aes
		Adsl
		Spns1
		Hnrnpa1
		Tsc22d3
		Akr7a2
		Cntn2
		Mtmr1
		Slc27a4
		Pkp4
		Ggps1
		Ptpn1
		Timm8a1
		Eprs
		Mmgt1
		Smim20
		Dbn1
		Ppp1r8
		Gng5
		Erp44
		Arpp19
		Tmem208
		Ddx23
		Apod
		Slc25a4
		Ptk2
		Chkb
		Cdh13
		Atp5b
		Mrpl45
		Ndufs6
		Pak2
		Tmem30a
		Atp5a1
		Phkg2
		Nudt18
		Commd7
		Ttc26
		Ethe1
		Galnt2
		Aqr
		Ankfy1
		Fyco1
		Farp1
		Fdx1l
		Commd4
		Epg5
		Cntn3
		Cul9

## Sheet: Pathway enrichment. O_B vs. O_C
GroupID	Category	Term	Description	LogP	Log(q-value)	InTerm_InList	Genes	Symbols
1_Summary	Reactome Gene Sets	R-HSA-9675108	Nervous system development	-13.4502	-9.10347	31/577	288,775,1213,1282,1284,1292,1432,1463,1809,3265,3908,3915,3921,4155,5688,5781,5909,6147,6155,6175,6187,6202,6218,6330,6386,7277,8851,10382,23114,56896,90249	ANK3,CACNA1C,CLTC,COL4A1,COL4A2,COL6A2,MAPK14,NCAN,DPYSL3,HRAS,LAMA2,LAMC1,RPSA,MBP,PSMA7,PTPN11,RAP1GAP,RPL23A,RPL27,RPLP0,RPS2,RPS8,RPS17,SCN4B,SDCBP,TUBA4A,CDK5R1,TUBB4A,NFASC,DPYSL5,UNC5A
1_Member	Reactome Gene Sets	R-HSA-9675108	Nervous system development	-13.4502	-9.10347	31/577	288,775,1213,1282,1284,1292,1432,1463,1809,3265,3908,3915,3921,4155,5688,5781,5909,6147,6155,6175,6187,6202,6218,6330,6386,7277,8851,10382,23114,56896,90249	ANK3,CACNA1C,CLTC,COL4A1,COL4A2,COL6A2,MAPK14,NCAN,DPYSL3,HRAS,LAMA2,LAMC1,RPSA,MBP,PSMA7,PTPN11,RAP1GAP,RPL23A,RPL27,RPLP0,RPS2,RPS8,RPS17,SCN4B,SDCBP,TUBA4A,CDK5R1,TUBB4A,NFASC,DPYSL5,UNC5A
1_Member	Reactome Gene Sets	R-HSA-422475	Axon guidance	-12.3631	-8.61846	29/552	288,775,1213,1282,1284,1292,1432,1463,1809,3265,3915,3921,5688,5781,5909,6147,6155,6175,6187,6202,6218,6330,6386,7277,8851,10382,23114,56896,90249	ANK3,CACNA1C,CLTC,COL4A1,COL4A2,COL6A2,MAPK14,NCAN,DPYSL3,HRAS,LAMC1,RPSA,PSMA7,PTPN11,RAP1GAP,RPL23A,RPL27,RPLP0,RPS2,RPS8,RPS17,SCN4B,SDCBP,TUBA4A,CDK5R1,TUBB4A,NFASC,DPYSL5,UNC5A
1_Member	Reactome Gene Sets	R-HSA-373760	L1CAM interactions	-5.48512	-3.03798	9/119	288,1213,1463,3915,6330,6386,7277,10382,23114	ANK3,CLTC,NCAN,LAMC1,SCN4B,SDCBP,TUBA4A,TUBB4A,NFASC
2_Summary	Canonical Pathways	M5887	NABA BASEMENT MEMBRANES	-12.8287	-8.79565	11/40	1282,1284,1292,3339,3908,3911,3913,3915,4811,22795,80781,176,1303,1463,64129,116844,145864,163175,203190,404037,823,3684,3693,5479,5654,83700,7052,1432,3265,5781,2316,5499,928,2778,1444,2997,3716,92335,2272,3303,5315,4216,5609,10397,64798,1213,2670,8851,10768	COL4A1,COL4A2,COL6A2,HSPG2,LAMA2,LAMA5,LAMB2,LAMC1,NID1,NID2,COL18A1,ACAN,COL12A1,NCAN,TINAGL1,LRG1,HAPLN3,LGI4,LGI3,HAPLN4,CAPN1,ITGAM,ITGB5,PPIB,HTRA1,JAM3,TGM2,MAPK14,HRAS,PTPN11,FLNA,PPP1CA,CD9,GNAS,CSHL1,GYS1,JAK1,STRADA,FHIT,HSPA1A,PKM,MAP3K4,MAP2K7,NDRG1,DEPTOR,CLTC,GFAP,CDK5R1,AHCYL1
2_Member	Canonical Pathways	M5887	NABA BASEMENT MEMBRANES	-12.8287	-8.79565	11/40	1282,1284,1292,3339,3908,3911,3913,3915,4811,22795,80781	COL4A1,COL4A2,COL6A2,HSPG2,LAMA2,LAMA5,LAMB2,LAMC1,NID1,NID2,COL18A1
2_Member	Reactome Gene Sets	R-HSA-3000157	Laminin interactions	-12.6652	-8.79565	10/30	1282,1284,3339,3908,3911,3913,3915,4811,22795,80781	COL4A1,COL4A2,HSPG2,LAMA2,LAMA5,LAMB2,LAMC1,NID1,NID2,COL18A1
2_Member	Canonical Pathways	M5884	NABA CORE MATRISOME	-11.1774	-7.60888	20/275	176,1282,1284,1292,1303,1463,3339,3908,3911,3913,3915,4811,22795,64129,80781,116844,145864,163175,203190,404037	ACAN,COL4A1,COL4A2,COL6A2,COL12A1,NCAN,HSPG2,LAMA2,LAMA5,LAMB2,LAMC1,NID1,NID2,TINAGL1,COL18A1,LRG1,HAPLN3,LGI4,LGI3,HAPLN4
2_Member	Reactome Gene Sets	R-HSA-1474244	Extracellular matrix organization	-10.4667	-7.02312	20/301	176,823,1282,1284,1292,1303,1463,3339,3684,3693,3908,3911,3913,3915,4811,5479,5654,22795,80781,83700	ACAN,CAPN1,COL4A1,COL4A2,COL6A2,COL12A1,NCAN,HSPG2,ITGAM,ITGB5,LAMA2,LAMA5,LAMB2,LAMC1,NID1,PPIB,HTRA1,NID2,COL18A1,JAM3
2_Member	Reactome Gene Sets	R-HSA-3000178	ECM proteoglycans	-9.57322	-6.18077	11/76	176,1282,1284,1292,1463,3339,3693,3908,3911,3913,3915	ACAN,COL4A1,COL4A2,COL6A2,NCAN,HSPG2,ITGB5,LAMA2,LAMA5,LAMB2,LAMC1
2_Member	Reactome Gene Sets	R-HSA-1474228	Degradation of the extracellular matrix	-7.72863	-4.63722	12/140	176,823,1282,1284,1292,1303,3339,3911,3915,4811,5654,80781	ACAN,CAPN1,COL4A1,COL4A2,COL6A2,COL12A1,HSPG2,LAMA5,LAMC1,NID1,HTRA1,COL18A1
2_Member	Canonical Pathways	M18	PID INTEGRIN1 PATHWAY	-7.70152	-4.63358	9/66	1282,1292,3908,3911,3913,3915,4811,7052,80781	COL4A1,COL6A2,LAMA2,LAMA5,LAMB2,LAMC1,NID1,TGM2,COL18A1
2_Member	WikiPathways	WP244	Alpha 6 beta 4 signaling pathway	-7.30778	-4.37606	7/35	1432,3265,3908,3911,3913,3915,5781	MAPK14,HRAS,LAMA2,LAMA5,LAMB2,LAMC1,PTPN11
2_Member	Reactome Gene Sets	R-HSA-3000171	Non-integrin membrane-ECM interactions	-6.88769	-4.04616	8/59	1282,1284,3339,3693,3908,3911,3913,3915	COL4A1,COL4A2,HSPG2,ITGB5,LAMA2,LAMA5,LAMB2,LAMC1
2_Member	KEGG Pathway	hsa04512	ECM-receptor interaction	-6.59641	-3.82864	9/88	1282,1284,1292,3339,3693,3908,3911,3913,3915	COL4A1,COL4A2,COL6A2,HSPG2,ITGB5,LAMA2,LAMA5,LAMB2,LAMC1
2_Member	Canonical Pathways	M158	PID INTEGRIN4 PATHWAY	-5.51476	-3.05457	4/11	3908,3911,3913,3915	LAMA2,LAMA5,LAMB2,LAMC1
2_Member	WikiPathways	WP2911	miRNA targets in ECM and membrane receptors	-5.37253	-2.96804	6/43	1282,1284,1292,3693,3913,3915	COL4A1,COL4A2,COL6A2,ITGB5,LAMB2,LAMC1
2_Member	KEGG Pathway	hsa04510	Focal adhesion	-5.19743	-2.87964	11/201	1282,1284,1292,2316,3265,3693,3908,3911,3913,3915,5499	COL4A1,COL4A2,COL6A2,FLNA,HRAS,ITGB5,LAMA2,LAMA5,LAMB2,LAMC1,PPP1CA
2_Member	Canonical Pathways	M239	PID A6B1 A6B4 INTEGRIN PATHWAY	-5.19694	-2.87964	6/46	928,3265,3908,3911,3913,3915	CD9,HRAS,LAMA2,LAMA5,LAMB2,LAMC1
2_Member	WikiPathways	WP306	Focal adhesion	-5.17694	-2.86716	11/202	1282,1284,1292,2316,3265,3693,3908,3911,3913,3915,5499	COL4A1,COL4A2,COL6A2,FLNA,HRAS,ITGB5,LAMA2,LAMA5,LAMB2,LAMC1,PPP1CA
2_Member	KEGG Pathway	hsa05146	Amoebiasis	-5.0538	-2.7753	8/102	1282,1284,2778,3684,3908,3911,3913,3915	COL4A1,COL4A2,GNAS,ITGAM,LAMA2,LAMA5,LAMB2,LAMC1
2_Member	CORUM	CORUM:2319	ITGA6-ITGB4-Laminin10/12 complex	-5.01123	-2.74009	3/5	3911,3913,3915	LAMA5,LAMB2,LAMC1
2_Member	WikiPathways	WP3932	Focal adhesion: PI3K-Akt-mTOR-signaling pathway	-4.79456	-2.58669	13/309	1282,1284,1292,1444,2997,3265,3693,3716,3908,3911,3913,3915,92335	COL4A1,COL4A2,COL6A2,CSHL1,GYS1,HRAS,ITGB5,JAK1,LAMA2,LAMA5,LAMB2,LAMC1,STRADA
2_Member	Canonical Pathways	M3008	NABA ECM GLYCOPROTEINS	-4.51472	-2.38552	10/196	3908,3911,3913,3915,4811,22795,64129,116844,163175,203190	LAMA2,LAMA5,LAMB2,LAMC1,NID1,NID2,TINAGL1,LRG1,LGI4,LGI3
2_Member	KEGG Pathway	hsa05222	Small cell lung cancer	-4.404	-2.30529	7/92	1282,1284,2272,3908,3911,3913,3915	COL4A1,COL4A2,FHIT,LAMA2,LAMA5,LAMB2,LAMC1
2_Member	WikiPathways	WP4658	Small cell lung cancer	-4.22771	-2.1612	7/98	1282,1284,2272,3908,3911,3913,3915	COL4A1,COL4A2,FHIT,LAMA2,LAMA5,LAMB2,LAMC1
2_Member	KEGG Pathway	hsa05145	Toxoplasmosis	-3.8612	-1.90722	7/112	1432,3303,3716,3908,3911,3913,3915	MAPK14,HSPA1A,JAK1,LAMA2,LAMA5,LAMB2,LAMC1
2_Member	KEGG Pathway	hsa05165	Human papillomavirus infection	-3.85466	-1.90282	12/331	1282,1284,1292,2778,3265,3693,3716,3908,3911,3913,3915,5315	COL4A1,COL4A2,COL6A2,GNAS,HRAS,ITGB5,JAK1,LAMA2,LAMA5,LAMB2,LAMC1,PKM
2_Member	Reactome Gene Sets	R-HSA-6806834	Signaling by MET	-3.84438	-1.89563	6/79	3265,3908,3911,3913,3915,5781	HRAS,LAMA2,LAMA5,LAMB2,LAMC1,PTPN11
2_Member	WikiPathways	WP4172	PI3K-Akt signaling pathway	-3.68869	-1.77816	12/345	1282,1284,1292,1444,2997,3265,3693,3716,3908,3911,3913,3915	COL4A1,COL4A2,COL6A2,CSHL1,GYS1,HRAS,ITGB5,JAK1,LAMA2,LAMA5,LAMB2,LAMC1
2_Member	Reactome Gene Sets	R-HSA-8874081	MET activates PTK2 signaling	-3.6605	-1.75942	4/30	3908,3911,3913,3915	LAMA2,LAMA5,LAMB2,LAMC1
2_Member	WikiPathways	WP5087	Malignant pleural mesothelioma	-3.20506	-1.41828	13/447	1282,1284,1432,3265,3716,3908,3911,3913,3915,4216,5609,10397,64798	COL4A1,COL4A2,MAPK14,HRAS,JAK1,LAMA2,LAMA5,LAMB2,LAMC1,MAP3K4,MAP2K7,NDRG1,DEPTOR
2_Member	Reactome Gene Sets	R-HSA-8875878	MET promotes cell motility	-3.13033	-1.36343	4/41	3908,3911,3913,3915	LAMA2,LAMA5,LAMB2,LAMC1
2_Member	Reactome Gene Sets	R-HSA-9006934	Signaling by Receptor Tyrosine Kinases	-3.07467	-1.32327	14/521	1213,1282,1284,1292,1432,2670,3265,3908,3911,3913,3915,5781,8851,10768	CLTC,COL4A1,COL4A2,COL6A2,MAPK14,GFAP,HRAS,LAMA2,LAMA5,LAMB2,LAMC1,PTPN11,CDK5R1,AHCYL1
2_Member	KEGG Pathway	hsa04151	PI3K-Akt signaling pathway	-3.02324	-1.28722	11/354	1282,1284,1292,2997,3265,3693,3716,3908,3911,3913,3915	COL4A1,COL4A2,COL6A2,GYS1,HRAS,ITGB5,JAK1,LAMA2,LAMA5,LAMB2,LAMC1
2_Member	GO Biological Processes	GO:0030198	extracellular matrix organization	-2.81826	-1.12286	9/266	1282,1284,1303,2670,3913,3915,4811,22795,80781	COL4A1,COL4A2,COL12A1,GFAP,LAMB2,LAMC1,NID1,NID2,COL18A1
2_Member	GO Biological Processes	GO:0043062	extracellular structure organization	-2.8071	-1.1146	9/267	1282,1284,1303,2670,3913,3915,4811,22795,80781	COL4A1,COL4A2,COL12A1,GFAP,LAMB2,LAMC1,NID1,NID2,COL18A1
2_Member	GO Biological Processes	GO:0045229	external encapsulating structure organization	-2.78495	-1.09723	9/269	1282,1284,1303,2670,3913,3915,4811,22795,80781	COL4A1,COL4A2,COL12A1,GFAP,LAMB2,LAMC1,NID1,NID2,COL18A1
2_Member	WikiPathways	WP453	Inflammatory response pathway	-2.36428	-0.789095	3/33	3911,3913,3915	LAMA5,LAMB2,LAMC1
3_Summary	GO Biological Processes	GO:0043603	cellular amide metabolic process	-10.5019	-7.02312	31/750	427,445,1737,1738,1937,2879,2938,2939,2950,2952,2954,3073,3921,5162,6147,6155,6175,6187,6202,6218,6609,6647,10965,11145,23305,23457,27163,51046,55699,124454,132789,223,2346,4329,5688,9380,10165,10247,26275,2197,713,721,1432,3716,1410,3303,5609,7277,8697,9588,10382,55004,55466,285521,1213,51119	ASAH1,ASS1,DLAT,DLD,EEF1G,GPX4,GSTA1,GSTA2,GSTP1,GSTT1,GSTZ1,HEXA,RPSA,PDHB,RPL23A,RPL27,RPLP0,RPS2,RPS8,RPS17,SMPD1,SOD1,ACOT2,PLAAT3,ACSL6,ABCB9,NAAA,ST8SIA3,IARS2,EARS2,GNPDA2,ALDH9A1,FOLH1,ALDH6A1,PSMA7,GRHPR,SLC25A13,RIDA,HIBCH,FAU,C1QB,C4B,MAPK14,JAK1,CRYAB,HSPA1A,MAP2K7,TUBA4A,CDC23,PRDX6,TUBB4A,LAMTOR1,DNAJA4,COX18,CLTC,SBDS
3_Member	GO Biological Processes	GO:0043603	cellular amide metabolic process	-10.5019	-7.02312	31/750	427,445,1737,1738,1937,2879,2938,2939,2950,2952,2954,3073,3921,5162,6147,6155,6175,6187,6202,6218,6609,6647,10965,11145,23305,23457,27163,51046,55699,124454,132789	ASAH1,ASS1,DLAT,DLD,EEF1G,GPX4,GSTA1,GSTA2,GSTP1,GSTT1,GSTZ1,HEXA,RPSA,PDHB,RPL23A,RPL27,RPLP0,RPS2,RPS8,RPS17,SMPD1,SOD1,ACOT2,PLAAT3,ACSL6,ABCB9,NAAA,ST8SIA3,IARS2,EARS2,GNPDA2
3_Member	Reactome Gene Sets	R-HSA-71291	Metabolism of amino acids and derivatives	-8.80895	-5.54144	20/374	223,445,1737,1738,2346,2954,3921,4329,5162,5688,6147,6155,6175,6187,6202,6218,9380,10165,10247,26275	ALDH9A1,ASS1,DLAT,DLD,FOLH1,GSTZ1,RPSA,ALDH6A1,PDHB,PSMA7,RPL23A,RPL27,RPLP0,RPS2,RPS8,RPS17,GRHPR,SLC25A13,RIDA,HIBCH
3_Member	CORUM	CORUM:306	Ribosome, cytoplasmic	-5.85018	-3.22826	8/80	2197,3921,6147,6155,6175,6187,6202,6218	FAU,RPSA,RPL23A,RPL27,RPLP0,RPS2,RPS8,RPS17
3_Member	GO Biological Processes	GO:0043604	amide biosynthetic process	-5.78296	-3.19971	18/474	427,445,1737,1738,1937,3921,5162,6147,6155,6175,6187,6202,6218,6609,23305,51046,55699,124454	ASAH1,ASS1,DLAT,DLD,EEF1G,RPSA,PDHB,RPL23A,RPL27,RPLP0,RPS2,RPS8,RPS17,SMPD1,ACSL6,ST8SIA3,IARS2,EARS2
3_Member	GO Biological Processes	GO:0006518	peptide metabolic process	-5.59332	-3.11586	18/489	1937,2879,2938,2939,2950,2952,2954,3921,6147,6155,6175,6187,6202,6218,6647,23457,55699,124454	EEF1G,GPX4,GSTA1,GSTA2,GSTP1,GSTT1,GSTZ1,RPSA,RPL23A,RPL27,RPLP0,RPS2,RPS8,RPS17,SOD1,ABCB9,IARS2,EARS2
3_Member	WikiPathways	WP477	Cytoplasmic ribosomal proteins	-5.4605	-3.03289	8/90	2197,3921,6147,6155,6175,6187,6202,6218	FAU,RPSA,RPL23A,RPL27,RPLP0,RPS2,RPS8,RPS17
3_Member	KEGG Pathway	hsa05171	Coronavirus disease - COVID-19	-5.36533	-2.96804	12/232	713,721,1432,2197,3716,3921,6147,6155,6175,6187,6202,6218	C1QB,C4B,MAPK14,FAU,JAK1,RPSA,RPL23A,RPL27,RPLP0,RPS2,RPS8,RPS17
3_Member	Reactome Gene Sets	R-HSA-156842	Eukaryotic Translation Elongation	-5.3532	-2.9644	8/93	1937,3921,6147,6155,6175,6187,6202,6218	EEF1G,RPSA,RPL23A,RPL27,RPLP0,RPS2,RPS8,RPS17
3_Member	CORUM	CORUM:338	40S ribosomal subunit, cytoplasmic	-4.87753	-2.64528	5/31	2197,3921,6187,6202,6218	FAU,RPSA,RPS2,RPS8,RPS17
3_Member	CORUM	CORUM:305	40S ribosomal subunit, cytoplasmic	-4.7395	-2.55372	5/33	2197,3921,6187,6202,6218	FAU,RPSA,RPS2,RPS8,RPS17
3_Member	Reactome Gene Sets	R-HSA-2262752	Cellular responses to stress	-4.53988	-2.39801	21/757	1410,1432,2950,3303,3921,5609,5688,6147,6155,6175,6187,6202,6218,6647,7277,8697,9588,10382,55004,55466,285521	CRYAB,MAPK14,GSTP1,HSPA1A,RPSA,MAP2K7,PSMA7,RPL23A,RPL27,RPLP0,RPS2,RPS8,RPS17,SOD1,TUBA4A,CDC23,PRDX6,TUBB4A,LAMTOR1,DNAJA4,COX18
3_Member	Reactome Gene Sets	R-HSA-168255	Influenza Infection	-4.53407	-2.39801	9/156	1213,3303,3921,6147,6155,6175,6187,6202,6218	CLTC,HSPA1A,RPSA,RPL23A,RPL27,RPLP0,RPS2,RPS8,RPS17
3_Member	Reactome Gene Sets	R-HSA-156902	Peptide chain elongation	-4.49723	-2.37326	7/89	3921,6147,6155,6175,6187,6202,6218	RPSA,RPL23A,RPL27,RPLP0,RPS2,RPS8,RPS17
3_Member	Reactome Gene Sets	R-HSA-192823	Viral mRNA Translation	-4.49723	-2.37326	7/89	3921,6147,6155,6175,6187,6202,6218	RPSA,RPL23A,RPL27,RPLP0,RPS2,RPS8,RPS17
3_Member	Reactome Gene Sets	R-HSA-8953897	Cellular responses to stimuli	-4.42501	-2.32383	21/771	1410,1432,2950,3303,3921,5609,5688,6147,6155,6175,6187,6202,6218,6647,7277,8697,9588,10382,55004,55466,285521	CRYAB,MAPK14,GSTP1,HSPA1A,RPSA,MAP2K7,PSMA7,RPL23A,RPL27,RPLP0,RPS2,RPS8,RPS17,SOD1,TUBA4A,CDC23,PRDX6,TUBB4A,LAMTOR1,DNAJA4,COX18
3_Member	Reactome Gene Sets	R-HSA-2408557	Selenocysteine synthesis	-4.37371	-2.2847	7/93	3921,6147,6155,6175,6187,6202,6218	RPSA,RPL23A,RPL27,RPLP0,RPS2,RPS8,RPS17
3_Member	Reactome Gene Sets	R-HSA-72764	Eukaryotic Translation Termination	-4.37371	-2.2847	7/93	3921,6147,6155,6175,6187,6202,6218	RPSA,RPL23A,RPL27,RPLP0,RPS2,RPS8,RPS17
3_Member	Reactome Gene Sets	R-HSA-975956	Nonsense Mediated Decay (NMD) independent of the Exon Junction Complex (EJC)	-4.31424	-2.23001	7/95	3921,6147,6155,6175,6187,6202,6218	RPSA,RPL23A,RPL27,RPLP0,RPS2,RPS8,RPS17
3_Member	Reactome Gene Sets	R-HSA-72689	Formation of a pool of free 40S subunits	-4.14421	-2.10928	7/101	3921,6147,6155,6175,6187,6202,6218	RPSA,RPL23A,RPL27,RPLP0,RPS2,RPS8,RPS17
3_Member	Reactome Gene Sets	R-HSA-9633012	Response of EIF2AK4 (GCN2) to amino acid deficiency	-4.14421	-2.10928	7/101	3921,6147,6155,6175,6187,6202,6218	RPSA,RPL23A,RPL27,RPLP0,RPS2,RPS8,RPS17
3_Member	Reactome Gene Sets	R-HSA-156827	L13a-mediated translational silencing of Ceruloplasmin expression	-3.88555	-1.92268	7/111	3921,6147,6155,6175,6187,6202,6218	RPSA,RPL23A,RPL27,RPLP0,RPS2,RPS8,RPS17
3_Member	GO Biological Processes	GO:0002181	cytoplasmic translation	-3.8612	-1.90722	7/112	3921,6147,6155,6175,6187,6202,6218	RPSA,RPL23A,RPL27,RPLP0,RPS2,RPS8,RPS17
3_Member	Reactome Gene Sets	R-HSA-1799339	SRP-dependent cotranslational protein targeting to membrane	-3.8612	-1.90722	7/112	3921,6147,6155,6175,6187,6202,6218	RPSA,RPL23A,RPL27,RPLP0,RPS2,RPS8,RPS17
3_Member	Reactome Gene Sets	R-HSA-72706	GTP hydrolysis and joining of the 60S ribosomal subunit	-3.8612	-1.90722	7/112	3921,6147,6155,6175,6187,6202,6218	RPSA,RPL23A,RPL27,RPLP0,RPS2,RPS8,RPS17
3_Member	Reactome Gene Sets	R-HSA-927802	Nonsense-Mediated Decay (NMD)	-3.78968	-1.85123	7/115	3921,6147,6155,6175,6187,6202,6218	RPSA,RPL23A,RPL27,RPLP0,RPS2,RPS8,RPS17
3_Member	Reactome Gene Sets	R-HSA-975957	Nonsense Mediated Decay (NMD) enhanced by the Exon Junction Complex (EJC)	-3.78968	-1.85123	7/115	3921,6147,6155,6175,6187,6202,6218	RPSA,RPL23A,RPL27,RPLP0,RPS2,RPS8,RPS17
3_Member	Reactome Gene Sets	R-HSA-9711097	Cellular response to starvation	-3.73616	-1.80778	8/156	3921,6147,6155,6175,6187,6202,6218,55004	RPSA,RPL23A,RPL27,RPLP0,RPS2,RPS8,RPS17,LAMTOR1
3_Member	Reactome Gene Sets	R-HSA-2408522	Selenoamino acid metabolism	-3.72033	-1.79415	7/118	3921,6147,6155,6175,6187,6202,6218	RPSA,RPL23A,RPL27,RPLP0,RPS2,RPS8,RPS17
3_Member	KEGG Pathway	hsa03010	Ribosome	-3.69832	-1.78396	8/158	2197,3921,6147,6155,6175,6187,6202,6218	FAU,RPSA,RPL23A,RPL27,RPLP0,RPS2,RPS8,RPS17
3_Member	Reactome Gene Sets	R-HSA-72613	Eukaryotic Translation Initiation	-3.69768	-1.78396	7/119	3921,6147,6155,6175,6187,6202,6218	RPSA,RPL23A,RPL27,RPLP0,RPS2,RPS8,RPS17
3_Member	Reactome Gene Sets	R-HSA-72737	Cap-dependent Translation Initiation	-3.69768	-1.78396	7/119	3921,6147,6155,6175,6187,6202,6218	RPSA,RPL23A,RPL27,RPLP0,RPS2,RPS8,RPS17
3_Member	Reactome Gene Sets	R-HSA-9010553	Regulation of expression of SLITs and ROBOs	-3.46592	-1.62376	8/171	3921,5688,6147,6155,6175,6187,6202,6218	RPSA,PSMA7,RPL23A,RPL27,RPLP0,RPS2,RPS8,RPS17
3_Member	Reactome Gene Sets	R-HSA-168273	Influenza Viral RNA Transcription and Replication	-3.36353	-1.53929	7/135	3921,6147,6155,6175,6187,6202,6218	RPSA,RPL23A,RPL27,RPLP0,RPS2,RPS8,RPS17
3_Member	CORUM	CORUM:3055	Nop56p-associated pre-rRNA complex	-3.1976	-1.41277	6/104	6147,6155,6175,6187,6202,6218	RPL23A,RPL27,RPLP0,RPS2,RPS8,RPS17
3_Member	Reactome Gene Sets	R-HSA-72766	Translation	-3.12426	-1.35964	10/291	1937,3921,6147,6155,6175,6187,6202,6218,55699,124454	EEF1G,RPSA,RPL23A,RPL27,RPLP0,RPS2,RPS8,RPS17,IARS2,EARS2
3_Member	Reactome Gene Sets	R-HSA-376176	Signaling by ROBO receptors	-2.78068	-1.09486	8/218	3921,5688,6147,6155,6175,6187,6202,6218	RPSA,PSMA7,RPL23A,RPL27,RPLP0,RPS2,RPS8,RPS17
3_Member	Reactome Gene Sets	R-HSA-72695	Formation of the ternary complex, and subsequently, the 43S complex	-2.77201	-1.08902	4/51	3921,6187,6202,6218	RPSA,RPS2,RPS8,RPS17
3_Member	GO Biological Processes	GO:0006412	translation	-2.69762	-1.03127	10/332	1937,3921,6147,6155,6175,6187,6202,6218,55699,124454	EEF1G,RPSA,RPL23A,RPL27,RPLP0,RPS2,RPS8,RPS17,IARS2,EARS2
3_Member	Reactome Gene Sets	R-HSA-6791226	Major pathway of rRNA processing in the nucleolus and cytosol	-2.58277	-0.948737	7/184	3921,6147,6155,6175,6187,6202,6218	RPSA,RPL23A,RPL27,RPLP0,RPS2,RPS8,RPS17
3_Member	Reactome Gene Sets	R-HSA-72649	Translation initiation complex formation	-2.56583	-0.939306	4/58	3921,6187,6202,6218	RPSA,RPS2,RPS8,RPS17
3_Member	Reactome Gene Sets	R-HSA-72702	Ribosomal scanning and start codon recognition	-2.56583	-0.939306	4/58	3921,6187,6202,6218	RPSA,RPS2,RPS8,RPS17
3_Member	Reactome Gene Sets	R-HSA-72662	Activation of the mRNA upon binding of the cap-binding complex and eIFs, and subsequent binding to 43S	-2.53872	-0.915494	4/59	3921,6187,6202,6218	RPSA,RPS2,RPS8,RPS17
3_Member	GO Biological Processes	GO:0042255	ribosome assembly	-2.46048	-0.856519	4/62	3921,6147,6175,51119	RPSA,RPL23A,RPLP0,SBDS
3_Member	Reactome Gene Sets	R-HSA-8868773	rRNA processing in the nucleus and cytosol	-2.45566	-0.853272	7/194	3921,6147,6155,6175,6187,6202,6218	RPSA,RPL23A,RPL27,RPLP0,RPS2,RPS8,RPS17
3_Member	GO Biological Processes	GO:0043043	peptide biosynthetic process	-2.45484	-0.853232	10/359	1937,3921,6147,6155,6175,6187,6202,6218,55699,124454	EEF1G,RPSA,RPL23A,RPL27,RPLP0,RPS2,RPS8,RPS17,IARS2,EARS2
3_Member	Reactome Gene Sets	R-HSA-72312	rRNA processing	-2.33684	-0.772362	7/204	3921,6147,6155,6175,6187,6202,6218	RPSA,RPL23A,RPL27,RPLP0,RPS2,RPS8,RPS17
4_Summary	GO Biological Processes	GO:0034330	cell junction organization	-9.24426	-5.89757	23/473	288,713,928,1282,2316,2697,3684,3913,3915,4204,6386,6623,6624,9118,9463,10804,11346,23114,23136,26045,83700,85461,345651	ANK3,C1QB,CD9,COL4A1,FLNA,GJA1,ITGAM,LAMB2,LAMC1,MECP2,SDCBP,SNCG,FSCN1,INA,PICK1,GJB6,SYNPO,NFASC,EPB41L3,LRRTM2,JAM3,TANC1,ACTBL2
4_Member	GO Biological Processes	GO:0050808	synapse organization	-7.47268	-4.48772	16/284	288,713,1282,2316,3684,3913,4204,6386,6623,9118,9463,11346,23114,26045,85461,345651	ANK3,C1QB,COL4A1,FLNA,ITGAM,LAMB2,MECP2,SDCBP,SNCG,INA,PICK1,SYNPO,NFASC,LRRTM2,TANC1,ACTBL2
4_Member	GO Biological Processes	GO:0034330	cell junction organization	-9.24426	-5.89757	23/473	288,713,928,1282,2316,2697,3684,3913,3915,4204,6386,6623,6624,9118,9463,10804,11346,23114,23136,26045,83700,85461,345651	ANK3,C1QB,CD9,COL4A1,FLNA,GJA1,ITGAM,LAMB2,LAMC1,MECP2,SDCBP,SNCG,FSCN1,INA,PICK1,GJB6,SYNPO,NFASC,EPB41L3,LRRTM2,JAM3,TANC1,ACTBL2
5_Summary	GO Biological Processes	GO:1905477	positive regulation of protein localization to membrane	-8.13506	-4.9345	11/103	288,391,3265,3684,5357,6526,6810,8851,9847,25999,51024,1213,1432,2316,5781,10541,54741,258010,775,1410,6536,9555,56957,6558,9463	ANK3,RHOG,HRAS,ITGAM,PLS1,SLC5A3,STX4,CDK5R1,C2CD5,CLIP3,FIS1,CLTC,MAPK14,FLNA,PTPN11,ANP32B,LEPROT,SVIP,CACNA1C,CRYAB,SLC6A9,MACROH2A1,OTUD7B,SLC12A2,PICK1
5_Member	GO Biological Processes	GO:1905477	positive regulation of protein localization to membrane	-8.13506	-4.9345	11/103	288,391,3265,3684,5357,6526,6810,8851,9847,25999,51024	ANK3,RHOG,HRAS,ITGAM,PLS1,SLC5A3,STX4,CDK5R1,C2CD5,CLIP3,FIS1
5_Member	GO Biological Processes	GO:1905475	regulation of protein localization to membrane	-6.73898	-3.92378	12/172	288,391,1213,3265,3684,5357,6526,6810,8851,9847,25999,51024	ANK3,RHOG,CLTC,HRAS,ITGAM,PLS1,SLC5A3,STX4,CDK5R1,C2CD5,CLIP3,FIS1
5_Member	GO Biological Processes	GO:0090314	positive regulation of protein targeting to membrane	-6.52686	-3.78224	6/28	288,3265,3684,8851,9847,51024	ANK3,HRAS,ITGAM,CDK5R1,C2CD5,FIS1
5_Member	GO Biological Processes	GO:0090313	regulation of protein targeting to membrane	-5.99611	-3.32152	6/34	288,3265,3684,8851,9847,51024	ANK3,HRAS,ITGAM,CDK5R1,C2CD5,FIS1
5_Member	GO Biological Processes	GO:0033157	regulation of intracellular protein transport	-5.52205	-3.05618	12/224	288,1432,2316,3265,3684,5781,8851,9847,10541,51024,54741,258010	ANK3,MAPK14,FLNA,HRAS,ITGAM,PTPN11,CDK5R1,C2CD5,ANP32B,FIS1,LEPROT,SVIP
5_Member	GO Biological Processes	GO:0090316	positive regulation of intracellular protein transport	-5.38055	-2.96804	10/156	288,1432,2316,3265,3684,8851,9847,10541,51024,54741	ANK3,MAPK14,FLNA,HRAS,ITGAM,CDK5R1,C2CD5,ANP32B,FIS1,LEPROT
5_Member	GO Biological Processes	GO:0060341	regulation of cellular localization	-5.27646	-2.921	23/788	288,391,775,1213,1410,1432,2316,3265,3684,5357,5781,6526,6536,6810,8851,9555,9847,10541,25999,51024,54741,56957,258010	ANK3,RHOG,CACNA1C,CLTC,CRYAB,MAPK14,FLNA,HRAS,ITGAM,PLS1,PTPN11,SLC5A3,SLC6A9,STX4,CDK5R1,MACROH2A1,C2CD5,ANP32B,CLIP3,FIS1,LEPROT,OTUD7B,SVIP
5_Member	GO Biological Processes	GO:1903533	regulation of protein targeting	-4.87291	-2.64528	7/78	288,3265,3684,8851,9847,51024,54741	ANK3,HRAS,ITGAM,CDK5R1,C2CD5,FIS1,LEPROT
5_Member	GO Biological Processes	GO:0032388	positive regulation of intracellular transport	-4.47718	-2.35838	10/198	288,1432,2316,3265,3684,8851,9847,10541,51024,54741	ANK3,MAPK14,FLNA,HRAS,ITGAM,CDK5R1,C2CD5,ANP32B,FIS1,LEPROT
5_Member	GO Biological Processes	GO:0032386	regulation of intracellular transport	-4.44307	-2.33443	13/334	288,1410,1432,2316,3265,3684,5781,8851,9847,10541,51024,54741,258010	ANK3,CRYAB,MAPK14,FLNA,HRAS,ITGAM,PTPN11,CDK5R1,C2CD5,ANP32B,FIS1,LEPROT,SVIP
5_Member	GO Biological Processes	GO:1903829	positive regulation of protein localization	-4.3058	-2.22394	15/446	288,391,1432,2316,3265,3684,5357,6526,6810,8851,9847,10541,25999,51024,54741	ANK3,RHOG,MAPK14,FLNA,HRAS,ITGAM,PLS1,SLC5A3,STX4,CDK5R1,C2CD5,ANP32B,CLIP3,FIS1,LEPROT
5_Member	GO Biological Processes	GO:0051223	regulation of protein transport	-3.8056	-1.86375	15/495	288,1432,2316,3265,3684,5781,6558,6810,8851,9463,9847,10541,51024,54741,258010	ANK3,MAPK14,FLNA,HRAS,ITGAM,PTPN11,SLC12A2,STX4,CDK5R1,PICK1,C2CD5,ANP32B,FIS1,LEPROT,SVIP
5_Member	GO Biological Processes	GO:0051222	positive regulation of protein transport	-3.7095	-1.78606	11/293	288,1432,2316,3265,3684,6810,8851,9847,10541,51024,54741	ANK3,MAPK14,FLNA,HRAS,ITGAM,STX4,CDK5R1,C2CD5,ANP32B,FIS1,LEPROT
5_Member	GO Biological Processes	GO:0070201	regulation of establishment of protein localization	-3.57654	-1.69375	15/520	288,1432,2316,3265,3684,5781,6558,6810,8851,9463,9847,10541,51024,54741,258010	ANK3,MAPK14,FLNA,HRAS,ITGAM,PTPN11,SLC12A2,STX4,CDK5R1,PICK1,C2CD5,ANP32B,FIS1,LEPROT,SVIP
5_Member	GO Biological Processes	GO:1904951	positive regulation of establishment of protein localization	-3.51201	-1.64533	11/309	288,1432,2316,3265,3684,6810,8851,9847,10541,51024,54741	ANK3,MAPK14,FLNA,HRAS,ITGAM,STX4,CDK5R1,C2CD5,ANP32B,FIS1,LEPROT
6_Summary	GO Biological Processes	GO:0005975	carbohydrate metabolic process	-7.97387	-4.83131	21/462	1432,1737,2171,2992,2997,3073,4191,4204,4952,5162,5239,5315,5499,5834,5836,6526,6652,10165,51046,51181,132789,176,1463,3339,5634,8402	MAPK14,DLAT,FABP5,GYG1,GYS1,HEXA,MDH2,MECP2,OCRL,PDHB,PGM5,PKM,PPP1CA,PYGB,PYGL,SLC5A3,SORD,SLC25A13,ST8SIA3,DCXR,GNPDA2,ACAN,NCAN,HSPG2,PRPS2,SLC25A11
6_Member	GO Biological Processes	GO:0005975	carbohydrate metabolic process	-7.97387	-4.83131	21/462	1432,1737,2171,2992,2997,3073,4191,4204,4952,5162,5239,5315,5499,5834,5836,6526,6652,10165,51046,51181,132789	MAPK14,DLAT,FABP5,GYG1,GYS1,HEXA,MDH2,MECP2,OCRL,PDHB,PGM5,PKM,PPP1CA,PYGB,PYGL,SLC5A3,SORD,SLC25A13,ST8SIA3,DCXR,GNPDA2
6_Member	Reactome Gene Sets	R-HSA-71387	Metabolism of carbohydrates	-7.24424	-4.32892	16/295	176,1463,2992,2997,3073,3339,4191,5315,5634,5834,5836,6652,8402,10165,51181,132789	ACAN,NCAN,GYG1,GYS1,HEXA,HSPG2,MDH2,PKM,PRPS2,PYGB,PYGL,SORD,SLC25A11,SLC25A13,DCXR,GNPDA2
6_Member	GO Biological Processes	GO:0006006	glucose metabolic process	-5.15009	-2.8448	8/99	1432,1737,2171,5162,5239,6652,10165,51181	MAPK14,DLAT,FABP5,PDHB,PGM5,SORD,SLC25A13,DCXR
6_Member	GO Biological Processes	GO:0019318	hexose metabolic process	-4.04011	-2.03978	8/141	1432,1737,2171,5162,5239,6652,10165,51181	MAPK14,DLAT,FABP5,PDHB,PGM5,SORD,SLC25A13,DCXR
6_Member	GO Biological Processes	GO:0005996	monosaccharide metabolic process	-3.60625	-1.71662	8/163	1432,1737,2171,5162,5239,6652,10165,51181	MAPK14,DLAT,FABP5,PDHB,PGM5,SORD,SLC25A13,DCXR
7_Summary	GO Biological Processes	GO:0061024	membrane organization	-7.64235	-4.59669	27/774	288,391,928,3303,3514,3684,4155,4580,4952,6521,6609,6647,6810,9463,10397,10651,10989,11145,23136,29091,51228,56904,83460,85377,128866,143187,285521,55004	ANK3,RHOG,CD9,HSPA1A,IGKC,ITGAM,MBP,MTX1,OCRL,SLC4A1,SMPD1,SOD1,STX4,PICK1,NDRG1,MTX2,IMMT,PLAAT3,EPB41L3,STXBP6,GLTP,SH3GLB2,EMC6,MICALL1,CHMP4B,VTI1A,COX18,LAMTOR1
7_Member	GO Biological Processes	GO:0061024	membrane organization	-7.64235	-4.59669	27/774	288,391,928,3303,3514,3684,4155,4580,4952,6521,6609,6647,6810,9463,10397,10651,10989,11145,23136,29091,51228,56904,83460,85377,128866,143187,285521	ANK3,RHOG,CD9,HSPA1A,IGKC,ITGAM,MBP,MTX1,OCRL,SLC4A1,SMPD1,SOD1,STX4,PICK1,NDRG1,MTX2,IMMT,PLAAT3,EPB41L3,STXBP6,GLTP,SH3GLB2,EMC6,MICALL1,CHMP4B,VTI1A,COX18
7_Member	GO Biological Processes	GO:0007009	plasma membrane organization	-5.83294	-3.22662	10/139	288,928,6521,6609,6647,6810,10397,23136,85377,128866	ANK3,CD9,SLC4A1,SMPD1,SOD1,STX4,NDRG1,EPB41L3,MICALL1,CHMP4B
7_Member	GO Biological Processes	GO:0010256	endomembrane system organization	-2.73654	-1.06195	13/504	288,928,6521,6609,6647,6810,10397,23136,55004,83460,85377,128866,143187	ANK3,CD9,SLC4A1,SMPD1,SOD1,STX4,NDRG1,EPB41L3,LAMTOR1,EMC6,MICALL1,CHMP4B,VTI1A
8_Summary	GO Biological Processes	GO:0046390	ribose phosphate biosynthetic process	-6.93598	-4.06641	12/165	115,509,515,1723,1737,1738,5162,5634,5836,10165,23305,122622,223,4191,5315,9380,2171,4952,11145,23167,51205,114971,133686,2272,10965,25939,84836,2954,23530,79944,4329,221,3073,51046,729920,2938,2950	ADCY9,ATP5F1C,ATP5PB,DHODH,DLAT,DLD,PDHB,PRPS2,PYGL,SLC25A13,ACSL6,ADSS1,ALDH9A1,MDH2,PKM,GRHPR,FABP5,OCRL,PLAAT3,EFR3A,ACP6,PTPMT1,NADK2,FHIT,ACOT2,SAMHD1,ABHD14B,GSTZ1,NNT,L2HGDH,ALDH6A1,ALDH3B1,HEXA,ST8SIA3,CRPPA,GSTA1,GSTP1
8_Member	GO Biological Processes	GO:0046390	ribose phosphate biosynthetic process	-6.93598	-4.06641	12/165	115,509,515,1723,1737,1738,5162,5634,5836,10165,23305,122622	ADCY9,ATP5F1C,ATP5PB,DHODH,DLAT,DLD,PDHB,PRPS2,PYGL,SLC25A13,ACSL6,ADSS1
8_Member	KEGG Pathway	hsa00620	Pyruvate metabolism	-6.38141	-3.64751	7/47	223,1737,1738,4191,5162,5315,9380	ALDH9A1,DLAT,DLD,MDH2,PDHB,PKM,GRHPR
8_Member	GO Biological Processes	GO:0090407	organophosphate biosynthetic process	-6.2351	-3.52188	19/488	115,509,515,1723,1737,1738,2171,4952,5162,5634,5836,10165,11145,23167,23305,51205,114971,122622,133686	ADCY9,ATP5F1C,ATP5PB,DHODH,DLAT,DLD,FABP5,OCRL,PDHB,PRPS2,PYGL,SLC25A13,PLAAT3,EFR3A,ACSL6,ACP6,PTPMT1,ADSS1,NADK2
8_Member	GO Biological Processes	GO:0009260	ribonucleotide biosynthetic process	-6.21646	-3.51322	11/158	115,509,515,1723,1737,1738,5162,5634,10165,23305,122622	ADCY9,ATP5F1C,ATP5PB,DHODH,DLAT,DLD,PDHB,PRPS2,SLC25A13,ACSL6,ADSS1
8_Member	GO Biological Processes	GO:0006163	purine nucleotide metabolic process	-6.10792	-3.41445	15/315	115,509,515,1737,1738,2272,5162,5315,5634,10165,10965,23305,25939,84836,122622	ADCY9,ATP5F1C,ATP5PB,DLAT,DLD,FHIT,PDHB,PKM,PRPS2,SLC25A13,ACOT2,ACSL6,SAMHD1,ABHD14B,ADSS1
8_Member	GO Biological Processes	GO:0009117	nucleotide metabolic process	-6.03701	-3.35308	17/408	115,509,515,1723,1737,1738,2272,5162,5315,5634,10165,10965,23305,25939,84836,122622,133686	ADCY9,ATP5F1C,ATP5PB,DHODH,DLAT,DLD,FHIT,PDHB,PKM,PRPS2,SLC25A13,ACOT2,ACSL6,SAMHD1,ABHD14B,ADSS1,NADK2
8_Member	GO Biological Processes	GO:0006753	nucleoside phosphate metabolic process	-5.90767	-3.24584	17/417	115,509,515,1723,1737,1738,2272,5162,5315,5634,10165,10965,23305,25939,84836,122622,133686	ADCY9,ATP5F1C,ATP5PB,DHODH,DLAT,DLD,FHIT,PDHB,PKM,PRPS2,SLC25A13,ACOT2,ACSL6,SAMHD1,ABHD14B,ADSS1,NADK2
8_Member	Reactome Gene Sets	R-HSA-71406	Pyruvate metabolism and Citric Acid (TCA) cycle	-5.90233	-3.24584	7/55	1737,1738,2954,4191,5162,23530,79944	DLAT,DLD,GSTZ1,MDH2,PDHB,NNT,L2HGDH
8_Member	GO Biological Processes	GO:0019693	ribose phosphate metabolic process	-5.8562	-3.22826	15/330	115,509,515,1723,1737,1738,5162,5315,5634,5836,10165,10965,23305,84836,122622	ADCY9,ATP5F1C,ATP5PB,DHODH,DLAT,DLD,PDHB,PKM,PRPS2,PYGL,SLC25A13,ACOT2,ACSL6,ABHD14B,ADSS1
8_Member	GO Biological Processes	GO:0072521	purine-containing compound metabolic process	-5.75952	-3.19098	15/336	115,509,515,1737,1738,2272,5162,5315,5634,10165,10965,23305,25939,84836,122622	ADCY9,ATP5F1C,ATP5PB,DLAT,DLD,FHIT,PDHB,PKM,PRPS2,SLC25A13,ACOT2,ACSL6,SAMHD1,ABHD14B,ADSS1
8_Member	GO Biological Processes	GO:0009165	nucleotide biosynthetic process	-5.72783	-3.18732	12/214	115,509,515,1723,1737,1738,5162,5634,10165,23305,122622,133686	ADCY9,ATP5F1C,ATP5PB,DHODH,DLAT,DLD,PDHB,PRPS2,SLC25A13,ACSL6,ADSS1,NADK2
8_Member	GO Biological Processes	GO:0009152	purine ribonucleotide biosynthetic process	-5.6934	-3.17279	10/144	115,509,515,1737,1738,5162,5634,10165,23305,122622	ADCY9,ATP5F1C,ATP5PB,DLAT,DLD,PDHB,PRPS2,SLC25A13,ACSL6,ADSS1
8_Member	GO Biological Processes	GO:1901293	nucleoside phosphate biosynthetic process	-5.68575	-3.17157	12/216	115,509,515,1723,1737,1738,5162,5634,10165,23305,122622,133686	ADCY9,ATP5F1C,ATP5PB,DHODH,DLAT,DLD,PDHB,PRPS2,SLC25A13,ACSL6,ADSS1,NADK2
8_Member	GO Biological Processes	GO:0055086	nucleobase-containing small molecule metabolic process	-5.66823	-3.16665	18/483	115,509,515,1723,1737,1738,2272,4329,5162,5315,5634,10165,10965,23305,25939,84836,122622,133686	ADCY9,ATP5F1C,ATP5PB,DHODH,DLAT,DLD,FHIT,ALDH6A1,PDHB,PKM,PRPS2,SLC25A13,ACOT2,ACSL6,SAMHD1,ABHD14B,ADSS1,NADK2
8_Member	GO Biological Processes	GO:0006164	purine nucleotide biosynthetic process	-5.48158	-3.03798	10/152	115,509,515,1737,1738,5162,5634,10165,23305,122622	ADCY9,ATP5F1C,ATP5PB,DLAT,DLD,PDHB,PRPS2,SLC25A13,ACSL6,ADSS1
8_Member	GO Biological Processes	GO:0009259	ribonucleotide metabolic process	-5.31304	-2.93948	14/320	115,509,515,1723,1737,1738,5162,5315,5634,10165,10965,23305,84836,122622	ADCY9,ATP5F1C,ATP5PB,DHODH,DLAT,DLD,PDHB,PKM,PRPS2,SLC25A13,ACOT2,ACSL6,ABHD14B,ADSS1
8_Member	GO Biological Processes	GO:0072522	purine-containing compound biosynthetic process	-5.25851	-2.91183	10/161	115,509,515,1737,1738,5162,5634,10165,23305,122622	ADCY9,ATP5F1C,ATP5PB,DLAT,DLD,PDHB,PRPS2,SLC25A13,ACSL6,ADSS1
8_Member	GO Biological Processes	GO:0009150	purine ribonucleotide metabolic process	-4.8996	-2.64982	13/302	115,509,515,1737,1738,5162,5315,5634,10165,10965,23305,84836,122622	ADCY9,ATP5F1C,ATP5PB,DLAT,DLD,PDHB,PKM,PRPS2,SLC25A13,ACOT2,ACSL6,ABHD14B,ADSS1
8_Member	Reactome Gene Sets	R-HSA-204174	Regulation of pyruvate dehydrogenase (PDH) complex	-4.79036	-2.58669	4/16	1737,1738,2954,5162	DLAT,DLD,GSTZ1,PDHB
8_Member	GO Biological Processes	GO:0006086	acetyl-CoA biosynthetic process from pyruvate	-4.47362	-2.35739	3/7	1737,1738,5162	DLAT,DLD,PDHB
8_Member	KEGG Pathway	hsa00010	Glycolysis / Gluconeogenesis	-4.24576	-2.17158	6/67	221,223,1737,1738,5162,5315	ALDH3B1,ALDH9A1,DLAT,DLD,PDHB,PKM
8_Member	KEGG Pathway	hsa00020	Citrate cycle (TCA cycle)	-3.6605	-1.75942	4/30	1737,1738,4191,5162	DLAT,DLD,MDH2,PDHB
8_Member	GO Biological Processes	GO:0006099	tricarboxylic acid cycle	-3.60392	-1.71662	4/31	1737,4191,5162,23530	DLAT,MDH2,PDHB,NNT
8_Member	Reactome Gene Sets	R-HSA-389661	Glyoxylate metabolism and glycine degradation	-3.60392	-1.71662	4/31	1737,1738,5162,9380	DLAT,DLD,PDHB,GRHPR
8_Member	Reactome Gene Sets	R-HSA-70268	Pyruvate metabolism	-3.60392	-1.71662	4/31	1737,1738,2954,5162	DLAT,DLD,GSTZ1,PDHB
8_Member	GO Biological Processes	GO:0006085	acetyl-CoA biosynthetic process	-3.47917	-1.63217	3/14	1737,1738,5162	DLAT,DLD,PDHB
8_Member	GO Biological Processes	GO:1901137	carbohydrate derivative biosynthetic process	-3.47215	-1.6279	15/532	115,509,515,1723,1737,1738,3073,5162,5634,5836,10165,23305,51046,122622,729920	ADCY9,ATP5F1C,ATP5PB,DHODH,DLAT,DLD,HEXA,PDHB,PRPS2,PYGL,SLC25A13,ACSL6,ST8SIA3,ADSS1,CRPPA
8_Member	GO Biological Processes	GO:0035384	thioester biosynthetic process	-3.17151	-1.39185	4/40	1737,1738,5162,23305	DLAT,DLD,PDHB,ACSL6
8_Member	GO Biological Processes	GO:0071616	acyl-CoA biosynthetic process	-3.17151	-1.39185	4/40	1737,1738,5162,23305	DLAT,DLD,PDHB,ACSL6
8_Member	Reactome Gene Sets	R-HSA-5362517	Signaling by Retinoic Acid	-3.05126	-1.31096	4/43	1737,1738,2171,5162	DLAT,DLD,FABP5,PDHB
8_Member	WikiPathways	WP534	Glycolysis and gluconeogenesis	-2.97624	-1.25487	4/45	1737,1738,4191,5315	DLAT,DLD,MDH2,PKM
8_Member	Reactome Gene Sets	R-HSA-71403	Citric acid cycle (TCA cycle)	-2.87846	-1.17324	3/22	1738,4191,23530	DLD,MDH2,NNT
8_Member	GO Biological Processes	GO:0033865	nucleoside bisphosphate metabolic process	-2.87367	-1.17142	6/120	1737,1738,5162,10965,23305,84836	DLAT,DLD,PDHB,ACOT2,ACSL6,ABHD14B
8_Member	GO Biological Processes	GO:0033875	ribonucleoside bisphosphate metabolic process	-2.87367	-1.17142	6/120	1737,1738,5162,10965,23305,84836	DLAT,DLD,PDHB,ACOT2,ACSL6,ABHD14B
8_Member	GO Biological Processes	GO:0034032	purine nucleoside bisphosphate metabolic process	-2.87367	-1.17142	6/120	1737,1738,5162,10965,23305,84836	DLAT,DLD,PDHB,ACOT2,ACSL6,ABHD14B
8_Member	GO Biological Processes	GO:0006637	acyl-CoA metabolic process	-2.71597	-1.04387	5/88	1737,1738,5162,10965,23305	DLAT,DLD,PDHB,ACOT2,ACSL6
8_Member	GO Biological Processes	GO:0035383	thioester metabolic process	-2.71597	-1.04387	5/88	1737,1738,5162,10965,23305	DLAT,DLD,PDHB,ACOT2,ACSL6
8_Member	GO Biological Processes	GO:0033866	nucleoside bisphosphate biosynthetic process	-2.6505	-1.00201	4/55	1737,1738,5162,23305	DLAT,DLD,PDHB,ACSL6
8_Member	GO Biological Processes	GO:0034030	ribonucleoside bisphosphate biosynthetic process	-2.6505	-1.00201	4/55	1737,1738,5162,23305	DLAT,DLD,PDHB,ACSL6
8_Member	GO Biological Processes	GO:0034033	purine nucleoside bisphosphate biosynthetic process	-2.6505	-1.00201	4/55	1737,1738,5162,23305	DLAT,DLD,PDHB,ACSL6
8_Member	GO Biological Processes	GO:0044272	sulfur compound biosynthetic process	-2.53575	-0.914158	6/140	1737,1738,2938,2950,5162,23305	DLAT,DLD,GSTA1,GSTP1,PDHB,ACSL6
8_Member	GO Biological Processes	GO:0006084	acetyl-CoA metabolic process	-2.52562	-0.908099	3/29	1737,1738,5162	DLAT,DLD,PDHB
8_Member	GO Biological Processes	GO:0006090	pyruvate metabolic process	-2.51214	-0.898937	4/60	1737,1738,5162,5315	DLAT,DLD,PDHB,PKM
9_Summary	GO Biological Processes	GO:0006520	cellular amino acid metabolic process	-6.83892	-4.01075	15/276	445,670,1738,2571,2954,4204,4329,4594,10165,10247,26275,55258,55699,64122,124454,221,4835,4952,5095,6652,10478,25953,132789,223	ASS1,BPHL,DLD,GAD1,GSTZ1,MECP2,ALDH6A1,MMUT,SLC25A13,RIDA,HIBCH,THNSL2,IARS2,FN3K,EARS2,ALDH3B1,NQO2,OCRL,PCCA,SORD,SLC25A17,PNKD,GNPDA2,ALDH9A1
9_Member	GO Biological Processes	GO:0006520	cellular amino acid metabolic process	-6.83892	-4.01075	15/276	445,670,1738,2571,2954,4204,4329,4594,10165,10247,26275,55258,55699,64122,124454	ASS1,BPHL,DLD,GAD1,GSTZ1,MECP2,ALDH6A1,MMUT,SLC25A13,RIDA,HIBCH,THNSL2,IARS2,FN3K,EARS2
9_Member	GO Biological Processes	GO:0044282	small molecule catabolic process	-5.48216	-3.03798	15/354	221,1738,2571,2954,4329,4835,4952,5095,6652,10247,10478,25953,26275,55258,132789	ALDH3B1,DLD,GAD1,GSTZ1,ALDH6A1,NQO2,OCRL,PCCA,SORD,RIDA,SLC25A17,PNKD,HIBCH,THNSL2,GNPDA2
9_Member	KEGG Pathway	hsa00280	Valine, leucine and isoleucine degradation	-5.08692	-2.80469	6/48	223,1738,4329,4594,5095,26275	ALDH9A1,DLD,ALDH6A1,MMUT,PCCA,HIBCH
9_Member	KEGG Pathway	hsa00410	beta-Alanine metabolism	-4.87753	-2.64528	5/31	221,223,2571,4329,26275	ALDH3B1,ALDH9A1,GAD1,ALDH6A1,HIBCH
9_Member	KEGG Pathway	hsa00640	Propanoate metabolism	-4.8073	-2.59415	5/32	1738,4329,4594,5095,26275	DLD,ALDH6A1,MMUT,PCCA,HIBCH
9_Member	GO Biological Processes	GO:1901605	alpha-amino acid metabolic process	-4.53367	-2.39801	10/195	445,2571,2954,4204,4329,4594,10165,10247,26275,55258	ASS1,GAD1,GSTZ1,MECP2,ALDH6A1,MMUT,SLC25A13,RIDA,HIBCH,THNSL2
9_Member	GO Biological Processes	GO:0016054	organic acid catabolic process	-4.02812	-2.02974	10/224	1738,2571,2954,4329,5095,10247,10478,26275,55258,132789	DLD,GAD1,GSTZ1,ALDH6A1,PCCA,RIDA,SLC25A17,HIBCH,THNSL2,GNPDA2
9_Member	GO Biological Processes	GO:1901606	alpha-amino acid catabolic process	-3.48225	-1.63217	6/92	2571,2954,4329,10247,26275,55258	GAD1,GSTZ1,ALDH6A1,RIDA,HIBCH,THNSL2
9_Member	GO Biological Processes	GO:0046395	carboxylic acid catabolic process	-3.40091	-1.56877	9/220	1738,2571,2954,4329,5095,10247,10478,26275,132789	DLD,GAD1,GSTZ1,ALDH6A1,PCCA,RIDA,SLC25A17,HIBCH,GNPDA2
9_Member	GO Biological Processes	GO:0009063	cellular amino acid catabolic process	-3.06952	-1.32272	6/110	1738,2571,2954,4329,10247,26275	DLD,GAD1,GSTZ1,ALDH6A1,RIDA,HIBCH
9_Member	GO Biological Processes	GO:0009083	branched-chain amino acid catabolic process	-2.93892	-1.22266	3/21	1738,4329,26275	DLD,ALDH6A1,HIBCH
9_Member	Reactome Gene Sets	R-HSA-70895	Branched-chain amino acid catabolism	-2.93892	-1.22266	3/21	1738,4329,26275	DLD,ALDH6A1,HIBCH
9_Member	GO Biological Processes	GO:0009081	branched-chain amino acid metabolic process	-2.71386	-1.04387	3/25	1738,4329,26275	DLD,ALDH6A1,HIBCH
10_Summary	GO Biological Processes	GO:0060627	regulation of vesicle-mediated transport	-6.3339	-3.61046	20/529	721,3684,5533,6386,6609,6647,6810,6814,6857,7052,8851,9463,9847,25999,26045,29091,54806,85439,140885,203190	C4B,ITGAM,PPP3CC,SDCBP,SMPD1,SOD1,STX4,STXBP3,SYT1,TGM2,CDK5R1,PICK1,C2CD5,CLIP3,LRRTM2,STXBP6,AHI1,STON2,SIRPA,LGI3
10_Member	GO Biological Processes	GO:0060627	regulation of vesicle-mediated transport	-6.3339	-3.61046	20/529	721,3684,5533,6386,6609,6647,6810,6814,6857,7052,8851,9463,9847,25999,26045,29091,54806,85439,140885,203190	C4B,ITGAM,PPP3CC,SDCBP,SMPD1,SOD1,STX4,STXBP3,SYT1,TGM2,CDK5R1,PICK1,C2CD5,CLIP3,LRRTM2,STXBP6,AHI1,STON2,SIRPA,LGI3
10_Member	GO Biological Processes	GO:0030100	regulation of endocytosis	-2.90959	-1.19738	8/208	5533,6386,6609,9463,25999,26045,54806,85439	PPP3CC,SDCBP,SMPD1,PICK1,CLIP3,LRRTM2,AHI1,STON2
10_Member	GO Biological Processes	GO:0002090	regulation of receptor internalization	-2.56583	-0.939306	4/58	6386,9463,26045,54806	SDCBP,PICK1,LRRTM2,AHI1
10_Member	GO Biological Processes	GO:0045807	positive regulation of endocytosis	-2.53132	-0.911617	5/97	5533,6609,9463,25999,54806	PPP3CC,SMPD1,PICK1,CLIP3,AHI1
10_Member	Reactome Gene Sets	R-HSA-5653656	Vesicle-mediated transport	-5.85445	-3.22826	22/673	288,1213,1282,1284,2495,2697,2890,3796,4952,6810,6814,6857,7164,7277,9847,10382,10804,10980,84315,85439,128866,143187	ANK3,CLTC,COL4A1,COL4A2,FTH1,GJA1,GRIA1,KIF2A,OCRL,STX4,STXBP3,SYT1,TPD52L1,TUBA4A,C2CD5,TUBB4A,GJB6,COPS6,MON1A,STON2,CHMP4B,VTI1A
10_Member	Reactome Gene Sets	R-HSA-199991	Membrane Trafficking	-5.14344	-2.8443	20/634	288,1213,2495,2697,2890,3796,4952,6810,6814,6857,7164,7277,9847,10382,10804,10980,84315,85439,128866,143187	ANK3,CLTC,FTH1,GJA1,GRIA1,KIF2A,OCRL,STX4,STXBP3,SYT1,TPD52L1,TUBA4A,C2CD5,TUBB4A,GJB6,COPS6,MON1A,STON2,CHMP4B,VTI1A
10_Member	Reactome Gene Sets	R-HSA-199992	trans-Golgi Network Vesicle Budding	-3.10691	-1.34794	5/72	1213,2495,4952,6810,7164	CLTC,FTH1,OCRL,STX4,TPD52L1
10_Member	Reactome Gene Sets	R-HSA-432722	Golgi Associated Vesicle Biogenesis	-2.6217	-0.976582	4/56	1213,2495,4952,7164	CLTC,FTH1,OCRL,TPD52L1

## Sheet: Pathway enrichment. O_C vs Y_C
GroupID	Category	Term	Description	LogP	Log(q-value)	InTerm_InList	Genes	Symbols
1_Summary	Reactome Gene Sets	R-HSA-8953854	Metabolism of RNA	-25.6308	-21.2828	57/674	1207,1660,1974,1975,3181,4686,4928,5695,5700,5704,5713,6122,6130,6143,6146,6181,6201,6204,6234,6426,6427,6434,6625,7307,8189,8449,8731,9045,9410,10250,10419,10713,10921,11100,11260,11325,23019,23020,23350,23451,23521,25904,27257,27339,51065,51692,51729,51808,57794,60528,79869,81608,81887,81890,84248,84324,84991,3646,6732,6830,10492,10658,10915,11168,11171,11273,22985,26993,27044,27336,55095,56853…	CLNS1A,DHX9,EIF4A2,EIF4B,HNRNPA2B1,NCBP1,NUP98,PSMB7,PSMC1,PSMC4,PSMD7,RPL3,RPL7A,RPL19,RPL22,RPLP2,RPS7,RPS10,RPS28,SRSF1,SRSF2,TRA2B,SNRNP70,U2AF1,SYMPK,DHX16,RNMT,RPL14,SNRNP40,SRRM1,PRMT5,USP39,RNPS1,HNRNPUL1,XPOT,DDX42,CNOT1,SNRNP200,U2SURP,SF3B1,RPL13A,CNOT10,LSM1,PRPF19,RPS27L,CPSF3,WBP11,PHAX,SUGP1,ELAC2,CPSF7,FIP1L1,LAS1L,QTRT1,FYTTD1,SARNP,RBM17,EIF3E,SRPK1,SUPT6H,SYNCRIP,CELF1,TCERG1,P…
1_Member	Reactome Gene Sets	R-HSA-8953854	Metabolism of RNA	-25.6308	-21.2828	57/674	1207,1660,1974,1975,3181,4686,4928,5695,5700,5704,5713,6122,6130,6143,6146,6181,6201,6204,6234,6426,6427,6434,6625,7307,8189,8449,8731,9045,9410,10250,10419,10713,10921,11100,11260,11325,23019,23020,23350,23451,23521,25904,27257,27339,51065,51692,51729,51808,57794,60528,79869,81608,81887,81890,84248,84324,84991	CLNS1A,DHX9,EIF4A2,EIF4B,HNRNPA2B1,NCBP1,NUP98,PSMB7,PSMC1,PSMC4,PSMD7,RPL3,RPL7A,RPL19,RPL22,RPLP2,RPS7,RPS10,RPS28,SRSF1,SRSF2,TRA2B,SNRNP70,U2AF1,SYMPK,DHX16,RNMT,RPL14,SNRNP40,SRRM1,PRMT5,USP39,RNPS1,HNRNPUL1,XPOT,DDX42,CNOT1,SNRNP200,U2SURP,SF3B1,RPL13A,CNOT10,LSM1,PRPF19,RPS27L,CPSF3,WBP11,PHAX,SUGP1,ELAC2,CPSF7,FIP1L1,LAS1L,QTRT1,FYTTD1,SARNP,RBM17
1_Member	GO Biological Processes	GO:0016071	mRNA metabolic process	-20.0465	-16.3974	48/617	1207,1660,3181,3646,4686,6426,6427,6434,6625,6732,6830,7307,8189,8449,8731,9410,10250,10419,10492,10658,10713,10915,10921,11168,11171,11273,22985,23019,23020,23451,25904,26993,27044,27257,27336,27339,51692,51729,55095,56853,57794,57805,64062,79869,81608,84305,84991,494115	CLNS1A,DHX9,HNRNPA2B1,EIF3E,NCBP1,SRSF1,SRSF2,TRA2B,SNRNP70,SRPK1,SUPT6H,U2AF1,SYMPK,DHX16,RNMT,SNRNP40,SRRM1,PRMT5,SYNCRIP,CELF1,USP39,TCERG1,RNPS1,PSIP1,STRAP,ATXN2L,ACIN1,CNOT1,SNRNP200,SF3B1,CNOT10,AKAP8L,SND1,LSM1,HTATSF1,PRPF19,CPSF3,WBP11,SAMD4B,CELF4,SUGP1,CCAR2,RBM26,CPSF7,FIP1L1,PYM1,RBM17,RBMXL1
1_Member	GO Biological Processes	GO:0006397	mRNA processing	-19.2196	-15.8258	41/462	1207,1660,3181,4686,6426,6427,6434,6625,6732,6830,7307,8189,8449,8731,9410,10250,10419,10492,10658,10713,10915,10921,11168,11171,22985,23020,23451,26993,27257,27336,27339,51692,51729,56853,57794,57805,64062,79869,81608,84991,494115	CLNS1A,DHX9,HNRNPA2B1,NCBP1,SRSF1,SRSF2,TRA2B,SNRNP70,SRPK1,SUPT6H,U2AF1,SYMPK,DHX16,RNMT,SNRNP40,SRRM1,PRMT5,SYNCRIP,CELF1,USP39,TCERG1,RNPS1,PSIP1,STRAP,ACIN1,SNRNP200,SF3B1,AKAP8L,LSM1,HTATSF1,PRPF19,CPSF3,WBP11,CELF4,SUGP1,CCAR2,RBM26,CPSF7,FIP1L1,RBM17,RBMXL1
1_Member	Reactome Gene Sets	R-HSA-72163	mRNA Splicing - Major Pathway	-17.2724	-14.0035	26/184	1660,3181,4686,6426,6427,6434,6625,7307,8189,8449,9410,10250,10713,10921,11100,11325,23020,23350,23451,27339,51692,51729,57794,79869,81608,84991	DHX9,HNRNPA2B1,NCBP1,SRSF1,SRSF2,TRA2B,SNRNP70,U2AF1,SYMPK,DHX16,SNRNP40,SRRM1,USP39,RNPS1,HNRNPUL1,DDX42,SNRNP200,U2SURP,SF3B1,PRPF19,CPSF3,WBP11,SUGP1,CPSF7,FIP1L1,RBM17
1_Member	Reactome Gene Sets	R-HSA-72203	Processing of Capped Intron-Containing Pre-mRNA	-17.057	-13.8229	29/245	1660,3181,4686,4928,6426,6427,6434,6625,7307,8189,8449,9410,10250,10713,10921,11100,11325,23020,23350,23451,27339,51692,51729,57794,79869,81608,84248,84324,84991	DHX9,HNRNPA2B1,NCBP1,NUP98,SRSF1,SRSF2,TRA2B,SNRNP70,U2AF1,SYMPK,DHX16,SNRNP40,SRRM1,USP39,RNPS1,HNRNPUL1,DDX42,SNRNP200,U2SURP,SF3B1,PRPF19,CPSF3,WBP11,SUGP1,CPSF7,FIP1L1,FYTTD1,SARNP,RBM17
1_Member	Reactome Gene Sets	R-HSA-72172	mRNA Splicing	-16.804	-13.6021	26/192	1660,3181,4686,6426,6427,6434,6625,7307,8189,8449,9410,10250,10713,10921,11100,11325,23020,23350,23451,27339,51692,51729,57794,79869,81608,84991	DHX9,HNRNPA2B1,NCBP1,SRSF1,SRSF2,TRA2B,SNRNP70,U2AF1,SYMPK,DHX16,SNRNP40,SRRM1,USP39,RNPS1,HNRNPUL1,DDX42,SNRNP200,U2SURP,SF3B1,PRPF19,CPSF3,WBP11,SUGP1,CPSF7,FIP1L1,RBM17
1_Member	CORUM	CORUM:351	Spliceosome	-16.7651	-13.5932	23/141	1654,1660,4686,6426,6427,6434,6625,7307,8449,9410,10250,10713,10915,10921,22985,23020,23350,23451,27336,27339,51729,64783,84991	DDX3X,DHX9,NCBP1,SRSF1,SRSF2,TRA2B,SNRNP70,U2AF1,DHX16,SNRNP40,SRRM1,USP39,TCERG1,RNPS1,ACIN1,SNRNP200,U2SURP,SF3B1,HTATSF1,PRPF19,WBP11,RBM15,RBM17
1_Member	GO Biological Processes	GO:0008380	RNA splicing	-16.7168	-13.5729	35/387	1207,1660,3181,4686,6426,6427,6434,6625,6732,6830,7307,8449,9410,10250,10419,10492,10658,10713,10915,10921,11168,11171,22985,23020,23451,26993,27257,27336,27339,51729,56853,57794,57805,84991,494115	CLNS1A,DHX9,HNRNPA2B1,NCBP1,SRSF1,SRSF2,TRA2B,SNRNP70,SRPK1,SUPT6H,U2AF1,DHX16,SNRNP40,SRRM1,PRMT5,SYNCRIP,CELF1,USP39,TCERG1,RNPS1,PSIP1,STRAP,ACIN1,SNRNP200,SF3B1,AKAP8L,LSM1,HTATSF1,PRPF19,WBP11,CELF4,SUGP1,CCAR2,RBM17,RBMXL1
1_Member	GO Biological Processes	GO:0050684	regulation of mRNA processing	-15.5697	-12.4521	22/142	1207,1660,3181,4686,4928,6294,6427,6434,6625,6732,6830,10250,10419,10658,10921,22849,27339,56853,64783,79869,79882,494115	CLNS1A,DHX9,HNRNPA2B1,NCBP1,NUP98,SAFB,SRSF2,TRA2B,SNRNP70,SRPK1,SUPT6H,SRRM1,PRMT5,CELF1,RNPS1,CPEB3,PRPF19,CELF4,RBM15,CPSF7,ZC3H14,RBMXL1
1_Member	WikiPathways	WP411	mRNA processing	-15.0609	-11.9916	21/133	1660,3181,4686,6426,6427,6434,6625,6729,6732,7307,8449,8731,9410,10250,10658,10921,23451,51692,56853,57794,84991	DHX9,HNRNPA2B1,NCBP1,SRSF1,SRSF2,TRA2B,SNRNP70,SRP54,SRPK1,U2AF1,DHX16,RNMT,SNRNP40,SRRM1,CELF1,RNPS1,SF3B1,CPSF3,CELF4,SUGP1,RBM17
1_Member	GO Biological Processes	GO:0000375	RNA splicing, via transesterification reactions	-14.9011	-11.8954	28/272	1207,1660,3181,4686,6426,6427,6434,6625,6732,7307,8449,9410,10250,10419,10492,10658,10713,10921,11168,11171,23020,23451,27257,27336,27339,51729,56853,84991	CLNS1A,DHX9,HNRNPA2B1,NCBP1,SRSF1,SRSF2,TRA2B,SNRNP70,SRPK1,U2AF1,DHX16,SNRNP40,SRRM1,PRMT5,SYNCRIP,CELF1,USP39,RNPS1,PSIP1,STRAP,SNRNP200,SF3B1,LSM1,HTATSF1,PRPF19,WBP11,CELF4,RBM17
1_Member	GO Biological Processes	GO:0000377	RNA splicing, via transesterification reactions with bulged adenosine as nucleophile	-14.156	-11.2551	27/268	1207,1660,3181,4686,6426,6427,6434,6625,6732,7307,8449,9410,10250,10419,10492,10658,10713,10921,11168,11171,23020,23451,27336,27339,51729,56853,84991	CLNS1A,DHX9,HNRNPA2B1,NCBP1,SRSF1,SRSF2,TRA2B,SNRNP70,SRPK1,U2AF1,DHX16,SNRNP40,SRRM1,PRMT5,SYNCRIP,CELF1,USP39,RNPS1,PSIP1,STRAP,SNRNP200,SF3B1,HTATSF1,PRPF19,WBP11,CELF4,RBM17
1_Member	GO Biological Processes	GO:0000398	mRNA splicing, via spliceosome	-14.156	-11.2551	27/268	1207,1660,3181,4686,6426,6427,6434,6625,6732,7307,8449,9410,10250,10419,10492,10658,10713,10921,11168,11171,23020,23451,27336,27339,51729,56853,84991	CLNS1A,DHX9,HNRNPA2B1,NCBP1,SRSF1,SRSF2,TRA2B,SNRNP70,SRPK1,U2AF1,DHX16,SNRNP40,SRRM1,PRMT5,SYNCRIP,CELF1,USP39,RNPS1,PSIP1,STRAP,SNRNP200,SF3B1,HTATSF1,PRPF19,WBP11,CELF4,RBM17
1_Member	GO Biological Processes	GO:1903311	regulation of mRNA metabolic process	-13.6344	-10.7777	28/305	1207,1660,3181,4686,4928,6294,6427,6434,6625,6732,6830,10250,10419,10492,10658,10921,22849,23019,23589,25904,27257,27339,55095,56853,64783,79869,79882,494115	CLNS1A,DHX9,HNRNPA2B1,NCBP1,NUP98,SAFB,SRSF2,TRA2B,SNRNP70,SRPK1,SUPT6H,SRRM1,PRMT5,SYNCRIP,CELF1,RNPS1,CPEB3,CNOT1,CARHSP1,CNOT10,LSM1,PRPF19,SAMD4B,CELF4,RBM15,CPSF7,ZC3H14,RBMXL1
1_Member	GO Biological Processes	GO:0048024	regulation of mRNA splicing, via spliceosome	-11.3091	-8.56309	16/106	1207,3181,4686,4928,6427,6434,6625,6732,10250,10419,10658,10921,27339,56853,64783,494115	CLNS1A,HNRNPA2B1,NCBP1,NUP98,SRSF2,TRA2B,SNRNP70,SRPK1,SRRM1,PRMT5,CELF1,RNPS1,PRPF19,CELF4,RBM15,RBMXL1
1_Member	KEGG Pathway	hsa03040	Spliceosome	-11.0594	-8.32412	18/147	4686,6426,6427,6434,6625,7307,8449,9410,10713,10915,11325,22985,23020,23350,23451,27339,51729,84991	NCBP1,SRSF1,SRSF2,TRA2B,SNRNP70,U2AF1,DHX16,SNRNP40,USP39,TCERG1,DDX42,ACIN1,SNRNP200,U2SURP,SF3B1,PRPF19,WBP11,RBM17
1_Member	GO Biological Processes	GO:0050685	positive regulation of mRNA processing	-10.1916	-7.5425	10/35	1207,4686,4928,6434,6625,10419,22849,27339,56853,494115	CLNS1A,NCBP1,NUP98,TRA2B,SNRNP70,PRMT5,CPEB3,PRPF19,CELF4,RBMXL1
1_Member	GO Biological Processes	GO:0048026	positive regulation of mRNA splicing, via spliceosome	-10.0782	-7.44611	9/26	1207,4686,4928,6434,6625,10419,27339,56853,494115	CLNS1A,NCBP1,NUP98,TRA2B,SNRNP70,PRMT5,PRPF19,CELF4,RBMXL1
1_Member	GO Biological Processes	GO:1903313	positive regulation of mRNA metabolic process	-9.24364	-6.65899	15/124	1207,4686,4928,6434,6625,10419,10658,22849,23019,25904,27257,27339,55095,56853,494115	CLNS1A,NCBP1,NUP98,TRA2B,SNRNP70,PRMT5,CELF1,CPEB3,CNOT1,CNOT10,LSM1,PRPF19,SAMD4B,CELF4,RBMXL1
1_Member	GO Biological Processes	GO:0043484	regulation of RNA splicing	-8.77522	-6.22649	17/178	1207,3181,4686,4928,6426,6427,6434,6625,6732,10250,10419,10658,10921,27339,56853,64783,494115	CLNS1A,HNRNPA2B1,NCBP1,NUP98,SRSF1,SRSF2,TRA2B,SNRNP70,SRPK1,SRRM1,PRMT5,CELF1,RNPS1,PRPF19,CELF4,RBM15,RBMXL1
1_Member	GO Biological Processes	GO:0033120	positive regulation of RNA splicing	-8.21636	-5.72563	9/40	1207,4686,4928,6434,6625,10419,27339,56853,494115	CLNS1A,NCBP1,NUP98,TRA2B,SNRNP70,PRMT5,PRPF19,CELF4,RBMXL1
2_Summary	Reactome Gene Sets	R-HSA-72766	Translation	-21.7236	-17.6766	36/291	1650,1965,1967,1968,1974,1975,3376,3646,5464,6122,6130,6143,6146,6181,6182,6201,6204,6234,6729,6734,6748,8661,8662,8664,9045,9789,9801,10952,23521,28972,28998,29074,51065,51069,51520,64928,23,31,1192,1362,1654,1982,3157,3295,4597,4686,5066,6238,7368,9375,10087,10399,10550,10715,10985,22849,28985,55902,84188,94101,123283,1603,7841,23275,55757,79796,89792,126792,1605,4753,5695,5700,5704,5713,10921,…	DDOST,EIF2S1,EIF2B1,EIF2S3,EIF4A2,EIF4B,IARS1,EIF3E,PPA1,RPL3,RPL7A,RPL19,RPL22,RPLP2,MRPL12,RPS7,RPS10,RPS28,SRP54,SRPRA,SSR4,EIF3A,EIF3B,EIF3D,RPL14,SPCS2,MRPL19,SEC61B,RPL13A,SPCS1,MRPL13,MRPL18,RPS27L,MRPL2,LARS1,MRPL14,ABCF1,ACACA,CLIC1,CPD,DDX3X,EIF4G2,HMGCS1,HSD17B4,MVD,NCBP1,PAM,RRBP1,UGT8,TM9SF2,CERT1,RACK1,ARL6IP5,CERS1,GCN1,CPEB3,MCTS1,ACSS2,FAR1,ORMDL1,TARS3,DAD1,MOGS,POFUT2,UGGT2,ALG…
2_Member	Reactome Gene Sets	R-HSA-72766	Translation	-21.7236	-17.6766	36/291	1650,1965,1967,1968,1974,1975,3376,3646,5464,6122,6130,6143,6146,6181,6182,6201,6204,6234,6729,6734,6748,8661,8662,8664,9045,9789,9801,10952,23521,28972,28998,29074,51065,51069,51520,64928	DDOST,EIF2S1,EIF2B1,EIF2S3,EIF4A2,EIF4B,IARS1,EIF3E,PPA1,RPL3,RPL7A,RPL19,RPL22,RPLP2,MRPL12,RPS7,RPS10,RPS28,SRP54,SRPRA,SSR4,EIF3A,EIF3B,EIF3D,RPL14,SPCS2,MRPL19,SEC61B,RPL13A,SPCS1,MRPL13,MRPL18,RPS27L,MRPL2,LARS1,MRPL14
2_Member	GO Biological Processes	GO:0043603	cellular amide metabolic process	-20.6425	-16.7715	55/792	23,31,1192,1362,1654,1965,1967,1968,1974,1975,1982,3157,3295,3376,3646,4597,4686,5066,6122,6130,6143,6146,6181,6182,6201,6204,6234,6238,7368,8661,8662,8664,9045,9375,9789,9801,10087,10399,10550,10715,10985,22849,23521,28972,28985,28998,29074,51065,51069,51520,55902,64928,84188,94101,123283	ABCF1,ACACA,CLIC1,CPD,DDX3X,EIF2S1,EIF2B1,EIF2S3,EIF4A2,EIF4B,EIF4G2,HMGCS1,HSD17B4,IARS1,EIF3E,MVD,NCBP1,PAM,RPL3,RPL7A,RPL19,RPL22,RPLP2,MRPL12,RPS7,RPS10,RPS28,RRBP1,UGT8,EIF3A,EIF3B,EIF3D,RPL14,TM9SF2,SPCS2,MRPL19,CERT1,RACK1,ARL6IP5,CERS1,GCN1,CPEB3,RPL13A,SPCS1,MCTS1,MRPL13,MRPL18,RPS27L,MRPL2,LARS1,ACSS2,MRPL14,FAR1,ORMDL1,TARS3
2_Member	GO Biological Processes	GO:0006412	translation	-20.0671	-16.3974	38/369	23,1654,1965,1967,1968,1974,1975,1982,3376,3646,4686,6122,6130,6143,6146,6181,6182,6201,6204,6234,6238,8661,8662,8664,9045,9801,10399,10985,22849,23521,28985,28998,29074,51065,51069,51520,64928,123283	ABCF1,DDX3X,EIF2S1,EIF2B1,EIF2S3,EIF4A2,EIF4B,EIF4G2,IARS1,EIF3E,NCBP1,RPL3,RPL7A,RPL19,RPL22,RPLP2,MRPL12,RPS7,RPS10,RPS28,RRBP1,EIF3A,EIF3B,EIF3D,RPL14,MRPL19,RACK1,GCN1,CPEB3,RPL13A,MCTS1,MRPL13,MRPL18,RPS27L,MRPL2,LARS1,MRPL14,TARS3
2_Member	GO Biological Processes	GO:0006518	peptide metabolic process	-19.508	-16.005	44/529	23,1192,1362,1654,1965,1967,1968,1974,1975,1982,3376,3646,4686,5066,6122,6130,6143,6146,6181,6182,6201,6204,6234,6238,8661,8662,8664,9045,9789,9801,10399,10550,10985,22849,23521,28972,28985,28998,29074,51065,51069,51520,64928,123283	ABCF1,CLIC1,CPD,DDX3X,EIF2S1,EIF2B1,EIF2S3,EIF4A2,EIF4B,EIF4G2,IARS1,EIF3E,NCBP1,PAM,RPL3,RPL7A,RPL19,RPL22,RPLP2,MRPL12,RPS7,RPS10,RPS28,RRBP1,EIF3A,EIF3B,EIF3D,RPL14,SPCS2,MRPL19,RACK1,ARL6IP5,GCN1,CPEB3,RPL13A,SPCS1,MCTS1,MRPL13,MRPL18,RPS27L,MRPL2,LARS1,MRPL14,TARS3
2_Member	GO Biological Processes	GO:0043604	amide biosynthetic process	-19.2615	-15.8258	43/511	23,31,1654,1965,1967,1968,1974,1975,1982,3376,3646,4686,5066,6122,6130,6143,6146,6181,6182,6201,6204,6234,6238,7368,8661,8662,8664,9045,9801,10399,10715,10985,22849,23521,28985,28998,29074,51065,51069,51520,55902,64928,123283	ABCF1,ACACA,DDX3X,EIF2S1,EIF2B1,EIF2S3,EIF4A2,EIF4B,EIF4G2,IARS1,EIF3E,NCBP1,PAM,RPL3,RPL7A,RPL19,RPL22,RPLP2,MRPL12,RPS7,RPS10,RPS28,RRBP1,UGT8,EIF3A,EIF3B,EIF3D,RPL14,MRPL19,RACK1,CERS1,GCN1,CPEB3,RPL13A,MCTS1,MRPL13,MRPL18,RPS27L,MRPL2,LARS1,ACSS2,MRPL14,TARS3
2_Member	GO Biological Processes	GO:0043043	peptide biosynthetic process	-18.9996	-15.6515	38/396	23,1654,1965,1967,1968,1974,1975,1982,3376,3646,4686,6122,6130,6143,6146,6181,6182,6201,6204,6234,6238,8661,8662,8664,9045,9801,10399,10985,22849,23521,28985,28998,29074,51065,51069,51520,64928,123283	ABCF1,DDX3X,EIF2S1,EIF2B1,EIF2S3,EIF4A2,EIF4B,EIF4G2,IARS1,EIF3E,NCBP1,RPL3,RPL7A,RPL19,RPL22,RPLP2,MRPL12,RPS7,RPS10,RPS28,RRBP1,EIF3A,EIF3B,EIF3D,RPL14,MRPL19,RACK1,GCN1,CPEB3,RPL13A,MCTS1,MRPL13,MRPL18,RPS27L,MRPL2,LARS1,MRPL14,TARS3
2_Member	GO Biological Processes	GO:0034645	cellular macromolecule biosynthetic process	-15.2446	-12.1518	46/749	23,1603,1650,1654,1965,1967,1968,1974,1975,1982,3376,3646,4686,6122,6130,6143,6146,6181,6182,6201,6204,6234,6238,7841,8661,8662,8664,9045,9801,10399,10985,22849,23275,23521,28985,28998,29074,51065,51069,51520,55757,64928,79796,89792,123283,126792	ABCF1,DAD1,DDOST,DDX3X,EIF2S1,EIF2B1,EIF2S3,EIF4A2,EIF4B,EIF4G2,IARS1,EIF3E,NCBP1,RPL3,RPL7A,RPL19,RPL22,RPLP2,MRPL12,RPS7,RPS10,RPS28,RRBP1,MOGS,EIF3A,EIF3B,EIF3D,RPL14,MRPL19,RACK1,GCN1,CPEB3,POFUT2,RPL13A,MCTS1,MRPL13,MRPL18,RPS27L,MRPL2,LARS1,UGGT2,MRPL14,ALG9,GAL3ST3,TARS3,B3GALT6
2_Member	Reactome Gene Sets	R-HSA-72613	Eukaryotic Translation Initiation	-14.916	-11.8954	20/119	1965,1967,1968,1974,1975,3646,6122,6130,6143,6146,6181,6201,6204,6234,8661,8662,8664,9045,23521,51065	EIF2S1,EIF2B1,EIF2S3,EIF4A2,EIF4B,EIF3E,RPL3,RPL7A,RPL19,RPL22,RPLP2,RPS7,RPS10,RPS28,EIF3A,EIF3B,EIF3D,RPL14,RPL13A,RPS27L
2_Member	Reactome Gene Sets	R-HSA-72737	Cap-dependent Translation Initiation	-14.916	-11.8954	20/119	1965,1967,1968,1974,1975,3646,6122,6130,6143,6146,6181,6201,6204,6234,8661,8662,8664,9045,23521,51065	EIF2S1,EIF2B1,EIF2S3,EIF4A2,EIF4B,EIF3E,RPL3,RPL7A,RPL19,RPL22,RPLP2,RPS7,RPS10,RPS28,EIF3A,EIF3B,EIF3D,RPL14,RPL13A,RPS27L
2_Member	GO Biological Processes	GO:0002181	cytoplasmic translation	-14.6984	-11.712	20/122	1968,1974,1975,3646,4686,6122,6130,6143,6146,6181,6201,6204,6234,8661,8662,8664,9045,10399,23521,28985	EIF2S3,EIF4A2,EIF4B,EIF3E,NCBP1,RPL3,RPL7A,RPL19,RPL22,RPLP2,RPS7,RPS10,RPS28,EIF3A,EIF3B,EIF3D,RPL14,RACK1,RPL13A,MCTS1
2_Member	Reactome Gene Sets	R-HSA-156827	L13a-mediated translational silencing of Ceruloplasmin expression	-14.3527	-11.4026	19/111	1965,1968,1974,1975,3646,6122,6130,6143,6146,6181,6201,6204,6234,8661,8662,8664,9045,23521,51065	EIF2S1,EIF2S3,EIF4A2,EIF4B,EIF3E,RPL3,RPL7A,RPL19,RPL22,RPLP2,RPS7,RPS10,RPS28,EIF3A,EIF3B,EIF3D,RPL14,RPL13A,RPS27L
2_Member	Reactome Gene Sets	R-HSA-72706	GTP hydrolysis and joining of the 60S ribosomal subunit	-14.2779	-11.3448	19/112	1965,1968,1974,1975,3646,6122,6130,6143,6146,6181,6201,6204,6234,8661,8662,8664,9045,23521,51065	EIF2S1,EIF2S3,EIF4A2,EIF4B,EIF3E,RPL3,RPL7A,RPL19,RPL22,RPLP2,RPS7,RPS10,RPS28,EIF3A,EIF3B,EIF3D,RPL14,RPL13A,RPS27L
2_Member	Reactome Gene Sets	R-HSA-1799339	SRP-dependent cotranslational protein targeting to membrane	-13.1336	-10.2907	18/112	1650,6122,6130,6143,6146,6181,6201,6204,6234,6729,6734,6748,9045,9789,10952,23521,28972,51065	DDOST,RPL3,RPL7A,RPL19,RPL22,RPLP2,RPS7,RPS10,RPS28,SRP54,SRPRA,SSR4,RPL14,SPCS2,SEC61B,RPL13A,SPCS1,RPS27L
2_Member	Reactome Gene Sets	R-HSA-376176	Signaling by ROBO receptors	-11.6561	-8.88779	22/218	1605,4686,4753,5695,5700,5704,5713,6122,6130,6143,6146,6181,6201,6204,6234,9045,10921,23380,23521,23767,51065,57522	DAG1,NCBP1,NELL2,PSMB7,PSMC1,PSMC4,PSMD7,RPL3,RPL7A,RPL19,RPL22,RPLP2,RPS7,RPS10,RPS28,RPL14,RNPS1,SRGAP2,RPL13A,FLRT3,RPS27L,SRGAP1
2_Member	Reactome Gene Sets	R-HSA-72689	Formation of a pool of free 40S subunits	-10.5364	-7.83744	15/101	3646,6122,6130,6143,6146,6181,6201,6204,6234,8661,8662,8664,9045,23521,51065	EIF3E,RPL3,RPL7A,RPL19,RPL22,RPLP2,RPS7,RPS10,RPS28,EIF3A,EIF3B,EIF3D,RPL14,RPL13A,RPS27L
2_Member	Reactome Gene Sets	R-HSA-8953897	Cellular responses to stimuli	-10.5323	-7.83744	40/798	1465,1965,1968,2932,3006,3009,3068,4001,4209,4928,5226,5695,5700,5704,5713,5928,6122,6130,6143,6146,6181,6201,6204,6234,6604,6734,6834,9045,9448,9530,9531,10985,23521,25942,51065,55666,57805,84447,259217,347733	CSRP1,EIF2S1,EIF2S3,GSK3B,H1-2,H1-5,HDGF,LMNB1,MEF2D,NUP98,PGD,PSMB7,PSMC1,PSMC4,PSMD7,RBBP4,RPL3,RPL7A,RPL19,RPL22,RPLP2,RPS7,RPS10,RPS28,SMARCD3,SRPRA,SURF1,RPL14,MAP4K4,BAG4,BAG3,GCN1,RPL13A,SIN3A,RPS27L,NPLOC4,CCAR2,SYVN1,HSPA12A,TUBB2B
2_Member	Reactome Gene Sets	R-HSA-2262752	Cellular responses to stress	-10.1823	-7.54185	39/784	1965,1968,2932,3006,3009,3068,4001,4209,4928,5226,5695,5700,5704,5713,5928,6122,6130,6143,6146,6181,6201,6204,6234,6604,6734,6834,9045,9448,9530,9531,10985,23521,25942,51065,55666,57805,84447,259217,347733	EIF2S1,EIF2S3,GSK3B,H1-2,H1-5,HDGF,LMNB1,MEF2D,NUP98,PGD,PSMB7,PSMC1,PSMC4,PSMD7,RBBP4,RPL3,RPL7A,RPL19,RPL22,RPLP2,RPS7,RPS10,RPS28,SMARCD3,SRPRA,SURF1,RPL14,MAP4K4,BAG4,BAG3,GCN1,RPL13A,SIN3A,RPS27L,NPLOC4,CCAR2,SYVN1,HSPA12A,TUBB2B
2_Member	Reactome Gene Sets	R-HSA-9010553	Regulation of expression of SLITs and ROBOs	-9.95074	-7.32694	18/171	1605,4686,5695,5700,5704,5713,6122,6130,6143,6146,6181,6201,6204,6234,9045,10921,23521,51065	DAG1,NCBP1,PSMB7,PSMC1,PSMC4,PSMD7,RPL3,RPL7A,RPL19,RPL22,RPLP2,RPS7,RPS10,RPS28,RPL14,RNPS1,RPL13A,RPS27L
2_Member	KEGG Pathway	hsa03010	Ribosome	-9.58197	-6.97426	17/158	6122,6130,6143,6146,6181,6182,6201,6204,6234,9045,9801,23521,28998,29074,51065,51069,64928	RPL3,RPL7A,RPL19,RPL22,RPLP2,MRPL12,RPS7,RPS10,RPS28,RPL14,MRPL19,RPL13A,MRPL13,MRPL18,RPS27L,MRPL2,MRPL14
2_Member	Reactome Gene Sets	R-HSA-9633012	Response of EIF2AK4 (GCN2) to amino acid deficiency	-9.46415	-6.86427	14/101	1965,1968,6122,6130,6143,6146,6181,6201,6204,6234,9045,10985,23521,51065	EIF2S1,EIF2S3,RPL3,RPL7A,RPL19,RPL22,RPLP2,RPS7,RPS10,RPS28,RPL14,GCN1,RPL13A,RPS27L
2_Member	CORUM	CORUM:3055	Nop56p-associated pre-rRNA complex	-8.26914	-5.77232	13/104	1660,3609,6122,6130,6143,6146,6181,6201,6732,7307,8971,9045,23521	DHX9,ILF3,RPL3,RPL7A,RPL19,RPL22,RPLP2,RPS7,SRPK1,U2AF1,H1-10,RPL14,RPL13A
2_Member	Reactome Gene Sets	R-HSA-927802	Nonsense-Mediated Decay (NMD)	-7.73212	-5.29755	13/115	4686,6122,6130,6143,6146,6181,6201,6204,6234,9045,10921,23521,51065	NCBP1,RPL3,RPL7A,RPL19,RPL22,RPLP2,RPS7,RPS10,RPS28,RPL14,RNPS1,RPL13A,RPS27L
2_Member	Reactome Gene Sets	R-HSA-975957	Nonsense Mediated Decay (NMD) enhanced by the Exon Junction Complex (EJC)	-7.73212	-5.29755	13/115	4686,6122,6130,6143,6146,6181,6201,6204,6234,9045,10921,23521,51065	NCBP1,RPL3,RPL7A,RPL19,RPL22,RPLP2,RPS7,RPS10,RPS28,RPL14,RNPS1,RPL13A,RPS27L
2_Member	Reactome Gene Sets	R-HSA-975956	Nonsense Mediated Decay (NMD) independent of the Exon Junction Complex (EJC)	-7.7318	-5.29755	12/95	4686,6122,6130,6143,6146,6181,6201,6204,6234,9045,23521,51065	NCBP1,RPL3,RPL7A,RPL19,RPL22,RPLP2,RPS7,RPS10,RPS28,RPL14,RPL13A,RPS27L
2_Member	Reactome Gene Sets	R-HSA-2408522	Selenoamino acid metabolism	-7.5962	-5.17241	13/118	3376,6122,6130,6143,6146,6181,6201,6204,6234,9045,23521,51065,51520	IARS1,RPL3,RPL7A,RPL19,RPL22,RPLP2,RPS7,RPS10,RPS28,RPL14,RPL13A,RPS27L,LARS1
2_Member	Reactome Gene Sets	R-HSA-156902	Peptide chain elongation	-7.03801	-4.67221	11/89	6122,6130,6143,6146,6181,6201,6204,6234,9045,23521,51065	RPL3,RPL7A,RPL19,RPL22,RPLP2,RPS7,RPS10,RPS28,RPL14,RPL13A,RPS27L
2_Member	Reactome Gene Sets	R-HSA-192823	Viral mRNA Translation	-7.03801	-4.67221	11/89	6122,6130,6143,6146,6181,6201,6204,6234,9045,23521,51065	RPL3,RPL7A,RPL19,RPL22,RPLP2,RPS7,RPS10,RPS28,RPL14,RPL13A,RPS27L
2_Member	Reactome Gene Sets	R-HSA-9711097	Cellular response to starvation	-6.99476	-4.63346	14/156	1965,1968,6122,6130,6143,6146,6181,6201,6204,6234,9045,10985,23521,51065	EIF2S1,EIF2S3,RPL3,RPL7A,RPL19,RPL22,RPLP2,RPS7,RPS10,RPS28,RPL14,GCN1,RPL13A,RPS27L
2_Member	WikiPathways	WP477	Cytoplasmic ribosomal proteins	-6.98719	-4.63034	11/90	6122,6130,6143,6146,6181,6201,6204,6234,9045,9801,23521	RPL3,RPL7A,RPL19,RPL22,RPLP2,RPS7,RPS10,RPS28,RPL14,MRPL19,RPL13A
2_Member	Reactome Gene Sets	R-HSA-156842	Eukaryotic Translation Elongation	-6.83865	-4.51589	11/93	6122,6130,6143,6146,6181,6201,6204,6234,9045,23521,51065	RPL3,RPL7A,RPL19,RPL22,RPLP2,RPS7,RPS10,RPS28,RPL14,RPL13A,RPS27L
2_Member	Reactome Gene Sets	R-HSA-2408557	Selenocysteine synthesis	-6.83865	-4.51589	11/93	6122,6130,6143,6146,6181,6201,6204,6234,9045,23521,51065	RPL3,RPL7A,RPL19,RPL22,RPLP2,RPS7,RPS10,RPS28,RPL14,RPL13A,RPS27L
2_Member	Reactome Gene Sets	R-HSA-72764	Eukaryotic Translation Termination	-6.83865	-4.51589	11/93	6122,6130,6143,6146,6181,6201,6204,6234,9045,23521,51065	RPL3,RPL7A,RPL19,RPL22,RPLP2,RPS7,RPS10,RPS28,RPL14,RPL13A,RPS27L
2_Member	CORUM	CORUM:306	Ribosome, cytoplasmic	-6.49847	-4.20731	10/80	6122,6130,6143,6146,6181,6201,6204,6234,9045,23521	RPL3,RPL7A,RPL19,RPL22,RPLP2,RPS7,RPS10,RPS28,RPL14,RPL13A
2_Member	Reactome Gene Sets	R-HSA-168255	Influenza Infection	-6.16751	-3.90222	13/156	821,4928,6122,6130,6143,6146,6181,6201,6204,6234,9045,23521,51065	CANX,NUP98,RPL3,RPL7A,RPL19,RPL22,RPLP2,RPS7,RPS10,RPS28,RPL14,RPL13A,RPS27L
2_Member	Reactome Gene Sets	R-HSA-168273	Influenza Viral RNA Transcription and Replication	-6.03726	-3.79977	12/135	4928,6122,6130,6143,6146,6181,6201,6204,6234,9045,23521,51065	NUP98,RPL3,RPL7A,RPL19,RPL22,RPLP2,RPS7,RPS10,RPS28,RPL14,RPL13A,RPS27L
2_Member	Reactome Gene Sets	R-HSA-71291	Metabolism of amino acids and derivatives	-5.3785	-3.22076	19/374	2806,3376,5695,5700,5704,5713,6122,6130,6143,6146,6181,6201,6204,6234,9045,9673,23521,51065,51520	GOT2,IARS1,PSMB7,PSMC1,PSMC4,PSMD7,RPL3,RPL7A,RPL19,RPL22,RPLP2,RPS7,RPS10,RPS28,RPL14,SLC25A44,RPL13A,RPS27L,LARS1
2_Member	CORUM	CORUM:308	60S ribosomal subunit, cytoplasmic	-5.23251	-3.09395	7/47	6122,6130,6143,6146,6181,9045,23521	RPL3,RPL7A,RPL19,RPL22,RPLP2,RPL14,RPL13A
2_Member	Reactome Gene Sets	R-HSA-72312	rRNA processing	-4.87906	-2.78866	13/204	6122,6130,6143,6146,6181,6201,6204,6234,9045,23521,51065,60528,81887	RPL3,RPL7A,RPL19,RPL22,RPLP2,RPS7,RPS10,RPS28,RPL14,RPL13A,RPS27L,ELAC2,LAS1L
2_Member	Reactome Gene Sets	R-HSA-6791226	Major pathway of rRNA processing in the nucleolus and cytosol	-4.64827	-2.59905	12/184	6122,6130,6143,6146,6181,6201,6204,6234,9045,23521,51065,81887	RPL3,RPL7A,RPL19,RPL22,RPLP2,RPS7,RPS10,RPS28,RPL14,RPL13A,RPS27L,LAS1L
2_Member	Reactome Gene Sets	R-HSA-8868773	rRNA processing in the nucleus and cytosol	-4.42198	-2.40836	12/194	6122,6130,6143,6146,6181,6201,6204,6234,9045,23521,51065,81887	RPL3,RPL7A,RPL19,RPL22,RPLP2,RPS7,RPS10,RPS28,RPL14,RPL13A,RPS27L,LAS1L
2_Member	KEGG Pathway	hsa05171	Coronavirus disease - COVID-19	-3.68415	-1.81609	12/232	6122,6130,6143,6146,6181,6201,6204,6234,7187,9045,23521,51065	RPL3,RPL7A,RPL19,RPL22,RPLP2,RPS7,RPS10,RPS28,TRAF3,RPL14,RPL13A,RPS27L
2_Member	CORUM	CORUM:5380	TRBP containing complex (DICER, RPL7A, EIF6, MOV10 and subunits of the 60S ribosomal particle)	-3.31858	-1.5433	4/25	6130,6143,6181,9045	RPL7A,RPL19,RPLP2,RPL14
3_Summary	Reactome Gene Sets	R-HSA-9675108	Nervous system development	-19.6427	-16.0728	46/577	60,214,1400,1595,1605,1948,2045,2048,2260,2596,2932,3897,3983,4684,4686,4753,4897,5306,5362,5605,5695,5700,5704,5713,6122,6130,6143,6146,6181,6201,6204,6234,6597,8874,8997,9045,10507,10627,10752,10921,23380,23521,23767,51065,57522,347733,836,1496,1855,1952,1954,3371,5048,5592,5803,5881,7368,9448,23426,23513,23557,23654,65059,116443,5819,10087,10163,1465,7168,8642,10979,29780,2771,1525,2566,8499,2…	ACTB,ALCAM,CRMP1,CYP51A1,DAG1,EFNB2,EPHA7,EPHB2,FGFR1,GAP43,GSK3B,L1CAM,ABLIM1,NCAM1,NCBP1,NELL2,NRCAM,PITPNA,PLXNA2,MAP2K2,PSMB7,PSMC1,PSMC4,PSMD7,RPL3,RPL7A,RPL19,RPL22,RPLP2,RPS7,RPS10,RPS28,SMARCA4,ARHGEF7,KALRN,RPL14,SEMA4D,MYL12A,CHL1,RNPS1,SRGAP2,RPL13A,FLRT3,RPS27L,SRGAP1,TUBB2B,CASP3,CTNNA2,DVL1,CELSR2,MEGF8,TNC,PAFAH1B1,PRKG1,PTPRZ1,RAC3,UGT8,MAP4K4,GRIP1,SCRIB,SNAPIN,PLXNB2,RAPH1,GRIN3…
3_Member	Reactome Gene Sets	R-HSA-9675108	Nervous system development	-19.6427	-16.0728	46/577	60,214,1400,1595,1605,1948,2045,2048,2260,2596,2932,3897,3983,4684,4686,4753,4897,5306,5362,5605,5695,5700,5704,5713,6122,6130,6143,6146,6181,6201,6204,6234,6597,8874,8997,9045,10507,10627,10752,10921,23380,23521,23767,51065,57522,347733	ACTB,ALCAM,CRMP1,CYP51A1,DAG1,EFNB2,EPHA7,EPHB2,FGFR1,GAP43,GSK3B,L1CAM,ABLIM1,NCAM1,NCBP1,NELL2,NRCAM,PITPNA,PLXNA2,MAP2K2,PSMB7,PSMC1,PSMC4,PSMD7,RPL3,RPL7A,RPL19,RPL22,RPLP2,RPS7,RPS10,RPS28,SMARCA4,ARHGEF7,KALRN,RPL14,SEMA4D,MYL12A,CHL1,RNPS1,SRGAP2,RPL13A,FLRT3,RPS27L,SRGAP1,TUBB2B
3_Member	Reactome Gene Sets	R-HSA-422475	Axon guidance	-18.7945	-15.4879	44/552	60,214,1400,1605,1948,2045,2048,2260,2596,2932,3897,3983,4684,4686,4753,4897,5306,5362,5605,5695,5700,5704,5713,6122,6130,6143,6146,6181,6201,6204,6234,8874,8997,9045,10507,10627,10752,10921,23380,23521,23767,51065,57522,347733	ACTB,ALCAM,CRMP1,DAG1,EFNB2,EPHA7,EPHB2,FGFR1,GAP43,GSK3B,L1CAM,ABLIM1,NCAM1,NCBP1,NELL2,NRCAM,PITPNA,PLXNA2,MAP2K2,PSMB7,PSMC1,PSMC4,PSMD7,RPL3,RPL7A,RPL19,RPL22,RPLP2,RPS7,RPS10,RPS28,ARHGEF7,KALRN,RPL14,SEMA4D,MYL12A,CHL1,RNPS1,SRGAP2,RPL13A,FLRT3,RPS27L,SRGAP1,TUBB2B
3_Member	GO Biological Processes	GO:0031175	neuron projection development	-10.8927	-8.16784	36/641	60,214,836,1400,1496,1605,1855,1948,1952,1954,2045,2048,2596,2932,3371,3897,4684,4897,5048,5362,5592,5803,5881,7368,8997,9448,10507,10752,23380,23426,23513,23557,23654,23767,65059,116443	ACTB,ALCAM,CASP3,CRMP1,CTNNA2,DAG1,DVL1,EFNB2,CELSR2,MEGF8,EPHA7,EPHB2,GAP43,GSK3B,TNC,L1CAM,NCAM1,NRCAM,PAFAH1B1,PLXNA2,PRKG1,PTPRZ1,RAC3,UGT8,KALRN,MAP4K4,SEMA4D,CHL1,SRGAP2,GRIP1,SCRIB,SNAPIN,PLXNB2,FLRT3,RAPH1,GRIN3A
3_Member	GO Biological Processes	GO:0032990	cell part morphogenesis	-9.58391	-6.97426	29/481	60,214,1400,1496,1605,1855,1948,1952,2045,2048,2596,3897,4684,4897,5048,5362,5803,5819,7368,8997,9448,10087,10163,10507,10752,23380,23654,23767,65059	ACTB,ALCAM,CRMP1,CTNNA2,DAG1,DVL1,EFNB2,CELSR2,EPHA7,EPHB2,GAP43,L1CAM,NCAM1,NRCAM,PAFAH1B1,PLXNA2,PTPRZ1,NECTIN2,UGT8,KALRN,MAP4K4,CERT1,WASF2,SEMA4D,CHL1,SRGAP2,PLXNB2,FLRT3,RAPH1
3_Member	GO Biological Processes	GO:0061564	axon development	-9.06493	-6.48771	25/382	60,214,836,1400,1496,1605,1855,1948,1954,2045,2048,2596,3371,3897,4684,4897,5048,5362,5803,8997,10507,10752,23654,23767,65059	ACTB,ALCAM,CASP3,CRMP1,CTNNA2,DAG1,DVL1,EFNB2,MEGF8,EPHA7,EPHB2,GAP43,TNC,L1CAM,NCAM1,NRCAM,PAFAH1B1,PLXNA2,PTPRZ1,KALRN,SEMA4D,CHL1,PLXNB2,FLRT3,RAPH1
3_Member	GO Biological Processes	GO:0032989	cellular component morphogenesis	-9.03819	-6.47545	31/574	60,214,1400,1465,1496,1605,1855,1948,1952,2045,2048,2596,3897,4684,4897,5048,5362,5803,5819,7168,7368,8997,9448,10087,10163,10507,10752,23380,23654,23767,65059	ACTB,ALCAM,CRMP1,CSRP1,CTNNA2,DAG1,DVL1,EFNB2,CELSR2,EPHA7,EPHB2,GAP43,L1CAM,NCAM1,NRCAM,PAFAH1B1,PLXNA2,PTPRZ1,NECTIN2,TPM1,UGT8,KALRN,MAP4K4,CERT1,WASF2,SEMA4D,CHL1,SRGAP2,PLXNB2,FLRT3,RAPH1
3_Member	GO Biological Processes	GO:0120039	plasma membrane bounded cell projection morphogenesis	-8.75055	-6.2089	27/458	60,214,1400,1496,1605,1855,1948,1952,2045,2048,2596,3897,4684,4897,5048,5362,5803,7368,8997,9448,10163,10507,10752,23380,23654,23767,65059	ACTB,ALCAM,CRMP1,CTNNA2,DAG1,DVL1,EFNB2,CELSR2,EPHA7,EPHB2,GAP43,L1CAM,NCAM1,NRCAM,PAFAH1B1,PLXNA2,PTPRZ1,UGT8,KALRN,MAP4K4,WASF2,SEMA4D,CHL1,SRGAP2,PLXNB2,FLRT3,RAPH1
3_Member	GO Biological Processes	GO:0048858	cell projection morphogenesis	-8.66933	-6.14081	27/462	60,214,1400,1496,1605,1855,1948,1952,2045,2048,2596,3897,4684,4897,5048,5362,5803,7368,8997,9448,10163,10507,10752,23380,23654,23767,65059	ACTB,ALCAM,CRMP1,CTNNA2,DAG1,DVL1,EFNB2,CELSR2,EPHA7,EPHB2,GAP43,L1CAM,NCAM1,NRCAM,PAFAH1B1,PLXNA2,PTPRZ1,UGT8,KALRN,MAP4K4,WASF2,SEMA4D,CHL1,SRGAP2,PLXNB2,FLRT3,RAPH1
3_Member	GO Biological Processes	GO:0000902	cell morphogenesis	-8.5827	-6.06714	33/670	60,214,836,1400,1496,1605,1855,1948,1952,2045,2048,2596,3897,4684,4897,5048,5362,5803,7368,8642,8997,9448,10087,10163,10507,10752,10979,23380,23513,23654,23767,29780,65059	ACTB,ALCAM,CASP3,CRMP1,CTNNA2,DAG1,DVL1,EFNB2,CELSR2,EPHA7,EPHB2,GAP43,L1CAM,NCAM1,NRCAM,PAFAH1B1,PLXNA2,PTPRZ1,UGT8,DCHS1,KALRN,MAP4K4,CERT1,WASF2,SEMA4D,CHL1,FERMT2,SRGAP2,SCRIB,PLXNB2,FLRT3,PARVB,RAPH1
3_Member	GO Biological Processes	GO:0048812	neuron projection morphogenesis	-8.18799	-5.70324	26/454	60,214,1400,1496,1605,1855,1948,1952,2045,2048,2596,3897,4684,4897,5048,5362,5803,7368,8997,9448,10507,10752,23380,23654,23767,65059	ACTB,ALCAM,CRMP1,CTNNA2,DAG1,DVL1,EFNB2,CELSR2,EPHA7,EPHB2,GAP43,L1CAM,NCAM1,NRCAM,PAFAH1B1,PLXNA2,PTPRZ1,UGT8,KALRN,MAP4K4,SEMA4D,CHL1,SRGAP2,PLXNB2,FLRT3,RAPH1
3_Member	GO Biological Processes	GO:0000904	cell morphogenesis involved in differentiation	-8.15239	-5.68513	28/522	60,214,836,1400,1496,1605,1855,1948,1952,2045,2048,2596,3897,4684,4897,5048,5362,5803,8997,10507,10752,10979,23380,23513,23654,23767,29780,65059	ACTB,ALCAM,CASP3,CRMP1,CTNNA2,DAG1,DVL1,EFNB2,CELSR2,EPHA7,EPHB2,GAP43,L1CAM,NCAM1,NRCAM,PAFAH1B1,PLXNA2,PTPRZ1,KALRN,SEMA4D,CHL1,FERMT2,SRGAP2,SCRIB,PLXNB2,FLRT3,PARVB,RAPH1
3_Member	GO Biological Processes	GO:0007409	axonogenesis	-7.91293	-5.45696	22/342	60,214,1400,1496,1605,1855,1948,2045,2048,2596,3897,4684,4897,5048,5362,5803,8997,10507,10752,23654,23767,65059	ACTB,ALCAM,CRMP1,CTNNA2,DAG1,DVL1,EFNB2,EPHA7,EPHB2,GAP43,L1CAM,NCAM1,NRCAM,PAFAH1B1,PLXNA2,PTPRZ1,KALRN,SEMA4D,CHL1,PLXNB2,FLRT3,RAPH1
3_Member	GO Biological Processes	GO:0048667	cell morphogenesis involved in neuron differentiation	-7.78392	-5.33348	24/410	60,214,1400,1496,1605,1855,1948,1952,2045,2048,2596,3897,4684,4897,5048,5362,5803,8997,10507,10752,23513,23654,23767,65059	ACTB,ALCAM,CRMP1,CTNNA2,DAG1,DVL1,EFNB2,CELSR2,EPHA7,EPHB2,GAP43,L1CAM,NCAM1,NRCAM,PAFAH1B1,PLXNA2,PTPRZ1,KALRN,SEMA4D,CHL1,SCRIB,PLXNB2,FLRT3,RAPH1
3_Member	GO Biological Processes	GO:0007411	axon guidance	-7.19345	-4.80442	17/227	214,1400,1605,1855,1948,2045,2048,2596,3897,4684,4897,5362,8997,10507,10752,23654,23767	ALCAM,CRMP1,DAG1,DVL1,EFNB2,EPHA7,EPHB2,GAP43,L1CAM,NCAM1,NRCAM,PLXNA2,KALRN,SEMA4D,CHL1,PLXNB2,FLRT3
3_Member	GO Biological Processes	GO:0097485	neuron projection guidance	-7.1657	-4.78142	17/228	214,1400,1605,1855,1948,2045,2048,2596,3897,4684,4897,5362,8997,10507,10752,23654,23767	ALCAM,CRMP1,DAG1,DVL1,EFNB2,EPHA7,EPHB2,GAP43,L1CAM,NCAM1,NRCAM,PLXNA2,KALRN,SEMA4D,CHL1,PLXNB2,FLRT3
3_Member	KEGG Pathway	hsa04360	Axon guidance	-6.1716	-3.90271	14/182	1948,2045,2048,2771,2932,3897,3983,5362,5881,10507,10627,23380,23654,57522	EFNB2,EPHA7,EPHB2,GNAI2,GSK3B,L1CAM,ABLIM1,PLXNA2,RAC3,SEMA4D,MYL12A,SRGAP2,PLXNB2,SRGAP1
3_Member	GO Biological Processes	GO:0034330	cell junction organization	-5.41926	-3.25303	22/479	60,1525,1855,1948,2048,2566,3371,3897,4897,7368,8499,8642,8874,10163,10979,23085,23380,23557,23654,23767,81671,124925	ACTB,CXADR,DVL1,EFNB2,EPHB2,GABRG2,TNC,L1CAM,NRCAM,UGT8,PPFIA2,DCHS1,ARHGEF7,WASF2,FERMT2,ERC1,SRGAP2,SNAPIN,PLXNB2,FLRT3,VMP1,SEZ6
3_Member	GO Biological Processes	GO:0050808	synapse organization	-5.08387	-2.96111	16/289	60,1855,1948,2048,2566,3371,3897,4897,8499,10163,23085,23380,23557,23654,23767,124925	ACTB,DVL1,EFNB2,EPHB2,GABRG2,TNC,L1CAM,NRCAM,PPFIA2,WASF2,ERC1,SRGAP2,SNAPIN,PLXNB2,FLRT3,SEZ6
3_Member	GO Biological Processes	GO:0006935	chemotaxis	-4.54404	-2.50132	21/506	214,1400,1525,1605,1855,1948,2045,2048,2596,3897,4684,4897,5362,6729,7412,8997,10507,10752,23513,23654,23767	ALCAM,CRMP1,CXADR,DAG1,DVL1,EFNB2,EPHA7,EPHB2,GAP43,L1CAM,NCAM1,NRCAM,PLXNA2,SRP54,VCAM1,KALRN,SEMA4D,CHL1,SCRIB,PLXNB2,FLRT3
3_Member	GO Biological Processes	GO:0042330	taxis	-4.51916	-2.47858	21/508	214,1400,1525,1605,1855,1948,2045,2048,2596,3897,4684,4897,5362,6729,7412,8997,10507,10752,23513,23654,23767	ALCAM,CRMP1,CXADR,DAG1,DVL1,EFNB2,EPHA7,EPHB2,GAP43,L1CAM,NCAM1,NRCAM,PLXNA2,SRP54,VCAM1,KALRN,SEMA4D,CHL1,SCRIB,PLXNB2,FLRT3
3_Member	GO Biological Processes	GO:0034329	cell junction assembly	-4.3546	-2.35227	14/262	60,1855,1948,2048,2566,4897,7368,8642,8874,10979,23380,23654,23767,81671	ACTB,DVL1,EFNB2,EPHB2,GABRG2,NRCAM,UGT8,DCHS1,ARHGEF7,FERMT2,SRGAP2,PLXNB2,FLRT3,VMP1
3_Member	GO Biological Processes	GO:0007416	synapse assembly	-3.86081	-1.95049	8/101	1855,1948,2048,2566,4897,23380,23654,23767	DVL1,EFNB2,EPHB2,GABRG2,NRCAM,SRGAP2,PLXNB2,FLRT3
4_Summary	Reactome Gene Sets	R-HSA-9012999	RHO GTPase cycle	-13.9488	-11.0778	34/449	60,396,1362,3895,3998,4001,4162,5099,5881,6242,6434,8874,8997,9138,9497,9590,9748,10163,10250,10424,10979,22800,23370,23380,23513,54509,54874,57120,57522,79869,91452,114885,115703,124540,1855,2810,4928,5048,10627,22919,347733	ACTB,ARHGDIA,CPD,KTN1,LMAN1,LMNB1,MCAM,PCDH7,RAC3,RTKN,TRA2B,ARHGEF7,KALRN,ARHGEF1,SLC4A7,AKAP12,SLK,WASF2,SRRM1,PGRMC2,FERMT2,RRAS2,ARHGEF18,SRGAP2,SCRIB,RHOF,FNBP1L,GOPC,SRGAP1,CPSF7,ACBD5,OSBPL11,ARHGAP33,MSI2,DVL1,SFN,NUP98,PAFAH1B1,MYL12A,MAPRE1,TUBB2B
4_Member	Reactome Gene Sets	R-HSA-9012999	RHO GTPase cycle	-13.9488	-11.0778	34/449	60,396,1362,3895,3998,4001,4162,5099,5881,6242,6434,8874,8997,9138,9497,9590,9748,10163,10250,10424,10979,22800,23370,23380,23513,54509,54874,57120,57522,79869,91452,114885,115703,124540	ACTB,ARHGDIA,CPD,KTN1,LMAN1,LMNB1,MCAM,PCDH7,RAC3,RTKN,TRA2B,ARHGEF7,KALRN,ARHGEF1,SLC4A7,AKAP12,SLK,WASF2,SRRM1,PGRMC2,FERMT2,RRAS2,ARHGEF18,SRGAP2,SCRIB,RHOF,FNBP1L,GOPC,SRGAP1,CPSF7,ACBD5,OSBPL11,ARHGAP33,MSI2
4_Member	Reactome Gene Sets	R-HSA-194315	Signaling by Rho GTPases	-12.7992	-9.96962	41/707	60,396,1362,1855,2810,3895,3998,4001,4162,4928,5048,5099,5881,6242,6434,8874,8997,9138,9497,9590,9748,10163,10250,10424,10627,10979,22800,22919,23370,23380,23513,54509,54874,57120,57522,79869,91452,114885,115703,124540,347733	ACTB,ARHGDIA,CPD,DVL1,SFN,KTN1,LMAN1,LMNB1,MCAM,NUP98,PAFAH1B1,PCDH7,RAC3,RTKN,TRA2B,ARHGEF7,KALRN,ARHGEF1,SLC4A7,AKAP12,SLK,WASF2,SRRM1,PGRMC2,MYL12A,FERMT2,RRAS2,MAPRE1,ARHGEF18,SRGAP2,SCRIB,RHOF,FNBP1L,GOPC,SRGAP1,CPSF7,ACBD5,OSBPL11,ARHGAP33,MSI2,TUBB2B
4_Member	Reactome Gene Sets	R-HSA-9716542	Signaling by Rho GTPases, Miro GTPases and RHOBTB3	-12.4832	-9.66658	41/723	60,396,1362,1855,2810,3895,3998,4001,4162,4928,5048,5099,5881,6242,6434,8874,8997,9138,9497,9590,9748,10163,10250,10424,10627,10979,22800,22919,23370,23380,23513,54509,54874,57120,57522,79869,91452,114885,115703,124540,347733	ACTB,ARHGDIA,CPD,DVL1,SFN,KTN1,LMAN1,LMNB1,MCAM,NUP98,PAFAH1B1,PCDH7,RAC3,RTKN,TRA2B,ARHGEF7,KALRN,ARHGEF1,SLC4A7,AKAP12,SLK,WASF2,SRRM1,PGRMC2,MYL12A,FERMT2,RRAS2,MAPRE1,ARHGEF18,SRGAP2,SCRIB,RHOF,FNBP1L,GOPC,SRGAP1,CPSF7,ACBD5,OSBPL11,ARHGAP33,MSI2,TUBB2B
4_Member	Reactome Gene Sets	R-HSA-9013149	RAC1 GTPase cycle	-3.94852	-2.02533	11/185	396,3895,4162,8874,8997,10163,10979,23370,23380,57522,115703	ARHGDIA,KTN1,MCAM,ARHGEF7,KALRN,WASF2,FERMT2,ARHGEF18,SRGAP2,SRGAP1,ARHGAP33
4_Member	Reactome Gene Sets	R-HSA-9013148	CDC42 GTPase cycle	-2.63029	-1.02651	8/155	396,3895,8874,23380,23513,54874,57522,115703	ARHGDIA,KTN1,ARHGEF7,SRGAP2,SCRIB,FNBP1L,SRGAP1,ARHGAP33
5_Summary	GO Biological Processes	GO:0006417	regulation of translation	-11.8558	-9.05184	32/472	48,1654,1660,1965,1968,1974,1975,1982,3609,3646,4686,6146,6311,8662,8664,9689,10399,10492,10658,10985,22849,23019,23521,23654,25904,27257,28998,51065,55095,56853,84305,84324,2932,9375,10565,836,94101,10921,23211,27044,60528,23589,51808,79882,23098,1855,5700,5704,9531,10715,26086,92140,80762	ACO1,DDX3X,DHX9,EIF2S1,EIF2S3,EIF4A2,EIF4B,EIF4G2,ILF3,EIF3E,NCBP1,RPL22,ATXN2,EIF3B,EIF3D,BZW1,RACK1,SYNCRIP,CELF1,GCN1,CPEB3,CNOT1,RPL13A,PLXNB2,CNOT10,LSM1,MRPL13,RPS27L,SAMD4B,CELF4,PYM1,SARNP,GSK3B,TM9SF2,ARFGEF1,CASP3,ORMDL1,RNPS1,ZC3H4,SND1,ELAC2,CARHSP1,PHAX,ZC3H14,SARM1,DVL1,PSMC1,PSMC4,BAG3,CERS1,GPSM1,MTDH,NDFIP1
5_Member	GO Biological Processes	GO:0006417	regulation of translation	-11.8558	-9.05184	32/472	48,1654,1660,1965,1968,1974,1975,1982,3609,3646,4686,6146,6311,8662,8664,9689,10399,10492,10658,10985,22849,23019,23521,23654,25904,27257,28998,51065,55095,56853,84305,84324	ACO1,DDX3X,DHX9,EIF2S1,EIF2S3,EIF4A2,EIF4B,EIF4G2,ILF3,EIF3E,NCBP1,RPL22,ATXN2,EIF3B,EIF3D,BZW1,RACK1,SYNCRIP,CELF1,GCN1,CPEB3,CNOT1,RPL13A,PLXNB2,CNOT10,LSM1,MRPL13,RPS27L,SAMD4B,CELF4,PYM1,SARNP
5_Member	GO Biological Processes	GO:2000112	regulation of cellular macromolecule biosynthetic process	-11.8155	-9.02374	35/564	48,1654,1660,1965,1968,1974,1975,1982,2932,3609,3646,4686,6146,6311,8662,8664,9375,9689,10399,10492,10565,10658,10985,22849,23019,23521,23654,25904,27257,28998,51065,55095,56853,84305,84324	ACO1,DDX3X,DHX9,EIF2S1,EIF2S3,EIF4A2,EIF4B,EIF4G2,GSK3B,ILF3,EIF3E,NCBP1,RPL22,ATXN2,EIF3B,EIF3D,TM9SF2,BZW1,RACK1,SYNCRIP,ARFGEF1,CELF1,GCN1,CPEB3,CNOT1,RPL13A,PLXNB2,CNOT10,LSM1,MRPL13,RPS27L,SAMD4B,CELF4,PYM1,SARNP
5_Member	GO Biological Processes	GO:0034248	regulation of cellular amide metabolic process	-11.7328	-8.95291	34/537	48,836,1654,1660,1965,1968,1974,1975,1982,3609,3646,4686,6146,6311,8662,8664,9689,10399,10492,10658,10985,22849,23019,23521,23654,25904,27257,28998,51065,55095,56853,84305,84324,94101	ACO1,CASP3,DDX3X,DHX9,EIF2S1,EIF2S3,EIF4A2,EIF4B,EIF4G2,ILF3,EIF3E,NCBP1,RPL22,ATXN2,EIF3B,EIF3D,BZW1,RACK1,SYNCRIP,CELF1,GCN1,CPEB3,CNOT1,RPL13A,PLXNB2,CNOT10,LSM1,MRPL13,RPS27L,SAMD4B,CELF4,PYM1,SARNP,ORMDL1
5_Member	GO Biological Processes	GO:2000113	negative regulation of cellular macromolecule biosynthetic process	-5.47863	-3.29787	16/269	1654,1965,2932,3609,3646,10399,10492,10658,22849,23019,23521,25904,27257,28998,55095,56853	DDX3X,EIF2S1,GSK3B,ILF3,EIF3E,RACK1,SYNCRIP,CELF1,CPEB3,CNOT1,RPL13A,CNOT10,LSM1,MRPL13,SAMD4B,CELF4
5_Member	GO Biological Processes	GO:0034249	negative regulation of cellular amide metabolic process	-5.45797	-3.28888	16/270	1654,1965,3609,3646,10399,10492,10658,22849,23019,23521,25904,27257,28998,55095,56853,94101	DDX3X,EIF2S1,ILF3,EIF3E,RACK1,SYNCRIP,CELF1,CPEB3,CNOT1,RPL13A,CNOT10,LSM1,MRPL13,SAMD4B,CELF4,ORMDL1
5_Member	GO Biological Processes	GO:0017148	negative regulation of translation	-5.39057	-3.23002	15/242	1654,1965,3609,3646,10399,10492,10658,22849,23019,23521,25904,27257,28998,55095,56853	DDX3X,EIF2S1,ILF3,EIF3E,RACK1,SYNCRIP,CELF1,CPEB3,CNOT1,RPL13A,CNOT10,LSM1,MRPL13,SAMD4B,CELF4
5_Member	GO Biological Processes	GO:0006401	RNA catabolic process	-4.49433	-2.46492	11/161	3646,4686,10921,23019,23211,25904,27044,27257,55095,60528,84305	EIF3E,NCBP1,RNPS1,CNOT1,ZC3H4,CNOT10,SND1,LSM1,SAMD4B,ELAC2,PYM1
5_Member	GO Biological Processes	GO:0043487	regulation of RNA stability	-4.16418	-2.19269	11/175	1660,10492,10658,22849,23019,23589,25904,27257,51808,55095,79882	DHX9,SYNCRIP,CELF1,CPEB3,CNOT1,CARHSP1,CNOT10,LSM1,PHAX,SAMD4B,ZC3H14
5_Member	GO Biological Processes	GO:0006402	mRNA catabolic process	-3.95316	-2.02834	9/125	3646,4686,10921,23019,25904,27044,27257,55095,84305	EIF3E,NCBP1,RNPS1,CNOT1,CNOT10,SND1,LSM1,SAMD4B,PYM1
5_Member	GO Biological Processes	GO:0000956	nuclear-transcribed mRNA catabolic process	-3.83095	-1.92536	8/102	3646,4686,10921,23019,25904,27257,55095,84305	EIF3E,NCBP1,RNPS1,CNOT1,CNOT10,LSM1,SAMD4B,PYM1
5_Member	GO Biological Processes	GO:0043488	regulation of mRNA stability	-3.75089	-1.86968	10/163	1660,10492,10658,22849,23019,23589,25904,27257,55095,79882	DHX9,SYNCRIP,CELF1,CPEB3,CNOT1,CARHSP1,CNOT10,LSM1,SAMD4B,ZC3H14
5_Member	Reactome Gene Sets	R-HSA-429947	Deadenylation of mRNA	-3.38919	-1.59257	4/24	1974,1975,23019,25904	EIF4A2,EIF4B,CNOT1,CNOT10
5_Member	GO Biological Processes	GO:0061013	regulation of mRNA catabolic process	-3.38614	-1.59195	10/181	1660,10492,10658,22849,23019,23589,25904,27257,55095,79882	DHX9,SYNCRIP,CELF1,CPEB3,CNOT1,CARHSP1,CNOT10,LSM1,SAMD4B,ZC3H14
5_Member	GO Biological Processes	GO:0061157	mRNA destabilization	-3.01748	-1.31546	6/76	10658,22849,23019,25904,27257,55095	CELF1,CPEB3,CNOT1,CNOT10,LSM1,SAMD4B
5_Member	GO Biological Processes	GO:0034655	nucleobase-containing compound catabolic process	-2.94522	-1.25802	12/281	3646,4686,10921,23019,23098,23211,25904,27044,27257,55095,60528,84305	EIF3E,NCBP1,RNPS1,CNOT1,SARM1,ZC3H4,CNOT10,SND1,LSM1,SAMD4B,ELAC2,PYM1
5_Member	GO Biological Processes	GO:0050779	RNA destabilization	-2.90094	-1.22552	6/80	10658,22849,23019,25904,27257,55095	CELF1,CPEB3,CNOT1,CNOT10,LSM1,SAMD4B
5_Member	Reactome Gene Sets	R-HSA-429914	Deadenylation-dependent mRNA decay	-2.86803	-1.20301	5/55	1974,1975,23019,25904,27257	EIF4A2,EIF4B,CNOT1,CNOT10,LSM1
5_Member	GO Biological Processes	GO:0061014	positive regulation of mRNA catabolic process	-2.61427	-1.01361	6/91	10658,22849,23019,25904,27257,55095	CELF1,CPEB3,CNOT1,CNOT10,LSM1,SAMD4B
5_Member	GO Biological Processes	GO:0031331	positive regulation of cellular catabolic process	-2.47185	-0.907681	15/450	1855,2932,5700,5704,9531,10399,10658,10715,22849,23019,25904,26086,27257,55095,92140	DVL1,GSK3B,PSMC1,PSMC4,BAG3,RACK1,CELF1,CERS1,CPEB3,CNOT1,CNOT10,GPSM1,LSM1,SAMD4B,MTDH
5_Member	GO Biological Processes	GO:0046700	heterocycle catabolic process	-2.46764	-0.905107	12/321	3646,4686,10921,23019,23098,23211,25904,27044,27257,55095,60528,84305	EIF3E,NCBP1,RNPS1,CNOT1,SARM1,ZC3H4,CNOT10,SND1,LSM1,SAMD4B,ELAC2,PYM1
5_Member	GO Biological Processes	GO:0044270	cellular nitrogen compound catabolic process	-2.40372	-0.857052	12/327	3646,4686,10921,23019,23098,23211,25904,27044,27257,55095,60528,84305	EIF3E,NCBP1,RNPS1,CNOT1,SARM1,ZC3H4,CNOT10,SND1,LSM1,SAMD4B,ELAC2,PYM1
5_Member	GO Biological Processes	GO:0000289	nuclear-transcribed mRNA poly(A) tail shortening	-2.38715	-0.845733	3/22	23019,25904,55095	CNOT1,CNOT10,SAMD4B
5_Member	GO Biological Processes	GO:0000288	nuclear-transcribed mRNA catabolic process, deadenylation-dependent decay	-2.38457	-0.845733	4/44	23019,25904,27257,55095	CNOT1,CNOT10,LSM1,SAMD4B
5_Member	GO Biological Processes	GO:0009896	positive regulation of catabolic process	-2.315	-0.79982	16/514	1855,2932,5700,5704,9531,10399,10658,10715,22849,23019,25904,26086,27257,55095,80762,92140	DVL1,GSK3B,PSMC1,PSMC4,BAG3,RACK1,CELF1,CERS1,CPEB3,CNOT1,CNOT10,GPSM1,LSM1,SAMD4B,NDFIP1,MTDH
5_Member	GO Biological Processes	GO:0019439	aromatic compound catabolic process	-2.24184	-0.748677	12/343	3646,4686,10921,23019,23098,23211,25904,27044,27257,55095,60528,84305	EIF3E,NCBP1,RNPS1,CNOT1,SARM1,ZC3H4,CNOT10,SND1,LSM1,SAMD4B,ELAC2,PYM1
6_Summary	KEGG Pathway	hsa04141	Protein processing in endoplasmic reticulum	-8.16659	-5.69358	16/171	821,1603,1650,1965,3998,6238,6748,7326,7841,10802,10952,10956,10961,55666,55757,84447,381,1315,2804,4597,5700,79796,347733	CANX,DAD1,DDOST,EIF2S1,LMAN1,RRBP1,SSR4,UBE2G1,MOGS,SEC24A,SEC61B,OS9,ERP29,NPLOC4,UGGT2,SYVN1,ARF5,COPB1,GOLGB1,MVD,PSMC1,ALG9,TUBB2B
6_Member	KEGG Pathway	hsa04141	Protein processing in endoplasmic reticulum	-8.16659	-5.69358	16/171	821,1603,1650,1965,3998,6238,6748,7326,7841,10802,10952,10956,10961,55666,55757,84447	CANX,DAD1,DDOST,EIF2S1,LMAN1,RRBP1,SSR4,UBE2G1,MOGS,SEC24A,SEC61B,OS9,ERP29,NPLOC4,UGGT2,SYVN1
6_Member	Reactome Gene Sets	R-HSA-446203	Asparagine N-linked glycosylation	-4.81109	-2.73486	16/304	381,821,1315,1603,1650,2804,3998,4597,5700,7841,10802,10956,55757,79796,84447,347733	ARF5,CANX,COPB1,DAD1,DDOST,GOLGB1,LMAN1,MVD,PSMC1,MOGS,SEC24A,OS9,UGGT2,ALG9,SYVN1,TUBB2B
6_Member	GO Biological Processes	GO:0006487	protein N-linked glycosylation	-2.40543	-0.85808	5/70	1603,1650,7841,55757,79796	DAD1,DDOST,MOGS,UGGT2,ALG9
6_Member	GO Biological Processes	GO:0018279	protein N-linked glycosylation via asparagine	-2.33123	-0.809885	3/23	1603,1650,55757	DAD1,DDOST,UGGT2
6_Member	GO Biological Processes	GO:0018196	peptidyl-asparagine modification	-2.27802	-0.776902	3/24	1603,1650,55757	DAD1,DDOST,UGGT2
6_Member	KEGG Pathway	hsa00510	N-Glycan biosynthesis	-2.18533	-0.705903	4/50	1603,1650,7841,79796	DAD1,DDOST,MOGS,ALG9
7_Summary	GO Biological Processes	GO:0006886	intracellular protein transport	-8.02082	-5.55924	32/670	381,637,1315,4666,4928,5830,6729,6734,8924,9145,9179,9364,9531,9648,9789,10531,10802,10952,10956,10961,11260,23161,23426,23513,23557,28972,29907,51699,54536,55666,57617,84447,1855,2898,5865,8642,9375,9530,10550,10979,57003,57120,388336,1654,1660,2804,3009,3068,22919,22924,55506,221496	ARF5,BID,COPB1,NACA,NUP98,PEX5,SRP54,SRPRA,HERC2,SYNGR1,AP4M1,RAB28,BAG3,GCC2,SPCS2,PITRM1,SEC24A,SEC61B,OS9,ERP29,XPOT,SNX13,GRIP1,SCRIB,SNAPIN,SPCS1,SNX15,VPS29,EXOC6,NPLOC4,VPS18,SYVN1,DVL1,GRIK2,RAB3B,DCHS1,TM9SF2,BAG4,ARL6IP5,FERMT2,CCDC47,GOPC,SHISA6,DDX3X,DHX9,GOLGB1,H1-5,HDGF,MAPRE1,MAPRE3,MACROH2A2,LEMD2
7_Member	GO Biological Processes	GO:0006886	intracellular protein transport	-8.02082	-5.55924	32/670	381,637,1315,4666,4928,5830,6729,6734,8924,9145,9179,9364,9531,9648,9789,10531,10802,10952,10956,10961,11260,23161,23426,23513,23557,28972,29907,51699,54536,55666,57617,84447	ARF5,BID,COPB1,NACA,NUP98,PEX5,SRP54,SRPRA,HERC2,SYNGR1,AP4M1,RAB28,BAG3,GCC2,SPCS2,PITRM1,SEC24A,SEC61B,OS9,ERP29,XPOT,SNX13,GRIP1,SCRIB,SNAPIN,SPCS1,SNX15,VPS29,EXOC6,NPLOC4,VPS18,SYVN1
7_Member	GO Biological Processes	GO:0051668	localization within membrane	-4.84752	-2.7619	22/521	637,1855,2898,4666,5830,5865,6729,6734,8642,9179,9375,9530,10550,10952,10979,23426,23513,51699,54536,57003,57120,388336	BID,DVL1,GRIK2,NACA,PEX5,RAB3B,SRP54,SRPRA,DCHS1,AP4M1,TM9SF2,BAG4,ARL6IP5,SEC61B,FERMT2,GRIP1,SCRIB,VPS29,EXOC6,CCDC47,GOPC,SHISA6
7_Member	KEGG Pathway	hsa03060	Protein export	-4.71273	-2.65246	5/23	6729,6734,9789,10952,28972	SRP54,SRPRA,SPCS2,SEC61B,SPCS1
7_Member	GO Biological Processes	GO:0006605	protein targeting	-3.96654	-2.03177	13/250	637,4666,5830,6729,6734,9145,9179,9648,9789,10531,10952,10956,28972	BID,NACA,PEX5,SRP54,SRPRA,SYNGR1,AP4M1,GCC2,SPCS2,PITRM1,SEC61B,OS9,SPCS1
7_Member	GO Biological Processes	GO:0033365	protein localization to organelle	-3.95343	-2.02834	24/684	637,1654,1660,1855,2804,3009,3068,4928,5830,6729,6734,9179,9648,9789,10531,10952,10956,22919,22924,23513,28972,55506,57003,221496	BID,DDX3X,DHX9,DVL1,GOLGB1,H1-5,HDGF,NUP98,PEX5,SRP54,SRPRA,AP4M1,GCC2,SPCS2,PITRM1,SEC61B,OS9,MAPRE1,MAPRE3,SCRIB,SPCS1,MACROH2A2,CCDC47,LEMD2
7_Member	GO Biological Processes	GO:0072657	protein localization to membrane	-3.81574	-1.91483	18/447	637,1855,2898,4666,5830,5865,6729,6734,8642,9179,9375,9530,10550,10952,10979,23426,23513,57003	BID,DVL1,GRIK2,NACA,PEX5,RAB3B,SRP54,SRPRA,DCHS1,AP4M1,TM9SF2,BAG4,ARL6IP5,SEC61B,FERMT2,GRIP1,SCRIB,CCDC47
7_Member	GO Biological Processes	GO:0072594	establishment of protein localization to organelle	-3.34114	-1.55177	14/328	637,3009,4928,5830,6729,6734,9179,9648,9789,10531,10952,23513,28972,55506	BID,H1-5,NUP98,PEX5,SRP54,SRPRA,AP4M1,GCC2,SPCS2,PITRM1,SEC61B,SCRIB,SPCS1,MACROH2A2
7_Member	GO Biological Processes	GO:0045047	protein targeting to ER	-3.22496	-1.47017	5/46	6729,6734,9789,10952,28972	SRP54,SRPRA,SPCS2,SEC61B,SPCS1
7_Member	GO Biological Processes	GO:0072599	establishment of protein localization to endoplasmic reticulum	-3.05698	-1.3454	5/50	6729,6734,9789,10952,28972	SRP54,SRPRA,SPCS2,SEC61B,SPCS1
7_Member	GO Biological Processes	GO:0070972	protein localization to endoplasmic reticulum	-3.01748	-1.31546	6/76	6729,6734,9789,10952,10956,28972	SRP54,SRPRA,SPCS2,SEC61B,OS9,SPCS1
7_Member	GO Biological Processes	GO:0090150	establishment of protein localization to membrane	-2.22175	-0.735805	9/220	637,4666,5830,6729,6734,10952,23426,23513,57003	BID,NACA,PEX5,SRP54,SRPRA,SEC61B,GRIP1,SCRIB,CCDC47
7_Member	GO Biological Processes	GO:0006614	SRP-dependent cotranslational protein targeting to membrane	-2.13241	-0.666864	3/27	6729,6734,10952	SRP54,SRPRA,SEC61B
8_Summary	WikiPathways	WP3888	VEGFA-VEGFR2 signaling pathway	-7.22367	-4.82984	24/439	31,357,1192,1465,1982,2048,2130,2932,3998,5226,5592,5605,5803,6181,6729,6732,6748,8664,10014,10399,23196,23521,27044,253260	ACACA,SHROOM2,CLIC1,CSRP1,EIF4G2,EPHB2,EWSR1,GSK3B,LMAN1,PGD,PRKG1,MAP2K2,PTPRZ1,RPLP2,SRP54,SRPK1,SSR4,EIF3D,HDAC5,RACK1,FAM120A,RPL13A,SND1,RICTOR
8_Member	WikiPathways	WP3888	VEGFA-VEGFR2 signaling pathway	-7.22367	-4.82984	24/439	31,357,1192,1465,1982,2048,2130,2932,3998,5226,5592,5605,5803,6181,6729,6732,6748,8664,10014,10399,23196,23521,27044,253260	ACACA,SHROOM2,CLIC1,CSRP1,EIF4G2,EPHB2,EWSR1,GSK3B,LMAN1,PGD,PRKG1,MAP2K2,PTPRZ1,RPLP2,SRP54,SRPK1,SSR4,EIF3D,HDAC5,RACK1,FAM120A,RPL13A,SND1,RICTOR
9_Summary	GO Biological Processes	GO:0007420	brain development	-6.9711	-4.61867	32/744	60,357,491,836,1496,1952,2045,2048,2932,4897,5048,5362,5592,5830,5881,5928,6434,9531,10058,10844,23035,23380,23513,23654,25942,53615,55506,59345,64805,79969,124925,388662,23767	ACTB,SHROOM2,ATP2B2,CASP3,CTNNA2,CELSR2,EPHA7,EPHB2,GSK3B,NRCAM,PAFAH1B1,PLXNA2,PRKG1,PEX5,RAC3,RBBP4,TRA2B,BAG3,ABCB6,TUBGCP2,PHLPP2,SRGAP2,SCRIB,PLXNB2,SIN3A,MBD3,MACROH2A2,GNB4,P2RY12,ATAT1,SEZ6,SLC6A17,FLRT3
9_Member	GO Biological Processes	GO:0007420	brain development	-6.9711	-4.61867	32/744	60,357,491,836,1496,1952,2045,2048,2932,4897,5048,5362,5592,5830,5881,5928,6434,9531,10058,10844,23035,23380,23513,23654,25942,53615,55506,59345,64805,79969,124925,388662	ACTB,SHROOM2,ATP2B2,CASP3,CTNNA2,CELSR2,EPHA7,EPHB2,GSK3B,NRCAM,PAFAH1B1,PLXNA2,PRKG1,PEX5,RAC3,RBBP4,TRA2B,BAG3,ABCB6,TUBGCP2,PHLPP2,SRGAP2,SCRIB,PLXNB2,SIN3A,MBD3,MACROH2A2,GNB4,P2RY12,ATAT1,SEZ6,SLC6A17
9_Member	GO Biological Processes	GO:0060322	head development	-6.89237	-4.55714	33/789	60,357,491,836,1496,1952,2045,2048,2932,4897,5048,5362,5592,5830,5881,5928,6434,9531,10058,10844,23035,23380,23513,23654,23767,25942,53615,55506,59345,64805,79969,124925,388662	ACTB,SHROOM2,ATP2B2,CASP3,CTNNA2,CELSR2,EPHA7,EPHB2,GSK3B,NRCAM,PAFAH1B1,PLXNA2,PRKG1,PEX5,RAC3,RBBP4,TRA2B,BAG3,ABCB6,TUBGCP2,PHLPP2,SRGAP2,SCRIB,PLXNB2,FLRT3,SIN3A,MBD3,MACROH2A2,GNB4,P2RY12,ATAT1,SEZ6,SLC6A17
10_Summary	GO Biological Processes	GO:0060998	regulation of dendritic spine development	-6.93573	-4.59198	9/55	1982,2048,5048,8499,22849,26115,27067,50807,116443,2045,4897,51104,1496,1605,10507,23767,2932,23098,53335,124925,81,5881,8874,10979,9448,2596,54874	EIF4G2,EPHB2,PAFAH1B1,PPFIA2,CPEB3,TANC2,STAU2,ASAP1,GRIN3A,EPHA7,NRCAM,ABHD17B,CTNNA2,DAG1,SEMA4D,FLRT3,GSK3B,SARM1,BCL11A,SEZ6,ACTN4,RAC3,ARHGEF7,FERMT2,MAP4K4,GAP43,FNBP1L
10_Member	GO Biological Processes	GO:0060998	regulation of dendritic spine development	-6.93573	-4.59198	9/55	1982,2048,5048,8499,22849,26115,27067,50807,116443	EIF4G2,EPHB2,PAFAH1B1,PPFIA2,CPEB3,TANC2,STAU2,ASAP1,GRIN3A
10_Member	GO Biological Processes	GO:0099175	regulation of postsynapse organization	-4.35737	-2.35227	8/86	2045,2048,4897,5048,8499,26115,27067,51104	EPHA7,EPHB2,NRCAM,PAFAH1B1,PPFIA2,TANC2,STAU2,ABHD17B
10_Member	GO Biological Processes	GO:0050807	regulation of synapse organization	-4.10956	-2.15594	12/209	1496,1605,2045,2048,4897,5048,8499,10507,23767,26115,27067,51104	CTNNA2,DAG1,EPHA7,EPHB2,NRCAM,PAFAH1B1,PPFIA2,SEMA4D,FLRT3,TANC2,STAU2,ABHD17B
10_Member	GO Biological Processes	GO:0050803	regulation of synapse structure or activity	-3.99275	-2.0563	12/215	1496,1605,2045,2048,4897,5048,8499,10507,23767,26115,27067,51104	CTNNA2,DAG1,EPHA7,EPHB2,NRCAM,PAFAH1B1,PPFIA2,SEMA4D,FLRT3,TANC2,STAU2,ABHD17B
10_Member	GO Biological Processes	GO:0050773	regulation of dendrite development	-3.92165	-2.00494	8/99	2048,2932,5048,10507,23098,27067,53335,124925	EPHB2,GSK3B,PAFAH1B1,SEMA4D,SARM1,STAU2,BCL11A,SEZ6
10_Member	GO Biological Processes	GO:0060999	positive regulation of dendritic spine development	-3.73257	-1.85726	5/36	1982,2048,5048,22849,27067	EIF4G2,EPHB2,PAFAH1B1,CPEB3,STAU2
10_Member	GO Biological Processes	GO:0048814	regulation of dendrite morphogenesis	-3.41724	-1.61447	6/64	2048,2932,5048,10507,23098,27067	EPHB2,GSK3B,PAFAH1B1,SEMA4D,SARM1,STAU2
10_Member	GO Biological Processes	GO:0061001	regulation of dendritic spine morphogenesis	-3.3155	-1.5433	5/44	2048,5048,8499,26115,27067	EPHB2,PAFAH1B1,PPFIA2,TANC2,STAU2
10_Member	GO Biological Processes	GO:0010769	regulation of cell morphogenesis involved in differentiation	-3.2264	-1.47017	7/96	81,2048,5048,5881,8874,10979,27067	ACTN4,EPHB2,PAFAH1B1,RAC3,ARHGEF7,FERMT2,STAU2
10_Member	GO Biological Processes	GO:0010770	positive regulation of cell morphogenesis involved in differentiation	-2.9294	-1.24691	6/79	2048,5048,5881,8874,10979,27067	EPHB2,PAFAH1B1,RAC3,ARHGEF7,FERMT2,STAU2
10_Member	GO Biological Processes	GO:0061003	positive regulation of dendritic spine morphogenesis	-2.57398	-0.98331	3/19	2048,5048,27067	EPHB2,PAFAH1B1,STAU2
10_Member	GO Biological Processes	GO:1901890	positive regulation of cell junction assembly	-2.30668	-0.794683	6/105	2048,9448,10507,10979,23767,27067	EPHB2,MAP4K4,SEMA4D,FERMT2,FLRT3,STAU2
10_Member	GO Biological Processes	GO:0051489	regulation of filopodium assembly	-2.2165	-0.732936	4/49	2048,2596,27067,54874	EPHB2,GAP43,STAU2,FNBP1L
